# Supplementary material for: Dysregulated lipid metabolism in a retinal pigment epithelial cell model and serum of patients with age-related macular degeneration
Source: BMC Biol. 2025 Apr 12;23:96. doi: 10.1186/s12915-025-02198-8 (PMC11993946; doi:10.1186/s12915-025-02198-8)
Supplement: Supplementary file 2 — Additional file 2: Tables S2–S5. Table S2 Small molecules detected and identified in positive ionization mode. A total of 185 compounds where tentatively identified using ID browser, showing the normalized averaged data for each of the tentatively identified compounds. Table S3 Small molecules detected and identified in negative ionization mode. A total of 68 compounds where tentatively identified using ID browser, showing the normalized averaged data for each of the tentatively identified compounds. Table S4 Demographic characteristics of AMD patients (n = 20) and control subjects (n = 20). Table S5 Comparison of selected lipids levels in serum samples from control (n = 20) and AMD patients (n = 20). Lipid levels were normalized to the sample volume and expressed as the mean ± standard deviation across 20 biological replicates for each group. Group comparisons were conducted using the Mann–Whitney or unpaired t-test, depending on data distribution normality assessed via the Kolmogorov–Smirnov test. To account for multiple comparisons, p values were adjusted using the Benjamini–Hochberg method. Statistical significance is indicated as follows: ns: adjusted p value > 0.05; *: adjusted p value < 0.05; **: adjusted p value < 0.01; ***: adjusted p value < 0.001. [file 12915_2025_2198_MOESM2_ESM.xlsx]

## Sheet: Table S2
Table S2. Small molecules detected and identified in positive ionization mode. A total of 185 compounds where tentative identified using ID browser, showing the normalized averaged data for each of the tentative identified compounds
Compound	[12 weeks](normalized)	[17 weeks](normalized)	[25 weeks] (normalized)	[4 weeks] (normalized)	Mass	Retention Time	Ion Species	CAS Number	KEGG ID	HMP ID	METLIN ID	Formula
cholest-5,24-dien-3beta-ol 3-O-beta-D-glucopyranoside	21.5346	22.7372	22.252	21.5218	546.393	8.96319	[M+H]+ [M+K]+ [M+Na]+				83949	C33 H54 O6
Phosphorylcholine	21.1671	20.7733	16.3174	22.5547	183.067	0.4716	[2M+H]+ [2M+K]+ [2M+Na]+ [M+H]+ [M+K]+ [M+Na]+	3616-04-04	C00588	HMDB01565	65502	C5 H15 N O4 P
PC(22:4(7Z,10Z,13Z,16Z)/14:0)	22.5356	8.71596	21.7317	22.2607	759.579	8.98603	[M+H]+ [M+K]+ [M+Na]+		C00157	HMDB08623	60069	C44 H81 N O8 P
GSH / Glutathione	21.4429	21.4798	19.6435	22.2628	307.085	0.819611	[M+H]+ [M+K]+ [M+Na]+	70-18-8	C00051	HMDB00125	44	C10 H17 N3 O6 S
Adenosine	22.1265	20.7913	19.2754	22.0082	267.098	0.837278	[M+H]+	58-61-7	C00212	HMDB00050	86	C10 H13 N5 O4
Ismine	21.7854	21.9079	21.7473	20.5894	257.104	0.462083	[2M+H]+ [2M+K]+ [M+H]+ [M+K]+ [M+Na]+	1805-78-3	C12181		69348	C15 H15 N O3
PC(22:4(7Z,10Z,13Z,16Z)/12:0)	21.7169	12.4156	19.997	22.0147	731.546	8.87203	[M+H]+ [M+K]+ [M+Na]+				76346	C42 H77 N O8 P
Hypoxanthine	22.0364	21.2434	18.8231	21.9557	136.038	1.03089	[M+H]+ [M+Na]+	68-94-0	C00262	HMDB00157	83	C5 H4 N4 O
PE-Cer(d16:1(4E)/21:0)	21.1292	8.40657	20.1137	20.9943	702.567	8.80384	[M+H]+ [M+Na]+				103062	C39 H79 N2 O6 P
PE-NMe(18:1(9E)/18:1(9E))	20.8273	11.7619	18.8359	21.4655	757.561	8.89806	[M+H]+ [M+Na]+				40727	C42 H80 N O8 P
PE(17:0/22:2(13Z,16Z))	20.5106	6.03638	18.7205	21.0592	785.593	9.02353	[M+H]+ [M+Na]+				76794	C44 H84 N O8 P
PE(17:0/22:4(7Z,10Z,13Z,16Z))	21.3244	12.2692	19.2686	20.4478	781.561	8.87197	[M+H]+ [M+Na]+				76795	C44 H80 N O8 P
D-Pantothenic acid	20.0407	19.2521	16.4726	21.3038	219.11	1.83217	[M+H]+ [M+Na]+	79-83-4	C00864	HMDB00210	241	C9 H17 N O5
Xestoaminol C	18.5264	20.0309	17.4571	19.24	229.24	5.10228	[2M+H]+ [M+H]+ [M+Na]+				53933	C14 H31 N O
2-Hydroxy-dAMP	19.8459	18.722	15.5588	20.9208	347.063	1.6685	[M+H]+ [M+Na]+		C19970		73459	C10 H14 N5 O7 P
PC(20:4(5Z,8Z,11Z,14Z)/12:0)	19.1068	11.1336	15.9592	20.4602	703.515	8.75609	[M+H]+ [M+K]+ [M+Na]+				76177	C40 H73 N O8 P
PS(O-16:0/16:0)	18.4216	19.8483	20.5299	18.075	721.519	8.93875	[M+H]+				78729	C38 H76 N O9 P
PC(20:3(8Z,11Z,14Z)/12:0)	19.5571	5.87299	17.3958	20.5191	705.53	8.84667	[M+H]+ [M+K]+ [M+Na]+				76146	C40 H75 N O8 P
endo-1,4-beta-Xylanase	21.4146	22.6127	22.1244	21.3925	568.375	8.96319	[M+H]+	9025-57-4		HMDB40436	94942	C34 H50 N4 O2
Tetradecylamine	19.8161	18.9671	18.725	18.5765	213.246	4.79339	[M+H]+	2016-42-4			3313	C14 H31 N
3-Guanidinopropanoate	18.4739	19.1871	17.7087	20.1293	131.069	0.456	[2M+H]+ [M+H]+ [M+K]+ [M+Na]+	353-09-3	C03065	HMDB13222	44712	C4 H9 N3 O2
PE(19:1(9Z)/22:4(7Z,10Z,13Z,16Z))	20.2943	6.24566	18.0019	19.9195	807.577	8.89856	[M+H]+ [M+K]+ [M+Na]+				77057	C46 H82 N O8 P
6-HpOME(7E)	17.9964	19.0994	18.1324	19.1202	336.228	6.75789	[M+H]+				96915	C18 H34 O4
L-Cys-Gly	19.1198	19.1601	17.3823	19.9285	178.042	0.818667	[M+H]+	19246-18-5	C01419		3305	C5 H10 N2 O3 S
PS(22:6(4Z,7Z,10Z,13Z,16Z,19Z)/19:0)	20.1251	6.30686	19.6919	19.8298	849.547	8.991	[M+H]+ [M+Na]+				78497	C47 H80 N O10 P
PC(22:6(4Z,7Z,10Z,13Z,16Z,19Z)/16:0)	20.3314	12.8451	18.0043	20.4342	805.554	8.88588	[M+H]+ [M+Na]+		C00157	HMDB08725	60171	C46 H81 N O8 P
4-Dodecylbenzenesulfonic acid	17.403	19.096	17.4343	17.3679	326.194	2.69175	[M+H]+ [M+K]+ [M+Na]+	121-65-3		HMDB31033	87363	C18 H30 O3 S
Benzamideoxime	19.1654	19.7791	19.6616	18.133	136.064	0.416444	[M+H]+	613-92-3			96504	C7 H8 N2 O
PE(19:0/22:4(7Z,10Z,13Z,16Z))	20.0336	12.0227	17.9212	19.3492	809.592	8.97333	[M+H]+ [M+Na]+				77026	C46 H84 N O8 P
Indoleacrylic acid	19.0407	19.7296	18.295	19.2766	187.063	1.69517	[M+H]+	1204-06-4		HMDB00734	5702	C11 H9 N O2
2-Heptyl-1,6-dimethylpiperidine	18.8405	19.2274	10.988	18.5543	211.23	5.2517	[M+H]+				263983	C14 H29 N
(3R,5S)-5-Methyl-3-((E)-nona-6,8-dien-1-yl)octahydro-1H-pyrrolo[1,2-a]azepine	7.01514	18.0338	3.36327	17.8663	275.261	4.55696	[M+H]+				263954	C19 H33 N
Tokoronin	15.7249	17.8791	8.68603	16.5166	580.357	7.33328	[M+H]+	27530-69-4	C08916		67267	C32 H52 O9
2-Hexyl-6-pentylpiperidine	18.4746	18.404	10.8882	16.7917	239.261	5.792	[M+H]+				263987	C16 H33 N
PC(22:6(4Z,7Z,10Z,13Z,16Z,19Z)/14:0)	18.5194	0	0	19.6077	777.528	8.83183	[M+H]+ [M+Na]+		C00157	HMDB08722	60168	C44 H77 N O8 P
Funtumine	18.6754	17.5057	14.9306	17.1559	317.272	3.72969	[M+H]+	474-45-3	C10806		68594	C21 H35 N O
4,6-Dipentyloctahydro-2H-quinolizine	18.9041	17.1302	4.68808	15.4168	301.277	4.92757	[M+H]+				263940	C19 H37 N
PE(19:1(9Z)/22:2(13Z,16Z))	18.5889	0	0	18.803	811.604	9.0495	[M+H]+ [M+Na]+				77056	C46 H86 N O8 P
Pirimicarb	17.5461	18.9331	17.306	18.3801	238.142	1.91175	[M+H]+ [M+Na]+	23103-98-2	C11079		68822	C11 H18 N4 O2
(R)-(+)-2-Pyrrolidone-5-carboxylic acid	15.1804	19.299	18.1869	18.2336	129.043	1.35829	[M+H]+	4042-36-8	C02237	HMDB00805	63632	C5 H7 N O3
PC(16:1(9Z)/2:0)	15.9306	17.778	15.6161	16.6921	536.331	7.33781	[M+H]+				39434	C26 H51 N O8 P
Arg Gln Arg	16.7979	18.4114	16.1645	16.5046	458.272	3.38622	[M+H]+ [M+K]+ [M+Na]+				19907	C17 H34 N10 O5
PE(15:0/20:3(5Z,8Z,11Z))	17.7205	5.26406	0	19.464	727.515	8.7341	[M+H]+ [M+Na]+		C00350	HMDB08902	60345	C40 H74 N O8 P
2-Acetylpyrazine	18.9899	18.6723	17.0545	19.4395	122.048	1.51272	[M+H]+	22047-25-2		HMDB31861	87980	C6 H6 N2 O
Inosine	19.5989	19.4724	3.87207	19.6379	268.081	0.996379	[2M+H]+ [2M+Na]+ [M+H]+ [M+K]+ [M+Na]+	58-63-9	C00294	HMDB00195	84	C10 H12 N4 O5
Istamycin C1	16.6237	18.2857	16.048	16.394	431.273	3.19258	[M+H]+		C17996		71992	C19 H37 N5 O6
4'-Methoxychalcone	16.694	17.7541	10.5827	18.0526	238.099	0.449879	[M+H]+ [M+K]+ [M+Na]+	959-23-9		HMDB32585	44091	C16 H14 O2
6-Formylindolo [3,2-B] carbazole	17.4495	17.7485	11.1658	18.4433	306.076	1.52627	[2M+H]+ [M+H]+	172922-91-7			43424	C19 H12 N2 O
1-Hexadecylamine	18.5557	17.8085	17.3009	16.6633	241.277	5.48025	[M+H]+	143-27-1			4110	C16 H35 N
cis-3-Hexenyl pyruvate	17.1571	18.651	16.229	17.457	170.092	2.42778	[M+H]+	68133-76-6		HMDB38276	93001	C9 H14 O3
PE(17:0/18:0)[U]	18.7023	0	17.5943	18.5526	733.56	8.97226	[M+H]+ [M+Na]+				40464	C40 H80 N O8 P
PE-Cer(d16:1(4E)/19:0)	18.0437	10.8597	15.953	19.0269	674.534	8.67624	[M+H]+ [M+Na]+				103060	C37 H75 N2 O6 P
Butyl 4'-O-butanoyl-6-O-hexadecanoyl-neohesperidoside	5.07363	17.0538	3.3577	5.89089	712.436	7.32212	[M+H]+				102929	C36 H66 O12
Netilmicin	16.5548	18.1641	15.8985	16.279	475.299	3.38647	[M+H]+		C07657		43274	C21 H41 N5 O7
L-Sorbose	17.7865	19.0439	18.3281	18.244	202.046	0.459806	[M+H]+	87-79-6	C01452	HMDB01266	3317	C6 H12 O6
PS(22:2(13Z,16Z)/15:1(9Z))	18.8868	11.3555	18.1619	19.1263	821.515	8.86857	[M+H]+				78425	C43 H78 N O10 P
Polidocanol	17.5092	18.2363	17.0131	17.9573	604.415	7.67486	[M+H]+	3055-99-0	C13493		69582	C30 H62 O10
Triethyl citrate	16.8669	18.2228	17.2921	17.6504	298.103	4.65711	[M+H]+	77-93-0	D06228	HMDB34263	89812	C12 H20 O7
Gln Leu Lys	16.3035	17.9755	15.8494	16.1042	387.247	2.96539	[M+H]+				23514	C17 H33 N5 O5
Taurine	18.3938	15.3848	15.2864	16.3932	125.014	0.464559	[2M+H]+ [2M+Na]+ [M+H]+ [M+K]+ [M+Na]+	107-35-7	C00245	HMDB00251	31	C2 H7 N O3 S
5-Hydroxydantrolene	17.2317	16.6691	1.51029	18.546	330.063	0.459286	[M+H]+ [M+K]+ [M+Na]+	52130-25-3		HMDB60776	1927	C14 H10 N4 O6
PS(22:6(4Z,7Z,10Z,13Z,16Z,19Z)/17:1(9Z))	19.54	13.6183	18.4829	19.9299	819.5	8.86379	[M+2H]+2 [M+H]+				78489	C45 H74 N O10 P
PE(18:0/18:1(9Z))[U]	18.3565	5.55627	17.4529	18.4983	745.561	8.93193	[M+H]+ [M+Na]+				40425	C41 H80 N O8 P
xi-5-Hydroxydodecanoic acid	17.2391	18.2243	17.0015	18.1615	238.155	6.37036	[M+H]+	7779-95-5		HMDB40169	94705	C12 H24 O3
PE(22:6(4Z,7Z,10Z,13Z,16Z,19Z)/19:0)	18.7385	5.75763	16.3826	18.3013	827.543	8.8449	[M+H]+				77383	C46 H80 N O8 P
Macamide B	18.2441	16.656	12.2194	16.1272	345.303	4.48983	[M+H]+	74058-71-2		HMDB39954	94496	C23 H39 N O
PS(20:3(8Z,11Z,14Z)/15:0)	17.3467	6.95601	13.0888	18.4763	793.484	8.7544	[M+H]+				78257	C41 H74 N O10 P
Palmitoyl N-Isopropylamide	18.1744	17.2352	14.0248	16.5334	319.288	3.96622	[M+H]+	189939-61-5			64930	C19 H39 N O
PC(O-15:0/20:4(5Z,8Z,11Z,14Z))[U]	18.186	5.83735	17.9478	17.8908	792.536	8.80257	[M+H]+				40056	C43 H81 N O7 P
Kojibiose	16.0269	17.6314	16.7517	15.8337	364.099	0.488944	[M+H]+	2140-29-6	C19632	HMDB11742	62465	C12 H22 O11
PE(15:0/24:1(15Z))	18.2106	0	17.5778	17.8557	787.608	9.13359	[M+H]+ [M+Na]+		C00350	HMDB08915	60358	C44 H86 N O8 P
PE(P-18:1(9Z)/20:4(6E,8Z,11Z,14Z)(5OH[S]))	14.1132	1.81974	5.21369	18.4916	765.533	8.86255	[M+H]+ [M+Na]+				82393	C43 H76 N O8 P
PC(22:4(7Z,10Z,13Z,16Z)/12:0)	18.0988	7.32335	15.7454	18.4301	753.529	8.76764	[M+H]+ [M+Na]+				76346	C42 H77 N O8 P
1-Propylamine	15.807	18.1809	17.768	15.9856	59.0741	8.98914	[M+H]+	107-10-8		HMDB34006	89659	C3 H9 N
Secasterone	15.6743	17.9528	18.0004	15.1467	446.338	8.72427	[M+H]+ [M+K]+ [M+Na]+	164321-81-7		HMDB40999	95438	C28 H46 O4
PG(12:0/18:1(9Z))	16.7547	17.6795	16.3911	17.2872	692.467	7.65836	[M+H]+				79766	C36 H69 O10 P
Lauroyl diethanolamide	16.904	17.5175	16.5087	17.0967	287.246	7.04458	[2M+Na]+ [M+H]+ [M+K]+ [M+Na]+	120-40-1		HMDB32358	88393	C16 H33 N O3
PS(22:6(4Z,7Z,10Z,13Z,16Z,19Z)/19:0)	18.526	6.20037	17.5703	17.6608	871.53	8.86783	[M+H]+				78497	C47 H80 N O10 P
PE(15:0/16:0)[U]	16.3171	0	0	18.1631	677.499	8.72489	[M+H]+ [M+K]+ [M+Na]+				40462	C36 H72 N O8 P
PC(O-12:0/0:0)[U]	15.5135	16.7723	15.3535	16.0074	448.28	7.34381	[M+H]+				40380	C20 H45 N O6 P
2-Oxosuccinamate	17.9373	13.6599	16.7767	16.054	168.979	0.449576	[M+H]+		C02362		65753	C4 H5 N O4
PI(O-20:0/0:0)	16.1241	17.9751	17.2294	16.1849	636.361	8.96228	[M+H]+				81198	C29 H59 O11 P
Palmitoyl-EA	17.9947	17.2509	16.2643	17.7004	299.283	5.89936	[M+H]+ [M+Na]+			HMDB02100	75537	C18 H37 N O2
Hexamethylphosphoramide	16.9652	16.1994	6.11336	18.2402	201.1	1.83161	[M+H]+	680-31-9	C19250		72970	C6 H18 N3 O P
Dodemorph	17.9547	17.1865	16.1433	17.7118	281.272	5.89894	[M+H]+	1593-77-7	C18786		72556	C18 H35 N O
PE(P-18:0/20:4(6E,8Z,11Z,14Z)(5OH[S]))	14.2938	14.179	16.9131	11.7166	805.5	8.66228	[M+H]+				82394	C43 H78 N O8 P
2-Phenylacetamide	7.54622	18.1265	0	17.3647	135.068	0.695182	[M+H]+	103-81-1	C02505		3260	C8 H9 N O
PC(20:4(5Z,8Z,11Z,14Z)/13:0)	17.4834	11.862	16.1894	18.0889	717.531	8.82532	[M+H]+ [M+Na]+				76178	C41 H75 N O8 P
Iriomoteolide 1a	16.9162	13.6681	16.7383	17.51	506.321	7.58465	[M+H]+ [M+Na]+		C20009		73494	C29 H46 O7
N-(4-Hydroxyphenyl)propanamide	16.6057	17.9328	16.3376	17.4872	165.079	0.923667	[M+H]+	1693-37-4			855	C9 H11 N O2
POV-PC	16.631	17.6349	16.2941	17.4667	594.374	7.56697	[M+H]+	121324-31-0			45370	C29 H57 N O9 P
Nonoxynol-9	16.3119	17.4684	12.5892	17.2107	638.4	7.5598	[M+H]+	14409-72-4			43278	C33 H60 O10
Persenone A	17.579	16.7946	8.54211	16.4571	378.277	7.91566	[M+H]+ [M+K]+ [M+Na]+			HMDB36568	91642	C23 H38 O4
n-Pentadecylamine	15.1157	17.1677	15.027	16.8006	227.262	4.64094	[M+H]+	2570-26-5			34540	C15 H33 N
PC(22:6(4Z,7Z,10Z,13Z,16Z,19Z)/20:2(11Z,14Z))	17.8768	9.27225	15.7523	17.6803	835.606	9.01842	[M+H]+ [M+Na]+		C00157	HMDB08736	60182	C50 H85 N O8 P
6-Hydroxyshogaol	16.2174	17.036	15.9075	10.8923	292.168	6.8783	[M+H]+ [M+K]+ [M+Na]+	143114-93-6		HMDB41249	95667	C17 H24 O4
HMMF	16.5938	8.94917	0	17.8567	89.0477	1.83535	[M+H]+	20546-32-1	C11488		69064	C3 H7 N O2
Palmitoyl N-Isopropylamide	16.6762	16.2564	13.8921	15.9146	319.287	4.56533	[M+H]+	189939-61-5			64930	C19 H39 N O
1-(8-[5]-ladderane-octanoyl)-2-(8-[3]-ladderane-octanyl)-sn-glycerophosphoethanolamine	17.3479	0	16.6514	16.7316	771.517	8.91729	[M+H]+ [M+Na]+				77703	C45 H74 N O7 P
PS(22:4(7Z,10Z,13Z,16Z)/15:1(9Z))	17.0315	13.8201	16.1617	17.6353	795.505	8.85092	[M+2H]+2 [M+H]+				78456	C43 H74 N O10 P
Thiolactomycin	16.6361	16.6688	14.9024	17.4376	232.052	0.818889	[M+H]+	82079-32-1	C11165		68888	C11 H14 O2 S
Cyclopassifloside II	15.8863	17.0968	8.74931	16.818	682.426	7.55387	[M+H]+	292167-39-6		HMDB38389	93096	C37 H62 O11
Stearamide	17.4346	16.8691	8.84731	16.9293	283.288	5.86356	[M+H]+ [M+Na]+	124-26-5	C13846		34494	C18 H37 N O
PS(22:4(7Z,10Z,13Z,16Z)/15:1(9Z))	16.2333	6.37627	4.53075	17.6302	817.484	8.73188	[M+H]+				78456	C43 H74 N O10 P
Adenine	17.1133	14.5596	6.74091	17.8691	135.055	1.67177	[M+H]+	73-24-5	C00147	HMDB00034	85	C5 H5 N5
2-Hydroxy-4-oxo-5,12-heneicosadien-1-yl acetate	16.0873	14.7899	0	17.1887	402.275	8.09137	[M+H]+			HMDB39403	93979	C23 H40 O4
PI(22:1(11Z)/19:0)	15.8649	16.7229	13.8786	14.5331	978.61	7.616	[M+2H]+2				80733	C50 H95 O13 P
N-Acetyl-DL-serine	17.3187	11.6488	15.8785	13.5892	147.054	0.490581	[2M+K]+ [M+H]+ [M+K]+ [M+Na]+	94-14-3			96376	C5 H9 N O4
Funtumine	14.8688	15.9472	14.0351	16.1995	317.272	4.43861	[M+H]+	474-45-3	C10806		68594	C21 H35 N O
1-(6-[3]-ladderane-hexanoyl)-2-(8-[3]-ladderane-octanyl)-sn-glycerophosphoethanolamine	17.1981	0	17.1152	16.0245	745.502	8.89878	[M+H]+ [M+Na]+				46723	C43 H72 N O7 P
1-Butylamine	15.547	17.2566	16.5566	10.6083	73.0896	9.008	[M+H]+	109-73-9		HMDB31321	87584	C4 H11 N
Piperidine	17.2808	18.0623	16.648	18.0625	85.0897	0.510667	[M+H]+	110-89-4	C01746		64457	C5 H11 N
2,2'-(3-methylcyclohexane-1,1-diyl)diacetic acid	16.7053	17.5219	16.386	17.0683	214.118	2.82531	[M+H]+				96295	C11 H18 O4
Palmitoyl N-Isopropylamide	15.8389	15.9724	13.9645	15.834	319.288	4.71272	[M+H]+	189939-61-5			64930	C19 H39 N O
PE(17:0/22:6(4Z,7Z,10Z,13Z,16Z,19Z))	17.201	10.016	14.705	17.37	777.529	8.73491	[M+H]+ [M+Na]+				77445	C44 H76 N O8 P
2-Amino-3-methyl-1-butanol	17.4108	16.8591	16.0952	16.5038	103.1	7.8123	[M+H]+	473-75-6			44703	C5 H13 N O
N-Acetylpyrrolidine	16.1956	17.2742	15.9289	17.2018	113.084	1.90822	[M+H]+				263613	C6 H11 N O
PS(22:2(13Z,16Z)/19:1(9Z))	17.1032	0	16.4318	16.6731	877.576	9.134	[M+H]+				78438	C47 H86 N O10 P
PC(22:2(13Z,16Z)/13:0)	5.6931	0	0	17.4619	794.566	8.998	[M+H]+				76316	C43 H83 N O8 P
DG(14:1(9Z)/17:2(9Z,12Z)/0:0)[iso2]	16.1181	17.152	16.712	16.0342	570.425	9.03392	[M+H]+				98405	C34 H60 O5
Funtumine	14.5389	15.7068	9.25183	15.7007	317.272	4.18255	[M+H]+	474-45-3	C10806		68594	C21 H35 N O
PG(20:5(5Z,8Z,11Z,14Z,17Z)/13:0)	15.4744	16.7189	15.0129	16.3394	726.451	7.54431	[M+H]+				79474	C39 H67 O10 P
Crasseride 2a	15.7553	16.4829	0	15.2565	738.536	5.25311	[M+H]+				46615	C41 H80 O8
Glucosyl (E)-2,6-Dimethyl-2,5-heptadienoate	16.9604	16.8812	15.1567	17.0219	338.134	4.75909	[M+H]+	261949-43-3		HMDB35136	90473	C15 H24 O7
LysoPC(20:4(8Z,11Z,14Z,17Z))	17.5374	16.7232	15.9622	16.8849	521.347	7.85336	[M+H]+ [M+Na]+		C04230	HMDB10396	61706	C28 H51 N O7 P
4-Formyl Indole	16.4818	17.1801	10.6806	16.6732	145.053	1.69806	[M+H]+	1074-86-8			96392	C9 H7 N O
10-F2-dihomo-IsoP	10.9987	7.48292	16.6407	16.881	418.269	7.60132	[M+H]+				96931	C23 H40 O5
Palmitoyl N-Isopropylamide	15.9551	15.792	7.46449	15.2033	319.287	4.32175	[M+H]+	189939-61-5			64930	C19 H39 N O
Pterolactam	15.8391	15.0144	15.2812	16.2085	115.064	0.475143	[M+H]+ [M+Na]+	38072-88-7		HMDB34208	89778	C5 H9 N O2
7-F2-dihomo-IsoP	15.6116	16.5164	10.3442	15.9424	404.254	7.34649	[M+H]+				96933	C22 H38 O5
Nicotinamide adenine dinucleotide (NAD)	16.4714	16.1884	14.4532	17.0382	663.109	1.51036	[M+2H]+2 [M+H]+	53-84-9	C00003	HMDB00902	101	C21 H28 N7 O14 P2
Okanin 4'-(4''-acetyl-6''-p-coumarylglucoside)	16.4423	12.2206	15.8927	16.9081	660.145	6.91241	[M+H]+				51963	C32 H30 O14
Hebevinoside II	8.4174	14.7741	1.68353	8.78351	836.493	7.53226	[M+2H]+2	89456-98-4		HMDB35727	90983	C45 H72 O14
PC(20:5(5Z,8Z,11Z,14Z,17Z)/13:0)	0	0	0	17.4132	715.516	8.75845	[M+H]+ [M+Na]+				76207	C41 H73 N O8 P
Methyl 3b,24-dihydroxy-11,13(18)-oleanadien-30-oate	16.5036	14.8779	17.1952	10.5629	484.352	0.433971	[M+2H]+2 [M+H]+	98063-17-3		HMDB35257	90565	C31 H48 O4
3',4'-(Methylenedioxy)acetophenone	15.7993	17.0979	15.245	16.2764	164.048	0.697111	[M+H]+				263512	C9 H8 O3
(3R,7R)-1,3,7-Octanetriol	15.6979	16.6592	6.79824	16.103	184.108	3.85107	[M+H]+	217650-11-8		HMDB33625	89425	C8 H18 O3
Marshmine	16.5962	15.3017	14.4228	16.748	377.126	1.67161	[M+H]+	160927-88-8		HMDB41046	95479	C20 H21 N O5
3-Aminopropanesulphonic acid	16.2001	16.2213	12.8267	16.9763	161.015	0.819971	[M+H]+	3687-18-1	C03349		43475	C3 H9 N O3 S
Aluminum acetate	11.2003	16.7718	0	16.4185	204.021	0.85216	[M+H]+	139-12-8			4000	C6 H9 Al O6
Pinacidil	9.77416	16.3458	14.6507	14.7851	245.163	0.772879	[M+H]+	60560-33-0	C13729		1941	C13 H19 N5
Xestoaminol C	16.0008	16.7498	10.3671	16.0832	229.241	4.84167	[M+H]+				53933	C14 H31 N O
PE(20:2(5Z,8Z)/18:0)[S]	15.4643	0	0	17.7979	771.577	8.95435	[M+H]+ [M+Na]+				40518	C43 H82 N O8 P
Meta-Tyrosine	15.5432	16.8216	14.9209	16.0082	181.074	0.694528	[M+H]+			HMDB59720	96284	C9 H11 N O3
PS(15:0/20:5(5Z,8Z,11Z,14Z,17Z))	0	0	0	16.7794	767.472	8.72355	[M+H]+				77819	C41 H70 N O10 P
Enprofylline	16.1222	16.5309	14.1426	15.4234	216.062	0.508139	[M+H]+	41078-02-8		HMDB14962	85437	C8 H10 N4 O2
Narasin	15.8465	0	0	16.6259	764.505	8.67689	[M+H]+				43270	C43 H72 O11
TG(18:4(6Z,9Z,12Z,15Z)/19:1(9Z)/20:4(5Z,8Z,11Z,14Z))[iso6]	15.4786	16.3464	13.6481	15.9673	990.65	8.16703	[M+2H]+2				102421	C60 H98 O6
(E)-2-Butenyl-4-methyl-threonine	10.2986	16.1174	5.03805	15.8121	209.103	3.74063	[M+H]+	81135-57-1	C12029		69263	C9 H17 N O3
16:3 Cholesteryl ester	14.3416	16.4388	16.2236	14.1926	656.498	8.89258	[M+H]+				103356	C43 H70 O2
3-(N-Nitrosomethylamino)propionitrile	15.3132	16.3063	16.0468	17.0011	113.059	0.448556	[M+H]+ [M+Na]+	60153-49-3	C19280		72998	C4 H7 N3 O
Pinacidil	5.16734	13.9805	10.2238	6.5923	245.164	0.491857	[M+H]+	60560-33-0	C13729		1941	C13 H19 N5
2-Octaprenyl-3-methyl-6-methoxy-1,4-benzoquinone	16.1686	5.11163	15.7931	16.0551	740.515	8.80147	[M+2H]+2		C05814		64004	C48 H72 O3
Bacterio-pheophytins	13.4585	15.8437	11.688	15.6086	902.595	8.18682	[M+2H]+2		C05798		63970	C56 H78 N4 O6
1,5-Naphthalenediamine	15.3901	16.0969	14.8439	15.4871	158.084	1.69867	[M+H]+	2243-62-1	C19463		73157	C10 H10 N2
5-Heptyltetrahydro-2-oxo-3-furancarboxylic acid	15.8416	5.25902	15.9177	15.7933	250.118	3.87227	[M+H]+			HMDB30994	87338	C12 H20 O4
N-[[3-Hydroxy-2-(2-pentenyl)cyclopentyl]acetyl]isoleucine	15.018	15.7687	14.3822	15.5683	325.225	6.28036	[M+H]+ [M+K]+ [M+Na]+	162854-97-9		HMDB41248	95666	C18 H31 N O4
(7R,8R,E)-8-Methyl-6-(2-methylpropylidene)octahydroindolizine-7,8-diol	15.3083	15.8953	13.661	15.4922	225.172	6.14826	[M+H]+				263706	C13 H23 N O2
Leu Ile Arg	15.5043	16.6759	14.4851	15.2614	400.279	7.10703	[M+H]+				23290	C18 H36 N6 O4
PE(22:4(7Z,10Z,13Z,16Z)/13:0)	0	0	0	16.1227	747.482	8.651	[M+H]+				77338	C40 H72 N O8 P
Pro Phe Gln	15.2868	13.398	15.5692	15.3207	412.171	5.19683	[M+H]+				17528	C19 H26 N4 O5
(25R)-3beta-hydroxy-7-oxo-5-cholestenoic acid	13.0333	0	0	15.4712	430.306	8.28671	[M+H]+ [M+Na]+				103459	C27 H42 O4
PG(P-20:0/22:2(13Z,16Z))	8.61665	15.7941	11.7717	15.6192	886.6	8.39667	[M+2H]+2				79988	C48 H91 O9 P
PE(22:6(4Z,7Z,10Z,13Z,16Z,19Z)/16:1(9Z))	16.7328	6.62115	3.35324	16.5542	761.501	8.84129	[M+H]+ [M+Na]+		C00350	HMDB09683	61072	C43 H72 N O8 P
PE(22:6(4Z,7Z,10Z,13Z,16Z,19Z)/19:1(9Z))	15.7756	7.24096	5.93048	16	825.527	8.77063	[M+H]+				77384	C46 H78 N O8 P
n-Pentadecylamine	14.9527	15.6632	14.3982	14.0092	227.262	5.54539	[M+H]+	2570-26-5			34540	C15 H33 N
Succinylmonocholine	15.086	15.4108	1.62773	15.8413	203.116	0.431429	[M+H]+ [M+Na]+	5518-77-4			2522	C9 H18 N O4
Roxatidine acetate	15.8315	9.96058	7.66727	15.0149	348.205	8.27966	[M+H]+	78628-28-1	D08495	HMDB15695	85590	C19 H28 N2 O4
DG(20:5(5Z,8Z,11Z,14Z,17Z)/22:5(7Z,10Z,13Z,16Z,19Z)/0:0)[iso2]	10.2872	15.5968	11.6801	15.3409	688.505	8.45158	[M+H]+				4654	C45 H68 O5
PE(P-20:0/18:3(9Z,12Z,15Z))	15.9801	10.1906	15.1768	15.8067	797.526	8.99577	[M+2H]+2				77655	C43 H80 N O7 P
Cyclic adenosine diphosphate ribose	15.2069	14.8629	1.47712	15.7644	541.061	1.51014	[M+H]+	119340-53-3	C13050		4171	C15 H21 N5 O13 P2
S-Glutathionyl-L-cysteine	0	10.5492	0	15.3553	426.088	0.6258	[M+H]+ [M+Na]+		C05526		63433	C13 H22 N4 O8 S2
Adenosine 2',5'-bisphosphate	15.2022	14.8448	8.94774	15.7267	427.029	1.51373	[M+H]+	3805-37-6	C03850		66062	C10 H15 N5 O10 P2
8-iso Prostaglandin E2-d4	15.3467	13.6989	13.5894	15.5786	394.208	8.47047	[M+H]+				96418	C20 H28 D4 O5
N-(6-Oxo-6H-dibenzo[b,d]pyran-3-yl)maleamic acid	15.048	14.8092	9.0363	15.5483	331.043	0.814485	[M+H]+		C15466		70930	C17 H11 N O5
Methyprylon	14.5731	15.0577	11.0836	14.8858	205.108	4.20771	[M+H]+	125-64-4		HMDB15239	85468	C10 H17 N O2
3-(6'-Methylthio)hexylmalic acid	17.5398	16.8186	16.1296	10.0048	264.104	0.362667	[M+H]+		C17227		64506	C11 H20 O5 S
GlcCer(d16:1/18:0)	0	0	17.7993	0	699.563	8.73222	[M+H]+ [M+Na]+				103289	C40 H77 N O8
1-(6-[3]-ladderane-hexanoyl)-2-(8-[3]-ladderane-octanyl)-sn-glycerophosphocholine	0	5.46752	17.7766	0	765.564	8.9295	[M+H]+ [M+Na]+				46696	C46 H79 N O7 P
Raphanusamide	17.1147	16.3868	14.0386	1.62563	143.041	0.364074	[M+H]+	104730-65-6		HMDB41084	95517	C6 H9 N O S
PE(O-20:0/17:2(9Z,12Z))	7.07377	0	16.6937	0	743.581	9.04661	[M+H]+ [M+Na]+				77549	C42 H82 N O7 P
(4-Hydroxybenzoyl)choline	15.7403	10.7336	16.0083	0	224.131	3.16462	[M+H]+	5094-31-5		HMDB29559	86342	C12 H18 N O3
Cer(d16:1/18:0)	4.7692	6.33783	16.3613	4.4463	559.494	8.90385	[M+H]+				102949	C34 H67 N O3
Triacetin	5.10819	16.3868	0	0	240.062	3.40817	[M+H]+	102-76-1			44144	C9 H14 O6
Tris(butoxyethyl)phosphate	11.0898	0	3.32412	11.9566	398.245	7.11857	[M+H]+ [M+K]+ [M+Na]+	78-51-3	C14446		70068	C18 H39 O7 P

## Sheet: Tabla S3
Table S3. Small molecules detected and identified in negative ionization mode. A total of 68 compounds where tentative identified using ID browser, showing the normalized averaged data for each of the tentative identified compounds
Compound	[12 weeks](normalized)	[17 weeks](normalized)	[25 weeks](normalized)	[4 weeks](normalized)	Compound Name	Formula	Mass	Retention Time	Ion Species	METLIN ID	CAS Number	KEGG ID	HMP ID	LMP ID
Thermozeaxanthin-13	0.0423304	-14.4111	-0.0137916	0.0138855	Thermozeaxanthin-13	C59 H90 O8	926.662	8.86383	[M+HCOO]+ [M-H]-	71118		C15956
Arachidonoylmorpholine	0.393653	0.155983	-8.34017	-0.723888	Arachidonoylmorpholine	C24 H39 N O2	373.302	7.23217	[M+Cl]+ [M+HCOO]+ [M-H]-	36720				LMFA08020052
Inosine	0.48526	-0.763924	-2.44407	0.313938	Inosine	C10 H12 N4 O5	268.081	1.03347	[2M-H]- [M+Cl]+ [M-H]-	84	58-63-9	C00294	HMDB00195
Lauryl hydrogen sulfate	-0.0712585	1.05017	-0.118612	0.412074	Lauryl hydrogen sulfate	C12 H26 O4 S	266.155	8.0455	[M-H]-	58284	151-21-3	C11166	HMDB05004
2-Naphthalenesulfonic acid	-0.125586	1.73605	-0.729017	-0.0143365	2-Naphthalenesulfonic acid	C10 H8 O3 S	208.019	3.86097	[M-H]-	71144	120-18-3	C16202
2-Acetyl-3-methylthiophene	-0.983472	0.599167	0.476951	1.83531	2-Acetyl-3-methylthiophene	C7 H8 O S	186.035	3.13733	[M-H]-	95887	13679-72-6		HMDB41502
PS(18:0/19:0)[U]	1.00964	-6.63206	-0.0158238	0.725418	PS(18:0/19:0)[U]	C43 H84 N O10 P	805.584	9.10663	[M-H]-	40822				LMGP03010037
PG(18:1(9Z)/22:0)	0.260596	-8.88535	-0.24597	0.40688	PG(18:1(9Z)/22:0)	C46 H89 O10 P	832.622	8.83534	[M+HCOO]+ [M-H]-	79782				LMGP04010957
PS(13:0/22:0)	0.857621	-7.63621	-1.12047	1.15068	PS(13:0/22:0)	C41 H80 N O10 P	777.553	8.96964	[M-H]-	77752				LMGP03010088
Pro Pro Lys	-0.197474	0.87917	-0.144105	0.118281	Pro Pro Lys	C16 H28 N4 O4	340.207	9.18494	[M-H]-	22430
Labda-7,14-dien-6-one, 13-hydroxy	1.07719	-0.418079	-1.36681	0.0862522	Labda-7,14-dien-6-one, 13-hydroxy	C20 H32 O2	304.241	8.67639	[M-H]-		3397-48-6
D-Pantothenic acid	0.504468	-0.599502	-3.58037	1.70483	D-Pantothenic acid	C9 H17 N O5	219.111	0.727	[M-H]-	241	79-83-4	C00864	HMDB00210
PG(19:0/22:4(7Z,10Z,13Z,16Z))	-0.725495	1.05916	0.601319	-0.906871	PG(19:0/22:4(7Z,10Z,13Z,16Z))	C47 H85 O10 P	886.596	9.03844	[M-H]-	79303				LMGP04010478
PT(18:0/18:1(9Z))	0.929456	-11.7991	-1.09882	1.61092	PT(18:0/18:1(9Z))	C43 H82 N O10 P	803.568	8.98542	[M-H]-	46669				LMGP00000048
PE-Cer(d16:1(4E)/21:0)	0.578703	-8.90268	-0.180529	0.518977	PE-Cer(d16:1(4E)/21:0)	C39 H79 N2 O6 P	748.574	8.88603	[M-H]-	103062				LMSP03020023
PI(22:2(13Z,16Z)/20:0)	9.47675	-9.34454	-9.34454	9.46547	PI(22:2(13Z,16Z)/20:0)	C51 H95 O13 P	992.655	8.93594	[M-H]-	80766				LMGP06010744
N-Acetyl-DL-serine	-1.73521	1.35723	-0.883279	2.0115	N-Acetyl-DL-serine	C5 H9 N O4	193.056	4.42664	[M-H]-	96376	94-14-3
PS(17:1(9Z)/22:2(13Z,16Z))	1.29082	-11.7865	-0.923278	0.358039	PS(17:1(9Z)/22:2(13Z,16Z))	C45 H82 N O10 P	827.569	8.95003	[M-H]-	77939				LMGP03010275
Eicosatrienoic acid	0.907309	-0.913727	-2.35425	2.06876	Eicosatrienoic acid	C20 H34 O2	306.256	8.8727	[M-H]-	259	27070-56-0
PS(17:0/22:1(11Z))	1.10411	-11.2701	-16.5036	1.66659	PS(17:0/22:1(11Z))	C45 H86 N O10 P	831.6	9.12125	[M-H]-	77909				LMGP03010245
PS(13:0/22:1(11Z))	1.03355	-6.66268	-1.72411	2.04705	PS(13:0/22:1(11Z))	C41 H78 N O10 P	775.537	8.88724	[M-H]-	77753				LMGP03010089
Phenolsulfonphthalein	-0.60391	1.59774	-0.500504	0.70205	Phenolsulfonphthalein	C19 H14 O5 S	354.056	5.02806	[M-H]-	69460	143-74-8	C12600
Adenosine	0.730364	-0.676938	-1.94434	0.560441	Adenosine	C10 H13 N5 O4	267.097	1.97775	[M+Cl]+ [M+HCOO]+ [M-H]-	86	58-61-7	C00212	HMDB00050
HMMF	0.42788	-0.588246	-7.67512	1.55898	HMMF	C3 H7 N O2	89.0481	0.724818	[M-H]-	69064	20546-32-1	C11488
(Z)-5-Hexadecenoic acid	-0.242762	0.164095	-0.589892	0.488841	(Z)-5-Hexadecenoic acid	C16 H30 O2	254.225	8.66053	[M-H]-	88581	7056-90-8		HMDB32638
PE(P-18:1(9Z)/20:4(6E,8Z,11Z,14Z)(5OH[S]))	2.268	-15.2902	-13.6657	2.05658	PE(P-18:1(9Z)/20:4(6E,8Z,11Z,14Z)(5OH[S]))	C43 H76 N O8 P	765.532	8.96041	[M-H]-	82393				LMGP20020012
15(S)-15-methyl PGF2? ethyl amide	0.274005	0.698904	-2.19032	-0.216699	15(S)-15-methyl PGF2? ethyl amide	C23 H41 N O4	395.303	6.80719	[M-H]-	64689
PE(O-16:0/20:5(5Z,8Z,11Z,14Z,17Z))	0.692376	-5.97408	0.0714126	-0.345336	PE(O-16:0/20:5(5Z,8Z,11Z,14Z,17Z))	C41 H74 N O7 P	723.521	8.99372	[M-H]-	77574				LMGP02020095
PS(19:0/22:4(7Z,10Z,13Z,16Z))	1.25424	-11.2578	-6.21333	0.823315	PS(19:0/22:4(7Z,10Z,13Z,16Z))	C47 H84 N O10 P	853.584	8.97058	[M-H]-	78142				LMGP03010478
PS(17:0/22:2(13Z,16Z))	1.24418	-16.0622	-11.0226	1.60234	PS(17:0/22:2(13Z,16Z))	C45 H84 N O10 P	829.583	9.02905	[M-H]-	77910				LMGP03010246
PS(19:1(9Z)/22:2(13Z,16Z))	1.52004	-5.51931	-0.412475	1.08102	PS(19:1(9Z)/22:2(13Z,16Z))	C47 H86 N O10 P	855.599	9.0598	[M-H]-	78172				LMGP03010508
(Z,Z)-2-Methyl-5-(8,11,14-pentadecatrienyl)-1,3-benzenediol	1.51729	-12.3718	-15.9066	-0.6959	(Z,Z)-2-Methyl-5-(8,11,14-pentadecatrienyl)-1,3-benzenediol	C22 H32 O2	328.241	8.68576	[M-H]-	93521	50423-15-9		HMDB38908
Sodium Tetradecyl Sulfate	-0.234568	0.912338	-0.0624157	0.263632	Sodium Tetradecyl Sulfate	C14 H30 O4 S	294.187	8.73186	[M-H]-	85386	1191-50-0		HMDB14607
Adenine	0.856882	-0.70267	-1.98215	0.555291	Adenine	C5 H5 N5	135.055	1.97592	[M-H]-	85	73-24-5	C00147	HMDB00034
PE(16:0/17:0)[U]	1.00692	-10.0773	-0.733023	1.70212	PE(16:0/17:0)[U]	C38 H76 N O8 P	751.539	8.95791	[M-H]-	40463				LMGP02010064
PS(12:0/21:0)	0.802475	-6.06871	-1.65546	1.83763	PS(12:0/21:0)	C39 H76 N O10 P	749.522	8.84352	[M-H]-	77728				LMGP03010064
PS(15:1(9Z)/22:2(13Z,16Z))	0.585543	-11.3742	-2.52577	0.839742	PS(15:1(9Z)/22:2(13Z,16Z))	C43 H78 N O10 P	845.54	8.96828	[M-H]-	77853				LMGP03010189
Terminaline	0.770044	0.527725	-0.779907	-0.31626	Terminaline	C23 H41 N O2	423.335	7.22928	[M-H]-	68610	15112-49-9	C10825
Thioacetamide	-15.427	1.36771	-13.7868	1.97363	Thioacetamide	C2 H5 N S	75.0147	4.42647	[M-H]-	73014	62-55-5	C19302
PS(15:0/22:2(13Z,16Z))	14.4906	0	0	17.3868	PS(15:0/22:2(13Z,16Z))	C43 H80 N O10 P	801.552	8.90889	[M-H]-	77822				LMGP03010158
Penicillin G	-2.92055	1.2879	-0.835925	2.06763	Penicillin G	C16 H18 N2 O4 S	334.099	4.42714	[M-H]-	1735	61-33-6	C05551	HMDB15186
PS(17:0/22:4(7Z,10Z,13Z,16Z))	1.0555	-6.31672	-1.41911	0.497239	PS(17:0/22:4(7Z,10Z,13Z,16Z))	C45 H80 N O10 P	825.553	8.8713	[M-H]-	77911				LMGP03010247
Valyl-Leucine	0.383548	0.116717	-0.731594	-0.200813	Valyl-Leucine	C11 H22 N2 O3	230.163	2.32578	[M-H]-	86023			HMDB29131
1,2,3,4-Tetrahydro-1-[1-hydroxy-3-(4-hydroxyphenyl)-2-propenyl]-6,7-dimethoxy-2-naphthalenol	-0.667561	1.5466	0.611555	-0.457315	1,2,3,4-Tetrahydro-1-[1-hydroxy-3-(4-hydroxyphenyl)-2-propenyl]-6,7-dimethoxy-2-naphthalenol	C21 H24 O5	356.166	8.96569	[M-H]-	95801	163811-76-5		HMDB41401
Gln Gln Trp	-0.976453	0.520672	0.260808	-0.883647	Gln Gln Trp	C21 H28 N6 O6	460.203	8.96669	[M-H]-	19496
4-O-Demethyl-13-dihydroadriamycinone	0.0547936	-3.35583	-10.4292	0.494277	4-O-Demethyl-13-dihydroadriamycinone	C20 H18 O9	402.094	5.45469	[M-H]-	664	69549-52-6
N-Succinyl-L-diaminopimelic acid	-7.75736	8.41354	-7.75736	9.04482	N-Succinyl-L-diaminopimelic acid	C11 H18 N2 O7	290.11	4.42828	[M-H]-	388	26605-36-7	C04421
PE-Cer(d16:1(4E)/19:0)	0.595248	-5.82578	-1.29144	1.48671	PE-Cer(d16:1(4E)/19:0)	C37 H75 N2 O6 P	720.543	8.75036	[M-H]-	103060				LMSP03020021
(11Z)-8,18-propano-retinal	0.412064	0.618293	-0.936446	0.462343	(11Z)-8,18-propano-retinal	C23 H32 O	324.242	5.62647	[M+Cl]+ [M+HCOO]+ [M-H]-	41535				LMPR01090045
Docosatrienoic Acid	0.767057	-0.688937	-13.911	2.30008	Docosatrienoic Acid	C22 H38 O2	334.288	9.12926	[M-H]-	195	28845-86-5	C16534	HMDB02823	LMFA01030408
Zidovudine monophosphate	0.798524	-0.538776	-12.6559	1.52587	Zidovudine monophosphate	C10 H14 N5 O7 P	347.063	0.742355	[M-H]-	3068	29706-85-2
PS(13:0/22:2(13Z,16Z))	1.03802	-5.60147	-11.5108	2.56769	PS(13:0/22:2(13Z,16Z))	C41 H76 N O10 P	773.521	8.80277	[M-H]-	77754				LMGP03010090
3'',6''-Di-O-p-coumaroyltrifolin	0.12935	-0.706392	-0.728564	0.826285	3'',6''-Di-O-p-coumaroyltrifolin	C39 H32 O15	786.18	7.73081	[M-H]-	95413	68127-12-8		HMDB40971
PE(P-16:0/20:4(6E,8Z,11Z,14Z)(5OH[S]))	16.2699	0	0	10.8952	PE(P-16:0/20:4(6E,8Z,11Z,14Z)(5OH[S]))	C41 H74 N O8 P	739.516	8.94367	[M-H]-	82392				LMGP20020011
GlcCer(d18:0/18:0)	-0.047425	-0.728152	-0.166526	0.381651	GlcCer(d18:0/18:0)	C42 H83 N O8	775.618	9.32383	[M-H]-	41615				LMSP0501AA19
Methyl N-methylanthranilate	-0.325121	0.669353	-0.629172	0.353879	Methyl N-methylanthranilate	C9 H11 N O2	165.079	1.09722	[M-H]-	89753	85-91-6		HMDB34169
PS(19:1(9Z)/22:4(7Z,10Z,13Z,16Z))	1.08366	-9.61096	-1.29218	0.710083	PS(19:1(9Z)/22:4(7Z,10Z,13Z,16Z))	C47 H82 N O10 P	851.569	8.91625	[M-H]-	78173				LMGP03010509
cis-Gondoic acid	0.235334	-0.492383	-0.983048	0.736714	cis-Gondoic acid	C20 H38 O2	310.287	9.31781	[M-H]-	3554	5561-99-9	C16526	HMDB02231	LMFA01030085
PI(22:2(13Z,16Z)/18:1(9Z))	0.228766	-7.17989	-0.226956	-0.0187596	PI(22:2(13Z,16Z)/18:1(9Z))	C49 H89 O13 P	916.607	8.63514	[M-H]-	80759				LMGP06010737
Clupanodonic acid	0.567178	-0.481964	-0.996935	0.179337	Clupanodonic acid	C22 H34 O2	330.254	8.75797	[2M-H]- [M-H]-	194	2548-85-8
11(E),14(E)-Eicosadienoic acid	0.351102	-0.463225	-1.56493	1.10223	11(E),14(E)-Eicosadienoic acid	C20 H36 O2	308.272	9.05894	[M-H]-	24088	2091-39-6			LMFA01030130
PS(22:6(4Z,7Z,10Z,13Z,16Z,19Z)/19:1(9Z))	14.4388	0	0	8.70758	PS(22:6(4Z,7Z,10Z,13Z,16Z,19Z)/19:1(9Z))	C47 H78 N O10 P	893.541	8.86797	[M-H]-	78498				LMGP03010834
Arachidonic acid ethyl ester	0.386409	-0.221607	-0.99072	0.229745	Arachidonic acid ethyl ester	C22 H36 O2	332.272	8.92991	[M-H]-	404	1808-26-0
Abietic acid	0.483358	-0.314316	-0.745721	0.0891655	Abietic acid	C20 H30 O2	302.225	8.4785	[M-H]-	41215	514-10-3	C06087		LMPR0104050001
Pilocereine	0	17.0148	0	6.38393	Pilocereine	C45 H65 N3 O6	743.487	8.04086	[M-H]-	67845	2552-47-8	C09609
Secoeremopetasitolide A	0	12.1556	0	0	Secoeremopetasitolide A	C19 H26 O7	366.171	7.10172	[M-H]-	95769	178402-70-5		HMDB41364
PS(17:0/20:4(5Z,8Z,11Z,14Z))	5.48029	0	0	13.4246	PS(17:0/20:4(5Z,8Z,11Z,14Z))	C43 H76 N O10 P	843.524	8.89742	[M-H]-	3871				LMGP03010003
PG(18:1(9Z)/22:0)	0	8.54336	0	0	PG(18:1(9Z)/22:0) Esi-8.6622505	C46 H89 O10 P	832.622	8.66225	[M+HCOO]+ [M-H]-	79782				LMGP04010957

## Sheet: Table S4
Table S4. Demographic characteristics of AMD patients and control subjects
Study Population (n)	Controls (n=20)	AMD (n=20)	p-value
Age (Mean ±SD)	74.7 ± 5.78	76.7 ± 8.7	0.3968
Age Range	65-85	65-87
Gender (Female/Male)	11(55%)/9	11(55%)/9	1
Diabetes	4	5	1
Miopia	5	3	0.6948
HTA	10	10	1
Dyslipidemia	6	6	1
Cardiovascular disease	1	3	0.605
Rheumatic Diseases	2	1	1
Depression/Anxiety	1	0	1
Asthma	3	1	1

## Sheet: Table S5
Table S5. Comparison of selected lipids levels in serum samples from control (n=20) and AMD patients (n=20). Lipid levels were normalized to the sample volume and expressed as the mean ± standard deviation across 20 biological replicates for each group. Group comparisons were conducted using the Mann-Whitney or unpaired t test, depending on data distribution normality assessed via the Kolmogorov-…
	Control (µg compound/mL serum		AMD (µg compound/mL serum)		Fold-Change (AMD/CT)	p-value	Adjusted p-value (FDR)	Statistical significance
Compound	Mean	SD	Mean	SD
GlcCer(d16:1/18:0)	2.71	0.59	3.32	0.27	1.23	1e-05	7e-05	***
1-(6-[3]-ladderane-hexanoyl)-2-(8-[3]-ladderane-octanyl)-sn-glycerophosphocholine	3.57	0.95	3.51	0.66	0.98	0.8206	1	ns
PC(22:6(4Z,7Z,10Z,13Z,16Z,19Z)/14:0)	11.77	10.59	14.93	13.78	1.27	0.5609	0.81019	ns
PE(19:1(9Z)/22:2(13Z,16Z))	1.92	0.83	0.65	0.6	0.34	1e-05	0.00013	***
PE(15:0/20:3(5Z,8Z,11Z))	0.26	0.09	0.17	0.09	0.66	0.0029	0.01257	*
PE(P-18:1(9Z)/20:4(6E,8Z,11Z,14Z)(5OH[S]))	16.7	9.58	15.34	6.3	0.92	0.9892	0.9892	ns
PE(15:0/16:0)[U]	0.23	0.17	0.16	0.1	0.69	0.1211	0.26238	ns
HMMF	0.01	0.01	0.01	0.01	0.98	0.9243	1	ns
PS(22:4(7Z,10Z,13Z,16Z)/15:1(9Z))	0.2	0.21	0.25	0.26	1.26	0.9119	1	ns
PC(22:2(13Z,16Z)/13:0)	3.75	1.39	2.65	0.81	0.71	0.0047	0.01222	*
PE(22:4(7Z,10Z,13Z,16Z)/13:0)	0.03	0.01	0.03	0.01	0.9	0.4554	0.74003	ns
(25R)-3beta-hydroxy-7-oxo-5-cholestenoic acid	0.04	0.01	0.03	0.01	0.84	0.1583	0.29399	ns
Tris(butoxyethyl)phosphate	0.06	0.05	0.03	0.02	0.6	0.0338	0.10985	ns
PE(O-20:0/17:2(9Z,12Z))	0.85	0.37	0.76	0.34	0.89	0.5075	1	ns
Cer(d16:1/18:0)	4.95	1.87	4.65	1.5	0.94	0.8604	1	ns
PE(22:6(4Z,7Z,10Z,13Z,16Z,19Z)/16:1(9Z))	0.04	0.02	0.04	0.03	0.9	0.172	0.86	ns
PE(22:6(4Z,7Z,10Z,13Z,16Z,19Z)/19:1(9Z))	0.08	0.04	0.08	0.05	1.01	0.9031	0.9031	ns
PE(20:2(5Z,8Z)/18:0)[S]	0.828	0.356	0.763	0.297	0.92135	0.5339	0.88983	ns
