# Supplementary material for: Dysregulated lipid metabolism in a retinal pigment epithelial cell model and serum of patients with age-related macular degeneration
Source: BMC Biol. 2025 Apr 12;23:96. doi: 10.1186/s12915-025-02198-8 (PMC11993946; doi:10.1186/s12915-025-02198-8)
Supplement: Supplementary file 3 — Additional file 3: Individual data values of gene expression over time (4, n = 3; 12, n = 3; 17, n = 3; and 25 weeks, n = 2). [file 12915_2025_2198_MOESM3_ESM.xlsx]

## Sheet: 4 week samples
Gene ID	Gene Symbol	4_weeks_1 Read Count	4_weeks_2 Read Count	4_weeks_3 Read Count	4_weeks Average Read Count	KEGG Pathway Desc	KEGG Disease Desc	KEGG Module Desc	KEGG Reaction Desc	GO_C Desc	GO_F Desc	GO_P Desc	GeneBank Desc	UniProt Desc
1	'A1BG'	87	79	64	76.6667	04380///Osteoclast differentiation				GO:0005576///extracellular region+++GO:0070062///extracellular exosome+++GO:0005615///extracellular space+++GO:0031093///platelet alpha granule lumen+++GO:1904813///ficolin-1-rich granule lumen+++GO:0034774///secretory granule lumen+++GO:0062023///collagen-containing extracellular matrix+++GO:0072562///blood microparticle	GO:0003674///molecular_function	GO:0002576///platelet degranulation+++GO:0043312///neutrophil degranulation+++GO:0008150///biological_process	alpha-1-B glycoprotein	[A1BG_HUMAN|Reviewed]RecName: Full=Alpha-1B-glycoprotein; AltName: Full=Alpha-1-B glycoprotein; Flags: Precursor;+++[M0R009_HUMAN|Unreviewed]SubName: Full=Alpha-1B-glycoprotein {ECO:0000313|Ensembl:ENSP00000470909}; Flags: Fragment;+++[V9HWD8_HUMAN|Unreviewed]SubName: Full=Epididymis secretory sperm binding protein Li 163pA {ECO:0000313|EMBL:ACJ13639.1};
10	'NAT2'	3	0	2	1.66667	00983///Drug metabolism - other enzymes+++05204///Chemical carcinogenesis+++01100///Metabolic pathways+++00633///Nitrotoluene degradation+++00232///Caffeine metabolism+++01110///Biosynthesis of secondary metabolites+++01120///Microbial metabolism in diverse environments			R11902///acetyl-CoA:hydrazine N-acetyltransferase Acetyl-CoA + Hydrazine <=> CoA + Acetylhydrazine+++R07940///1,7-Dimethylxanthine <=> 5-Acetylamino-6-formylamino-3-methyluracil+++R08036///acetyl-CoA:2,4-diamino-6-nitrotoluene N-acetyltransferase 2,4-Diamino-6-nitrotoluene + Acetyl-CoA <=> 4-Acetamido-2-amino-6-nitrotoluene + CoA+++R08248///acetyl-CoA: isoniazid N-acetyltransferase Acetyl-CoA + I…	GO:0005829///cytosol	GO:0004060///arylamine N-acetyltransferase activity	GO:0006805///xenobiotic metabolic process	N-acetyltransferase 2	[ARY2_HUMAN|Reviewed]RecName: Full=Arylamine N-acetyltransferase 2; EC=2.3.1.5; AltName: Full=Arylamide acetylase 2; AltName: Full=N-acetyltransferase type 2; Short=NAT-2; AltName: Full=Polymorphic arylamine N-acetyltransferase; Short=PNAT;+++[A4Z6T7_HUMAN|Unreviewed]SubName: Full=Arylamine N-acetyltransferase 2 {ECO:0000313|EMBL:ABF01136.1};
100	'ADA'	121	162	124	135.667	05340///Primary immunodeficiency+++01100///Metabolic pathways+++00230///Purine metabolism	H00092///T-B-Severe combined immunodeficiencies (SCIDs)		R01560///Adenosine aminohydrolase Adenosine + H2O <=> Inosine + Ammonia+++R02556///Deoxyadenosine aminohydrolase Deoxyadenosine + H2O <=> Deoxyinosine + Ammonia	GO:0032839///dendrite cytoplasm+++GO:0030054///cell junction+++GO:0009986///cell surface+++GO:0005886///plasma membrane+++GO:0031410///cytoplasmic vesicle+++GO:0009897///external side of plasma membrane+++GO:0016020///membrane+++GO:0060205///cytoplasmic vesicle lumen+++GO:0005764///lysosome+++GO:0005615///extracellular space+++GO:0043025///neuronal cell body+++GO:0005737///cytoplasm+++GO:0005829/…	GO:0046872///metal ion binding+++GO:0008270///zinc ion binding+++GO:0005515///protein binding+++GO:0016787///hydrolase activity+++GO:0004000///adenosine deaminase activity+++GO:0001883///purine nucleoside binding+++GO:0019239///deaminase activity	GO:0046061///dATP catabolic process+++GO:0042493///response to drug+++GO:0046111///xanthine biosynthetic process+++GO:0045187///regulation of circadian sleep/wake cycle, sleep+++GO:0043103///hypoxanthine salvage+++GO:0043066///negative regulation of apoptotic process+++GO:0001889///liver development+++GO:0070244///negative regulation of thymocyte apoptotic process+++GO:0009168///purine ribonucleo…	adenosine deaminase	[ADA_HUMAN|Reviewed]RecName: Full=Adenosine deaminase; EC=3.5.4.4 {ECO:0000269|PubMed:16670267, ECO:0000269|PubMed:23193172, ECO:0000269|PubMed:8452534}; AltName: Full=Adenosine aminohydrolase;+++[A0A0S2Z381_HUMAN|Unreviewed]SubName: Full=Adenosine deaminase isoform 1 {ECO:0000313|EMBL:ALQ33350.1}; SubName: Full=Adenosine deaminase, isoform CRA_c {ECO:0000313|EMBL:EAW75906.1}; Flags: Fragment;+++…
1000	'CDH2'	4184	3547	3893	3874.67	05412///Arrhythmogenic right ventricular cardiomyopathy (ARVC)+++04514///Cell adhesion molecules (CAMs)				GO:0005913///cell-cell adherens junction+++GO:0005788///endoplasmic reticulum lumen+++GO:0014069///postsynaptic density+++GO:0005737///cytoplasm+++GO:0005925///focal adhesion+++GO:0014704///intercalated disc+++GO:0016021///integral component of membrane+++GO:0005886///plasma membrane+++GO:0009986///cell surface+++GO:0030054///cell junction+++GO:0005911///cell-cell junction+++GO:0016324///apical p…	GO:0008092///cytoskeletal protein binding+++GO:0019899///enzyme binding+++GO:0005515///protein binding+++GO:0045296///cadherin binding+++GO:0019901///protein kinase binding+++GO:0019903///protein phosphatase binding+++GO:0045295///gamma-catenin binding+++GO:0008013///beta-catenin binding+++GO:0046872///metal ion binding+++GO:0042803///protein homodimerization activity+++GO:0042802///identical pro…	GO:0007155///cell adhesion+++GO:0070445///regulation of oligodendrocyte progenitor proliferation+++GO:0060019///radial glial cell differentiation+++GO:0051146///striated muscle cell differentiation+++GO:0007416///synapse assembly+++GO:0007157///heterophilic cell-cell adhesion via plasma membrane cell adhesion molecules+++GO:0090090///negative regulation of canonical Wnt signaling pathway+++GO:007…	cadherin 2	[CADH2_HUMAN|Reviewed]RecName: Full=Cadherin-2; AltName: Full=CDw325; AltName: Full=Neural cadherin; Short=N-cadherin; AltName: CD_antigen=CD325; Flags: Precursor;+++[A0A024RC42_HUMAN|Unreviewed]SubName: Full=Cadherin 2, type 1, N-cadherin (Neuronal), isoform CRA_b {ECO:0000313|EMBL:EAX01241.1};+++[C9J126_HUMAN|Unreviewed]SubName: Full=Cadherin-2 {ECO:0000313|Ensembl:ENSP00000412120}; Flags: Frag…
10000	'AKT3'	1059	889.96	882	943.653	04973///Carbohydrate digestion and absorption+++04150///mTOR signaling pathway+++05211///Renal cell carcinoma+++05230///Central carbon metabolism in cancer+++05221///Acute myeloid leukemia+++04666///Fc gamma R-mediated phagocytosis+++05145///Toxoplasmosis+++04910///Insulin signaling pathway+++05218///Melanoma+++05166///HTLV-I infection+++04261///Adrenergic signaling in cardiomyocytes+++05164///In…	H01556///Meningioma+++H01222///Cowden syndrome+++H01885///Megalencephaly-polymicrogyria-polydactyly-hydrocephalus syndrome (MPPH)+++H01909///Hypoinsulinemic hypoglycemia with hemihypertrophy (HIHGHH)+++H00420///Familial partial lipodystrophy (FPL)+++H01649///Schizophrenia+++H00027///Ovarian cancer	M00676///PI3K-Akt signaling		GO:0016020///membrane+++GO:0005737///cytoplasm+++GO:0005634///nucleus	GO:0016301///kinase activity+++GO:0004672///protein kinase activity+++GO:0005515///protein binding+++GO:0005524///ATP binding+++GO:0016740///transferase activity+++GO:0000166///nucleotide binding+++GO:0004674///protein serine/threonine kinase activity	GO:0035556///intracellular signal transduction+++GO:0018105///peptidyl-serine phosphorylation+++GO:0032008///positive regulation of TOR signaling+++GO:0016310///phosphorylation+++GO:0045766///positive regulation of angiogenesis+++GO:0048873///homeostasis of number of cells within a tissue+++GO:0045793///positive regulation of cell size+++GO:0000002///mitochondrial genome maintenance+++GO:0001938/…	AKT serine/threonine kinase 3	[AKT3_HUMAN|Reviewed]RecName: Full=RAC-gamma serine/threonine-protein kinase; EC=2.7.11.1; AltName: Full=Protein kinase Akt-3; AltName: Full=Protein kinase B gamma; Short=PKB gamma; AltName: Full=RAC-PK-gamma; AltName: Full=STK-2;+++[F8VS91_HUMAN|Unreviewed]SubName: Full=RAC-gamma serine/threonine-protein kinase {ECO:0000313|Ensembl:ENSP00000447820}; Flags: Fragment;+++[Q56A86_HUMAN|Unreviewed]Su…
10001	'MED6'	212.5	191.5	208	204					GO:0005634///nucleus+++GO:0016020///membrane+++GO:0016592///mediator complex+++GO:0000151///ubiquitin ligase complex+++GO:0070847///core mediator complex+++GO:0005654///nucleoplasm	GO:0061630///ubiquitin protein ligase activity+++GO:0003712///transcription coregulator activity+++GO:0008134///transcription factor binding+++GO:0003713///transcription coactivator activity+++GO:0005515///protein binding+++GO:0003677///DNA binding+++GO:0001128///RNA polymerase II transcription coactivator activity involved in preinitiation complex assembly	GO:0006367///transcription initiation from RNA polymerase II promoter+++GO:0051123///RNA polymerase II preinitiation complex assembly+++GO:0045944///positive regulation of transcription by RNA polymerase II+++GO:0006357///regulation of transcription by RNA polymerase II+++GO:0019827///stem cell population maintenance+++GO:0016567///protein ubiquitination	mediator complex subunit 6	[MED6_HUMAN|Reviewed]RecName: Full=Mediator of RNA polymerase II transcription subunit 6; AltName: Full=Activator-recruited cofactor 33 kDa component; Short=ARC33; AltName: Full=Mediator complex subunit 6; Short=hMed6; AltName: Full=Renal carcinoma antigen NY-REN-28;+++[A0A087WYL7_HUMAN|Unreviewed]RecName: Full=Mediator of RNA polymerase II transcription subunit 6 {ECO:0000256|PIRNR:PIRNR023869};…
10003	'NAALAD2'	121	170	166	152.333					GO:0016020///membrane+++GO:0005886///plasma membrane+++GO:0016021///integral component of membrane	GO:0008233///peptidase activity+++GO:0016787///hydrolase activity+++GO:0003824///catalytic activity+++GO:0008237///metallopeptidase activity+++GO:0046872///metal ion binding+++GO:0008236///serine-type peptidase activity+++GO:0004180///carboxypeptidase activity+++GO:0016805///dipeptidase activity+++GO:0008239///dipeptidyl-peptidase activity+++GO:0050129///N-formylglutamate deformylase activity	GO:0006508///proteolysis+++GO:0008652///cellular amino acid biosynthetic process+++GO:0042135///neurotransmitter catabolic process+++GO:0008152///metabolic process	N-acetylated alpha-linked acidic dipeptidase 2	[NALD2_HUMAN|Reviewed]RecName: Full=N-acetylated-alpha-linked acidic dipeptidase 2; EC=3.4.17.21; AltName: Full=Glutamate carboxypeptidase III; Short=GCPIII; AltName: Full=N-acetylated-alpha-linked acidic dipeptidase II; Short=NAALADase II;+++[E9PII2_HUMAN|Unreviewed]SubName: Full=N-acetylated-alpha-linked acidic dipeptidase 2 {ECO:0000313|Ensembl:ENSP00000431989}; Flags: Fragment;+++[E9PJ53_HUMA…
100033411	'DUXB'	0	0	2	0.666667					GO:0005634///nucleus	GO:0003677///DNA binding+++GO:0043565///sequence-specific DNA binding	GO:0006355///regulation of transcription, DNA-templated	double homeobox B	[A0A1W2PPF3_HUMAN|Unreviewed]SubName: Full=Double homeobox B {ECO:0000313|Ensembl:ENSP00000491301};
100037417	'DDTL'	28.95	33.65	28.86	30.4867					GO:0005737///cytoplasm+++GO:0070062///extracellular exosome	GO:0016829///lyase activity		D-dopachrome tautomerase like	[DDTL_HUMAN|Reviewed]RecName: Full=D-dopachrome decarboxylase-like protein; EC=4.1.1.-; AltName: Full=D-dopachrome tautomerase-like protein;+++[A0A0F7RPW6_HUMAN|Unreviewed]SubName: Full=D-dopachrome tautomerase 2 {ECO:0000313|EMBL:CCP37992.1};+++[B5MC82_HUMAN|Unreviewed]SubName: Full=D-dopachrome decarboxylase {ECO:0000313|Ensembl:ENSP00000384866};
10004	'NAALADL1'	39	44	46	43					GO:0016020///membrane+++GO:0016324///apical plasma membrane+++GO:0005886///plasma membrane+++GO:0016021///integral component of membrane	GO:0008233///peptidase activity+++GO:0046872///metal ion binding+++GO:0016787///hydrolase activity+++GO:0004180///carboxypeptidase activity+++GO:0003824///catalytic activity+++GO:0008237///metallopeptidase activity+++GO:0016805///dipeptidase activity	GO:0008152///metabolic process+++GO:0006508///proteolysis	N-acetylated alpha-linked acidic dipeptidase like 1	[NALDL_HUMAN|Reviewed]RecName: Full=N-acetylated-alpha-linked acidic dipeptidase-like protein; Short=NAALADase L; EC=3.4.17.21; AltName: Full=100 kDa ileum brush border membrane protein; Short=I100; AltName: Full=Ileal dipeptidylpeptidase;+++[C9JFW8_HUMAN|Unreviewed]SubName: Full=N-acetylated-alpha-linked acidic dipeptidase-like protein {ECO:0000313|Ensembl:ENSP00000349045};+++[E9PII9_HUMAN|Unrev…
100049587	'SIGLEC14'	0	2	1	1					GO:0101003///ficolin-1-rich granule membrane+++GO:0005886///plasma membrane+++GO:0016021///integral component of membrane+++GO:0016020///membrane+++GO:0070821///tertiary granule membrane	GO:0030246///carbohydrate binding	GO:0043312///neutrophil degranulation+++GO:0007155///cell adhesion+++GO:0045087///innate immune response	sialic acid binding Ig like lectin 14	[SIG14_HUMAN|Reviewed]RecName: Full=Sialic acid-binding Ig-like lectin 14; Short=Siglec-14; Flags: Precursor;
10005	'ACOT8'	323	342	304	323	00120///Primary bile acid biosynthesis+++01100///Metabolic pathways+++04146///Peroxisome		M00104///Bile acid biosynthesis, cholesterol => cholate/chenodeoxycholate	R03974///chenodeoxycholoyl-CoA hydrolase Chenodeoxycholate + CoA <=> Chenodeoxycholoyl-CoA + H2O+++R07296///choloyl-CoA hydrolase Choloyl-CoA + H2O <=> Cholic acid + CoA	GO:0005782///peroxisomal matrix+++GO:0005737///cytoplasm+++GO:0005777///peroxisome+++GO:0005829///cytosol	GO:0052815///medium-chain acyl-CoA hydrolase activity+++GO:0005102///signaling receptor binding+++GO:0052816///long-chain acyl-CoA hydrolase activity+++GO:0016290///palmitoyl-CoA hydrolase activity+++GO:0033882///choloyl-CoA hydrolase activity+++GO:0052689///carboxylic ester hydrolase activity+++GO:0005515///protein binding+++GO:0003986///acetyl-CoA hydrolase activity+++GO:0047617///acyl-CoA hydr…	GO:0043649///dicarboxylic acid catabolic process+++GO:0007031///peroxisome organization+++GO:0045225///negative regulation of CD4 biosynthetic process+++GO:0016032///viral process+++GO:0006637///acyl-CoA metabolic process+++GO:0006699///bile acid biosynthetic process+++GO:0006625///protein targeting to peroxisome+++GO:0009062///fatty acid catabolic process+++GO:0033540///fatty acid beta-oxidation…	acyl-CoA thioesterase 8	[ACOT8_HUMAN|Reviewed]RecName: Full=Acyl-coenzyme A thioesterase 8; Short=Acyl-CoA thioesterase 8; EC=3.1.2.27 {ECO:0000269|PubMed:15194431, ECO:0000269|PubMed:9299485}; AltName: Full=Choloyl-coenzyme A thioesterase; AltName: Full=HIV-Nef-associated acyl-CoA thioesterase; AltName: Full=PTE-2; AltName: Full=Peroxisomal acyl-coenzyme A thioester hydrolase 1; Short=PTE-1; AltName: Full=Peroxisomal l…
10006	'ABI1'	1981	1867	1774	1874	04810///Regulation of actin cytoskeleton				GO:0030027///lamellipodium+++GO:0005783///endoplasmic reticulum+++GO:0031252///cell leading edge+++GO:0005634///nucleus+++GO:0031209///SCAR complex+++GO:0014069///postsynaptic density+++GO:0030426///growth cone+++GO:0032433///filopodium tip+++GO:0005737///cytoplasm+++GO:0043005///neuron projection+++GO:0070062///extracellular exosome+++GO:0045202///synapse+++GO:0030175///filopodium+++GO:0030054//…	GO:0030296///protein tyrosine kinase activator activity+++GO:0005515///protein binding+++GO:0008092///cytoskeletal protein binding+++GO:0017124///SH3 domain binding+++GO:0045296///cadherin binding	GO:0048813///dendrite morphogenesis+++GO:0018108///peptidyl-tyrosine phosphorylation+++GO:0008285///negative regulation of cell proliferation+++GO:0072673///lamellipodium morphogenesis+++GO:0048010///vascular endothelial growth factor receptor signaling pathway+++GO:0016032///viral process+++GO:0035855///megakaryocyte development+++GO:0061098///positive regulation of protein tyrosine kinase activ…	abl interactor 1	[ABI1_HUMAN|Reviewed]RecName: Full=Abl interactor 1; AltName: Full=Abelson interactor 1; Short=Abi-1; AltName: Full=Abl-binding protein 4; Short=AblBP4; AltName: Full=Eps8 SH3 domain-binding protein; Short=Eps8-binding protein; AltName: Full=Nap1-binding protein; Short=Nap1BP; AltName: Full=Spectrin SH3 domain-binding protein 1; AltName: Full=e3B1;+++[A0A0A0MRT6_HUMAN|Unreviewed]SubName: Full=Abl…
10007	'GNPDA1'	1022	1197	1056	1091.67	00520///Amino sugar and nucleotide sugar metabolism+++01100///Metabolic pathways			R00765///D-glucosamine-6-phosphate aminohydrolase (ketol isomerizing); D-glucosamine-6-phosphate D-Glucosamine 6-phosphate + H2O <=> D-Fructose 6-phosphate + Ammonia	GO:0043005///neuron projection+++GO:0016020///membrane+++GO:0005576///extracellular region+++GO:0070062///extracellular exosome+++GO:0043209///myelin sheath+++GO:1904813///ficolin-1-rich granule lumen+++GO:0005615///extracellular space+++GO:0005634///nucleus+++GO:0005737///cytoplasm+++GO:0005829///cytosol+++GO:0005654///nucleoplasm+++GO:0005886///plasma membrane+++GO:0060170///ciliary membrane+++…	GO:0016853///isomerase activity+++GO:0005125///cytokine activity+++GO:0008083///growth factor activity+++GO:0004347///glucose-6-phosphate isomerase activity+++GO:0016787///hydrolase activity+++GO:0016301///kinase activity+++GO:0046872///metal ion binding+++GO:0000287///magnesium ion binding+++GO:0048029///monosaccharide binding+++GO:0042802///identical protein binding+++GO:0004342///glucosamine-6…	GO:0051156///glucose 6-phosphate metabolic process+++GO:0006096///glycolytic process+++GO:0006091///generation of precursor metabolites and energy+++GO:0006094///gluconeogenesis+++GO:0016310///phosphorylation+++GO:0033574///response to testosterone+++GO:0030178///negative regulation of Wnt signaling pathway+++GO:0006043///glucosamine catabolic process+++GO:0032570///response to progesterone+++GO:…	glucosamine-6-phosphate deaminase 1	[GNPI1_HUMAN|Reviewed]RecName: Full=Glucosamine-6-phosphate isomerase 1; EC=3.5.99.6; AltName: Full=Glucosamine-6-phosphate deaminase 1; Short=GNPDA 1; Short=GlcN6P deaminase 1; AltName: Full=Oscillin;+++[A0A0A0MTS2_HUMAN|Unreviewed]RecName: Full=Glucose-6-phosphate isomerase {ECO:0000256|RuleBase:RU000612}; EC=5.3.1.9 {ECO:0000256|RuleBase:RU000612}; Flags: Fragment;+++[A0A0G2JLI6_HUMAN|Unreview…
10008	'KCNE3'	66.89	97	53	72.2967	04974///Protein digestion and absorption	H00728///Brugada syndrome (BRS)+++H00215///Periodic paralysis			GO:0031982///vesicle+++GO:0016021///integral component of membrane+++GO:0030425///dendrite+++GO:0008076///voltage-gated potassium channel complex+++GO:0005886///plasma membrane+++GO:0043204///perikaryon+++GO:0016020///membrane+++GO:0042995///cell projection+++GO:0005737///cytoplasm+++GO:0045121///membrane raft+++GO:0032809///neuronal cell body membrane	GO:0015459///potassium channel regulator activity+++GO:1902282///voltage-gated potassium channel activity involved in ventricular cardiac muscle cell action potential repolarization+++GO:0005249///voltage-gated potassium channel activity+++GO:0005251///delayed rectifier potassium channel activity+++GO:0005515///protein binding+++GO:0005244///voltage-gated ion channel activity+++GO:0044325///ion c…	GO:1903817///negative regulation of voltage-gated potassium channel activity+++GO:1901387///positive regulation of voltage-gated calcium channel activity+++GO:0060307///regulation of ventricular cardiac muscle cell membrane repolarization+++GO:1903765///negative regulation of potassium ion export across plasma membrane+++GO:0006813///potassium ion transport+++GO:1905025///negative regulation of m…	potassium voltage-gated channel subfamily E regulatory subunit 3	[KCNE3_HUMAN|Reviewed]RecName: Full=Potassium voltage-gated channel subfamily E member 3; AltName: Full=MinK-related peptide 2; AltName: Full=Minimum potassium ion channel-related peptide 2; AltName: Full=Potassium channel subunit beta MiRP2;+++[E9PJQ7_HUMAN|Unreviewed]SubName: Full=Potassium voltage-gated channel subfamily E member 3 {ECO:0000313|Ensembl:ENSP00000435539}; Flags: Fragment;+++[E9P…
10009	'ZBTB33'	498	366	418	427.333					GO:0005730///nucleolus+++GO:0005737///cytoplasm+++GO:0005654///nucleoplasm+++GO:0005634///nucleus+++GO:0005829///cytosol+++GO:0005886///plasma membrane	GO:0003677///DNA binding+++GO:0008327///methyl-CpG binding+++GO:0005515///protein binding+++GO:0046872///metal ion binding+++GO:0000981///DNA-binding transcription factor activity, RNA polymerase II-specific+++GO:0043565///sequence-specific DNA binding+++GO:0003676///nucleic acid binding	GO:0006357///regulation of transcription by RNA polymerase II+++GO:0035556///intracellular signal transduction+++GO:0045892///negative regulation of transcription, DNA-templated+++GO:0016055///Wnt signaling pathway	zinc finger and BTB domain containing 33	[KAISO_HUMAN|Reviewed]RecName: Full=Transcriptional regulator Kaiso; AltName: Full=Zinc finger and BTB domain-containing protein 33;+++[L8E7W8_HUMAN|Unreviewed]SubName: Full=Alternative protein ZBTB33 {ECO:0000313|EMBL:CCQ43375.1};
1001	'CDH3'	6440	7038	6421	6633	04514///Cell adhesion molecules (CAMs)	H00785///Congenital hypotrichosis with juvenile macular dystrophy+++H00639///Ectodermal dysplasia, ectrodactyly, and macular dystrophy (EEM syndrome)			GO:0005913///cell-cell adherens junction+++GO:0048471///perinuclear region of cytoplasm+++GO:0005886///plasma membrane+++GO:0070062///extracellular exosome+++GO:0015629///actin cytoskeleton+++GO:0098794///postsynapse+++GO:0005802///trans-Golgi network+++GO:0009898///cytoplasmic side of plasma membrane+++GO:0005737///cytoplasm+++GO:0005576///extracellular region+++GO:0030054///cell junction+++GO:0…	GO:0030506///ankyrin binding+++GO:0042802///identical protein binding+++GO:0032794///GTPase activating protein binding+++GO:0045295///gamma-catenin binding+++GO:0005509///calcium ion binding+++GO:0050839///cell adhesion molecule binding+++GO:0045296///cadherin binding+++GO:0008013///beta-catenin binding	GO:0035635///entry of bacterium into host cell+++GO:0048023///positive regulation of melanin biosynthetic process+++GO:0007156///homophilic cell adhesion via plasma membrane adhesion molecules+++GO:0032773///positive regulation of monophenol monooxygenase activity+++GO:0060901///regulation of hair cycle by canonical Wnt signaling pathway+++GO:0021983///pituitary gland development+++GO:0007416///s…	cadherin 3	[CADH3_HUMAN|Reviewed]RecName: Full=Cadherin-3; AltName: Full=Placental cadherin; Short=P-cadherin; Flags: Precursor;+++[B4DLF0_HUMAN|Unreviewed]SubName: Full=cDNA FLJ50795, highly similar to Cadherin-3 {ECO:0000313|EMBL:BAG59512.1};
10010	'TANK'	312	344	272	309.333	04621///NOD-like receptor signaling pathway+++04622///RIG-I-like receptor signaling pathway				GO:0035631///CD40 receptor complex+++GO:0097057///TRAF2-GSTP1 complex+++GO:0005654///nucleoplasm+++GO:0009898///cytoplasmic side of plasma membrane+++GO:0045121///membrane raft+++GO:1990604///IRE1-TRAF2-ASK1 complex+++GO:0012506///vesicle membrane+++GO:0000151///ubiquitin ligase complex+++GO:0005938///cell cortex+++GO:1990597///AIP1-IRE1 complex+++GO:0005737///cytoplasm+++GO:0005829///cytosol+++G…	GO:0019903///protein phosphatase binding+++GO:0042802///identical protein binding+++GO:0031435///mitogen-activated protein kinase kinase kinase binding+++GO:0019899///enzyme binding+++GO:0046625///sphingolipid binding+++GO:0008270///zinc ion binding+++GO:0004842///ubiquitin-protein transferase activity+++GO:0004843///thiol-dependent ubiquitin-specific protease activity+++GO:0046872///metal ion bi…	GO:0070207///protein homotrimerization+++GO:0051291///protein heterooligomerization+++GO:1903721///positive regulation of I-kappaB phosphorylation+++GO:0016579///protein deubiquitination+++GO:0007165///signal transduction+++GO:0006915///apoptotic process+++GO:0033209///tumor necrosis factor-mediated signaling pathway+++GO:2000158///positive regulation of ubiquitin-specific protease activity+++GO:…	TRAF family member associated NFKB activator	[TANK_HUMAN|Reviewed]RecName: Full=TRAF family member-associated NF-kappa-B activator; AltName: Full=TRAF-interacting protein; Short=I-TRAF;+++[B1AMX7_HUMAN|Unreviewed]SubName: Full=TNF receptor-associated factor 2 {ECO:0000313|Ensembl:ENSP00000405860}; Flags: Fragment;+++[B1AMX8_HUMAN|Unreviewed]SubName: Full=TNF receptor-associated factor 2 {ECO:0000313|Ensembl:ENSP00000406524}; Flags: Fragment…
100101267	'POM121C'	3232.43	3837.81	3546.31	3538.85	03013///RNA transport		M00427///Nuclear pore complex		GO:0016020///membrane+++GO:0016021///integral component of membrane+++GO:0005634///nucleus+++GO:0005643///nuclear pore+++GO:0031965///nuclear membrane+++GO:0005789///endoplasmic reticulum membrane+++GO:0005783///endoplasmic reticulum+++GO:0005635///nuclear envelope	GO:0005515///protein binding+++GO:0035804///structural constituent of egg coat+++GO:0017056///structural constituent of nuclear pore+++GO:0003676///nucleic acid binding+++GO:0008139///nuclear localization sequence binding	GO:0007339///binding of sperm to zona pellucida+++GO:0035803///egg coat formation+++GO:0006355///regulation of transcription, DNA-templated+++GO:0016032///viral process+++GO:0051028///mRNA transport+++GO:0006606///protein import into nucleus+++GO:0015031///protein transport+++GO:0006406///mRNA export from nucleus	POM121 transmembrane nucleoporin C	[P121C_HUMAN|Reviewed]RecName: Full=Nuclear envelope pore membrane protein POM 121C; AltName: Full=Nuclear pore membrane protein 121-2; Short=POM121-2; AltName: Full=Pore membrane protein of 121 kDa C;+++[A1L4L9_HUMAN|Unreviewed]SubName: Full=POM121C protein {ECO:0000313|EMBL:AAI30588.1};+++[A8MY32_HUMAN|Unreviewed]SubName: Full=Nuclear envelope pore membrane protein POM 121C {ECO:0000313|Ensembl…
100101467	'ZSCAN30'	235	214	201	216.667					GO:0005634///nucleus	GO:0000981///DNA-binding transcription factor activity, RNA polymerase II-specific+++GO:0003677///DNA binding+++GO:0046872///metal ion binding	GO:0006351///transcription, DNA-templated	zinc finger and SCAN domain containing 30	[ZSC30_HUMAN|Reviewed]RecName: Full=Zinc finger and SCAN domain-containing protein 30; AltName: Full=ZNF-WYM; AltName: Full=Zinc finger protein 397 opposite strand; AltName: Full=Zinc finger protein 397OS;+++[A0A0C4DGV0_HUMAN|Unreviewed]SubName: Full=Zinc finger and SCAN domain-containing protein 30 {ECO:0000313|Ensembl:ENSP00000480152};+++[A0A1W2PP20_HUMAN|Unreviewed]SubName: Full=Zinc finger an…
10011	'SRA1'	476	483	456	471.667					GO:0005886///plasma membrane+++GO:0005829///cytosol+++GO:0005654///nucleoplasm+++GO:0015630///microtubule cytoskeleton+++GO:1990904///ribonucleoprotein complex+++GO:0005634///nucleus+++GO:0005737///cytoplasm+++GO:0045171///intercellular bridge	GO:0003713///transcription coactivator activity+++GO:0002153///steroid receptor RNA activator RNA binding+++GO:0030374///nuclear receptor transcription coactivator activity	GO:0042981///regulation of apoptotic process+++GO:0006915///apoptotic process+++GO:0006355///regulation of transcription, DNA-templated+++GO:2000273///positive regulation of signaling receptor activity+++GO:0008283///cell proliferation+++GO:0030154///cell differentiation+++GO:0045662///negative regulation of myoblast differentiation+++GO:0006351///transcription, DNA-templated+++GO:0071391///cellu…	steroid receptor RNA activator 1	[SRA1_HUMAN|Reviewed]RecName: Full=Steroid receptor RNA activator 1; AltName: Full=Steroid receptor RNA activator protein; Short=SRAP;
100113407	'TMEM170B'	119	126	114	119.667	04140///Autophagy - animal+++04137///Mitophagy - animal				GO:0005886///plasma membrane+++GO:0016021///integral component of membrane+++GO:0016020///membrane	GO:0005515///protein binding	GO:0090090///negative regulation of canonical Wnt signaling pathway+++GO:0016055///Wnt signaling pathway	transmembrane protein 170B	[T170B_HUMAN|Reviewed]RecName: Full=Transmembrane protein 170B;
100125288	'ZGLP1'	24	39	43	35.3333					GO:0005634///nucleus	GO:0008270///zinc ion binding+++GO:0003677///DNA binding+++GO:0000981///DNA-binding transcription factor activity, RNA polymerase II-specific+++GO:0003700///DNA-binding transcription factor activity+++GO:0043565///sequence-specific DNA binding+++GO:0046872///metal ion binding	GO:0048599///oocyte development+++GO:0000122///negative regulation of transcription by RNA polymerase II+++GO:0006355///regulation of transcription, DNA-templated+++GO:0007275///multicellular organism development+++GO:0007283///spermatogenesis	zinc finger, GATA-like protein 1	[ZGLP1_HUMAN|Reviewed]RecName: Full=GATA-type zinc finger protein 1; AltName: Full=GATA-like protein 1; Short=GLP-1;+++[B5MCP8_HUMAN|Unreviewed]SubName: Full=GATA-type zinc finger protein 1 {ECO:0000313|Ensembl:ENSP00000385403};
100127983	'C8orf88'	344	315	269	309.333	04140///Autophagy - animal+++04137///Mitophagy - animal				GO:0005737///cytoplasm	GO:0008190///eukaryotic initiation factor 4E binding	GO:0045947///negative regulation of translational initiation	chromosome 8 open reading frame 88	[CH088_HUMAN|Reviewed]RecName: Full=Uncharacterized protein C8orf88;
100128071	'FAM229A'	49	57	55	53.6667								family with sequence similarity 229 member A	[F229A_HUMAN|Reviewed]RecName: Full=Protein FAM229A;+++[H3BMD6_HUMAN|Unreviewed]SubName: Full=Protein FAM229A {ECO:0000313|Ensembl:ENSP00000454338}; Flags: Fragment;
100128108	'LOC100128108'	13	14	16	14.3333	04137///Mitophagy - animal+++04140///Autophagy - animal				GO:0016021///integral component of membrane			putative ubiquitin-conjugating enzyme E2Q2-like protein	[CI085_HUMAN|diamond]RecName: Full=Uncharacterized protein C9orf85;+++[CN165_HUMAN|diamond]RecName: Full=Putative uncharacterized protein encoded by LINC00596;+++[CP089_HUMAN|diamond]RecName: Full=UPF0764 protein C16orf89; Flags: Precursor;+++[CX062_HUMAN|diamond]RecName: Full=Putative uncharacterized protein encoded by LINC00269;+++[U2Q2L_HUMAN|diamond]RecName: Full=Putative ubiquitin-conjugatin…
100128242	'LOC100128242'	10	10.4	13	11.1333								uncharacterized LOC100128242	[A0A1B0GVV0_HUMAN|diamond]SubName: Full=GRAM domain-containing protein 1B {ECO:0000313|Ensembl:ENSP00000490665};+++[A0A2I3SSV7_PANTR|diamond]SubName: Full=GRAM domain containing 1B {ECO:0000313|Ensembl:ENSPTRP00000080022};+++[A0A2J8N1X4_PANTR|diamond]SubName: Full=GRAMD1B isoform 18 {ECO:0000313|EMBL:PNI65769.1};+++[A0A2J8X087_PONAB|diamond]SubName: Full=GRAMD1B isoform 17 {ECO:0000313|EMBL:PNJ75…
100128553	'CTAGE4'	34.65	26.42	36.44	32.5033					GO:0005789///endoplasmic reticulum membrane+++GO:0070971///endoplasmic reticulum exit site+++GO:0016021///integral component of membrane+++GO:0005575///cellular_component+++GO:0016020///membrane	GO:0042954///lipoprotein transporter activity	GO:0042953///lipoprotein transport+++GO:0008150///biological_process+++GO:0035459///cargo loading into vesicle+++GO:0006888///ER to Golgi vesicle-mediated transport+++GO:0009306///protein secretion	CTAGE family member 4	[CTGE4_HUMAN|Reviewed]RecName: Full=cTAGE family member 4; Short=Protein cTAGE-4;+++[A0A2R8Y569_HUMAN|Unreviewed]SubName: Full=cTAGE family member 4 {ECO:0000313|Ensembl:ENSP00000494570};
100128569	'C19orf71'	2	0	4	2								chromosome 19 open reading frame 71	[CS071_HUMAN|Reviewed]RecName: Full=Uncharacterized protein C19orf71;
100128731	'OST4'	1209	1028	1112	1116.33	04140///Autophagy - animal+++04137///Mitophagy - animal				GO:0005783///endoplasmic reticulum+++GO:0016021///integral component of membrane+++GO:0016020///membrane+++GO:0008250///oligosaccharyltransferase complex+++GO:0005789///endoplasmic reticulum membrane	GO:0015631///tubulin binding+++GO:0004181///metallocarboxypeptidase activity+++GO:0008270///zinc ion binding	GO:0018279///protein N-linked glycosylation via asparagine+++GO:0006486///protein glycosylation	oligosaccharyltransferase complex subunit 4, non-catalytic	[OST4_HUMAN|Reviewed]RecName: Full=Dolichyl-diphosphooligosaccharide--protein glycosyltransferase subunit 4;
100128927	'ZBTB42'	82	84	83	83					GO:0005654///nucleoplasm+++GO:0005886///plasma membrane+++GO:0005737///cytoplasm+++GO:0005634///nucleus	GO:0000981///DNA-binding transcription factor activity, RNA polymerase II-specific+++GO:0046872///metal ion binding+++GO:0003676///nucleic acid binding+++GO:0003677///DNA binding	GO:0006974///cellular response to DNA damage stimulus+++GO:0007517///muscle organ development+++GO:0000122///negative regulation of transcription by RNA polymerase II	zinc finger and BTB domain containing 42	[ZBT42_HUMAN|Reviewed]RecName: Full=Zinc finger and BTB domain-containing protein 42;
100129128	'KHDC1L'	0	1	2	1						GO:0003723///RNA binding		KH domain containing 1 like	[KHDCL_HUMAN|Reviewed]RecName: Full=Putative KHDC1-like protein;
100129250	'SMIM27'	43	21	21	28.3333	05016///Huntington's disease+++04714///Thermogenesis+++04723///Retrograde endocannabinoid signaling+++05012///Parkinson's disease+++01100///Metabolic pathways+++00190///Oxidative phosphorylation+++05010///Alzheimer's disease+++04932///Non-alcoholic fatty liver disease (NAFLD)		M00147///NADH dehydrogenase (ubiquinone) 1 beta subcomplex		GO:0016020///membrane+++GO:0016021///integral component of membrane	GO:0008137///NADH dehydrogenase (ubiquinone) activity	GO:0042775///mitochondrial ATP synthesis coupled electron transport+++GO:0006120///mitochondrial electron transport, NADH to ubiquinone+++GO:0032981///mitochondrial respiratory chain complex I assembly	small integral membrane protein 27	[SIM27_HUMAN|Reviewed]RecName: Full=Small integral membrane protein 27 {ECO:0000305}; AltName: Full=TOPORS antisense RNA 1 {ECO:0000305};+++[A0A1B0GV65_HUMAN|Unreviewed]SubName: Full=Small integral membrane protein 27 {ECO:0000313|Ensembl:ENSP00000490387};+++[A0A1B0GW09_HUMAN|Unreviewed]SubName: Full=Small integral membrane protein 27 {ECO:0000313|Ensembl:ENSP00000490727}; Flags: Fragment;+++[A0A…
100129361	'SMIM10L1'	611	579	550	580	04140///Autophagy - animal+++04137///Mitophagy - animal							small integral membrane protein 10 like 1	[SIML1_HUMAN|Reviewed]RecName: Full=Small integral membrane protein 10-like protein 1 {ECO:0000305};
100129396	'FAM106CP'	0	3	1.38	1.46								family with sequence similarity 106 member C, pseudogene	[F106C_HUMAN|Reviewed]RecName: Full=Putative protein FAM106C; AltName: Full=FAM106C pseudogene;
100129480	'MKRN2OS'	4.04	2.46	3	3.16667	04137///Mitophagy - animal+++04140///Autophagy - animal							MKRN2 opposite strand	[MKROS_HUMAN|Reviewed]RecName: Full=MKRN2 opposite strand protein; AltName: Full=MKRN2 antisense RNA 1; AltName: Full=MKRN2 antisense gene protein 1;+++[H3BSJ0_HUMAN|Unreviewed]SubName: Full=MKRN2 opposite strand protein {ECO:0000313|Ensembl:ENSP00000456723};
100129484	'LOC100129484'	10	16	10	12	04137///Mitophagy - animal+++04140///Autophagy - animal							uncharacterized LOC100129484	[CI085_HUMAN|diamond]RecName: Full=Uncharacterized protein C9orf85;+++[CN165_HUMAN|diamond]RecName: Full=Putative uncharacterized protein encoded by LINC00596;+++[CX062_HUMAN|diamond]RecName: Full=Putative uncharacterized protein encoded by LINC00269;+++[GVQW2_HUMAN|diamond]RecName: Full=Protein GVQW2 {ECO:0000305}; AltName: Full=GVQW motif-containing protein 2 {ECO:0000312|HGNC:HGNC:51715};+++[Y…
100129528	'MUC8'	3	1	1	1.66667	04140///Autophagy - animal+++04137///Mitophagy - animal				GO:0005575///cellular_component		GO:0008150///biological_process	mucin 8	[Q12964_HUMAN|Unreviewed]SubName: Full=Mucin {ECO:0000313|EMBL:AAA58346.1}; Flags: Fragment;
100129543	'ZNF730'	26	39	39	34.6667	04140///Autophagy - animal+++04137///Mitophagy - animal	H01852///Postaxial polydactyly+++H00513///Transient neonatal diabetes mellitus (TNDM)+++H00480///Non-syndromic X-linked mental retardation			GO:0005634///nucleus	GO:0046872///metal ion binding+++GO:0000981///DNA-binding transcription factor activity, RNA polymerase II-specific+++GO:0003676///nucleic acid binding+++GO:0003677///DNA binding	GO:0006357///regulation of transcription by RNA polymerase II+++GO:0006355///regulation of transcription, DNA-templated	zinc finger protein 730	[ZN730_HUMAN|Reviewed]RecName: Full=Putative zinc finger protein 730;+++[M0QYG2_HUMAN|Unreviewed]SubName: Full=Putative zinc finger protein 730 {ECO:0000313|Ensembl:ENSP00000469805}; Flags: Fragment;+++[M0QYI4_HUMAN|Unreviewed]SubName: Full=Putative zinc finger protein 730 {ECO:0000313|Ensembl:ENSP00000469853};
100129583	'FAM47E'	8.24	6	2.32	5.52					GO:0005737///cytoplasm	GO:0003674///molecular_function	GO:0008150///biological_process	family with sequence similarity 47 member E	[FA47E_HUMAN|Reviewed]RecName: Full=Protein FAM47E;+++[A0A1B0GTQ8_HUMAN|Unreviewed]SubName: Full=Protein FAM47E {ECO:0000313|Ensembl:ENSP00000489801};+++[A0A1B0GUL4_HUMAN|Unreviewed]SubName: Full=Protein FAM47E {ECO:0000313|Ensembl:ENSP00000490159};+++[D6RBT2_HUMAN|Unreviewed]SubName: Full=Protein FAM47E {ECO:0000313|Ensembl:ENSP00000422559}; Flags: Fragment;+++[U3KQR7_HUMAN|Unreviewed]SubName: F…
100129792	'CCDC152'	59	51	56	55.3333	04140///Autophagy - animal+++04137///Mitophagy - animal				GO:0070062///extracellular exosome+++GO:0031089///platelet dense granule lumen+++GO:0005576///extracellular region	GO:0008430///selenium binding	GO:0019953///sexual reproduction+++GO:0001887///selenium compound metabolic process+++GO:0007626///locomotory behavior+++GO:0002576///platelet degranulation+++GO:0009791///post-embryonic development+++GO:0006979///response to oxidative stress+++GO:0007420///brain development+++GO:0040008///regulation of growth	coiled-coil domain containing 152	[CC152_HUMAN|Reviewed]RecName: Full=Coiled-coil domain-containing protein 152;+++[A0A024R043_HUMAN|Unreviewed]SubName: Full=HCG2006161, isoform CRA_a {ECO:0000313|EMBL:EAW56025.1};+++[L0R835_HUMAN|Unreviewed]SubName: Full=Alternative protein CCDC152 {ECO:0000313|EMBL:CCO13701.1};
100129842	'ZNF737'	211.13	251	245.23	235.787		H00513///Transient neonatal diabetes mellitus (TNDM)+++H00480///Non-syndromic X-linked mental retardation+++H01852///Postaxial polydactyly			GO:0005634///nucleus	GO:0046872///metal ion binding+++GO:0003677///DNA binding+++GO:0003676///nucleic acid binding+++GO:0000981///DNA-binding transcription factor activity, RNA polymerase II-specific	GO:0006357///regulation of transcription by RNA polymerase II+++GO:0006355///regulation of transcription, DNA-templated	zinc finger protein 737	[ZN737_HUMAN|Reviewed]RecName: Full=Zinc finger protein 737; AltName: Full=Zinc finger protein 102;+++[M0QZS4_HUMAN|Unreviewed]SubName: Full=Zinc finger protein 737 {ECO:0000313|Ensembl:ENSP00000470737};+++[M0R1D1_HUMAN|Unreviewed]SubName: Full=Zinc finger protein 737 {ECO:0000313|Ensembl:ENSP00000471784}; Flags: Fragment;+++[M0R1M3_HUMAN|Unreviewed]SubName: Full=Zinc finger protein 737 {ECO:0000…
100129924	'TMEM269'	2	1	0	1					GO:0016021///integral component of membrane+++GO:0016020///membrane			transmembrane protein 269	[TM269_HUMAN|Reviewed]RecName: Full=Transmembrane protein 269 {ECO:0000312|HGNC:HGNC:52381};+++[A0A1B0GUR4_HUMAN|Unreviewed]SubName: Full=Transmembrane protein 269 {ECO:0000313|Ensembl:ENSP00000490213};
100129940	'LOC100129940'	4	6	6	5.33333	04137///Mitophagy - animal+++04140///Autophagy - animal				GO:0005654///nucleoplasm+++GO:0005634///nucleus+++GO:0022627///cytosolic small ribosomal subunit+++GO:0005886///plasma membrane+++GO:0070062///extracellular exosome+++GO:0016020///membrane+++GO:0005829///cytosol+++GO:0005737///cytoplasm+++GO:0030686///90S preribosome	GO:0043236///laminin binding+++GO:0043022///ribosome binding+++GO:0003723///RNA binding+++GO:0005055///laminin receptor activity+++GO:0001618///virus receptor activity+++GO:0003735///structural constituent of ribosome	GO:0006614///SRP-dependent cotranslational protein targeting to membrane+++GO:0000028///ribosomal small subunit assembly+++GO:0007155///cell adhesion+++GO:0006412///translation+++GO:0000447///endonucleolytic cleavage in ITS1 to separate SSU-rRNA from 5.8S rRNA and LSU-rRNA from tricistronic rRNA transcript (SSU-rRNA, 5.8S rRNA, LSU-rRNA)+++GO:0006413///translational initiation+++GO:0000461///endo…	uncharacterized LOC100129940	[CN165_HUMAN|diamond]RecName: Full=Putative uncharacterized protein encoded by LINC00596;+++[CN178_HUMAN|diamond]RecName: Full=Uncharacterized protein C14orf178;+++[CP089_HUMAN|diamond]RecName: Full=UPF0764 protein C16orf89; Flags: Precursor;+++[CX062_HUMAN|diamond]RecName: Full=Putative uncharacterized protein encoded by LINC00269;+++[GVQW2_HUMAN|diamond]RecName: Full=Protein GVQW2 {ECO:0000305}…
10013	'HDAC6'	1241	1329	1140	1236.67	05034///Alcoholism+++05203///Viral carcinogenesis+++05165///Human papillomavirus infection				GO:0016235///aggresome+++GO:0005874///microtubule+++GO:0030425///dendrite+++GO:0048471///perinuclear region of cytoplasm+++GO:0016234///inclusion body+++GO:0005737///cytoplasm+++GO:0000118///histone deacetylase complex+++GO:0030286///dynein complex+++GO:0005654///nucleoplasm+++GO:0005771///multivesicular body+++GO:0031252///cell leading edge+++GO:0005875///microtubule associated complex+++GO:0030…	GO:0008270///zinc ion binding+++GO:0019899///enzyme binding+++GO:0008013///beta-catenin binding+++GO:0000978///RNA polymerase II proximal promoter sequence-specific DNA binding+++GO:0048156///tau protein binding+++GO:0043130///ubiquitin binding+++GO:0031625///ubiquitin protein ligase binding+++GO:0004407///histone deacetylase activity+++GO:0046872///metal ion binding+++GO:0016787///hydrolase acti…	GO:0006886///intracellular protein transport+++GO:0031647///regulation of protein stability+++GO:0060997///dendritic spine morphogenesis+++GO:0090035///positive regulation of chaperone-mediated protein complex assembly+++GO:0051354///negative regulation of oxidoreductase activity+++GO:0006515///protein quality control for misfolded or incompletely synthesized proteins+++GO:0007026///negative regu…	histone deacetylase 6	[HDAC6_HUMAN|Reviewed]RecName: Full=Histone deacetylase 6; Short=HD6; EC=3.5.1.98;+++[A0A024QZ26_HUMAN|Unreviewed]RecName: Full=Histone deacetylase {ECO:0000256|SAAS:SAAS00894283}; EC=3.5.1.98 {ECO:0000256|SAAS:SAAS00894283};+++[A0A2R8Y4G2_HUMAN|Unreviewed]SubName: Full=Histone deacetylase 6 {ECO:0000313|Ensembl:ENSP00000494007}; Flags: Fragment;+++[A0A2R8Y559_HUMAN|Unreviewed]SubName: Full=Histo…
100130086	'HSFX2'	9.42	0	0	3.14	04137///Mitophagy - animal+++04140///Autophagy - animal				GO:0005634///nucleus+++GO:0005737///cytoplasm	GO:0000981///DNA-binding transcription factor activity, RNA polymerase II-specific+++GO:0043565///sequence-specific DNA binding	GO:0006351///transcription, DNA-templated	heat shock transcription factor family, X-linked 2	[HSFX1_HUMAN|Reviewed]RecName: Full=Heat shock transcription factor, X-linked;+++[A0A140VK21_HUMAN|Unreviewed]SubName: Full=Testicular secretory protein Li 21 {ECO:0000313|EMBL:AEE61158.1};
100130301	'C8orf89'	2	0	0	0.666667								chromosome 8 open reading frame 89	[CH089_HUMAN|Reviewed]RecName: Full=Putative uncharacterized protein C8orf89 {ECO:0000305};+++[A0A087WUN2_HUMAN|Unreviewed]SubName: Full=Uncharacterized protein C8orf89 {ECO:0000313|Ensembl:ENSP00000478788};+++[A0A096LNS9_HUMAN|Unreviewed]SubName: Full=Uncharacterized protein C8orf89 {ECO:0000313|Ensembl:ENSP00000485199};
100130311	'C17orf107'	167	203	141	170.333	04080///Neuroactive ligand-receptor interaction	H00770///Congenital myasthenic syndrome						chromosome 17 open reading frame 107	[CQ107_HUMAN|Reviewed]RecName: Full=Uncharacterized protein C17orf107;+++[E5RJ01_HUMAN|Unreviewed]SubName: Full=Uncharacterized protein C17orf107 {ECO:0000313|Ensembl:ENSP00000429241};
100130357	'LOC100130357'	0	4	3	2.33333		H00513///Transient neonatal diabetes mellitus (TNDM)+++H00480///Non-syndromic X-linked mental retardation+++H01852///Postaxial polydactyly			GO:0005634///nucleus	GO:0003700///DNA-binding transcription factor activity+++GO:0000981///DNA-binding transcription factor activity, RNA polymerase II-specific+++GO:0046872///metal ion binding+++GO:0003677///DNA binding	GO:0006351///transcription, DNA-templated+++GO:0006355///regulation of transcription, DNA-templated	uncharacterized LOC100130357	[CN165_HUMAN|diamond]RecName: Full=Putative uncharacterized protein encoded by LINC00596;+++[CP089_HUMAN|diamond]RecName: Full=UPF0764 protein C16orf89; Flags: Precursor;+++[GVQW2_HUMAN|diamond]RecName: Full=Protein GVQW2 {ECO:0000305}; AltName: Full=GVQW motif-containing protein 2 {ECO:0000312|HGNC:HGNC:51715};+++[RABX5_HUMAN|diamond]RecName: Full=Rab5 GDP/GTP exchange factor; AltName: Full=RAP1…
100130361	'CXorf49'	1	0.5	0.5	0.666667								chromosome X open reading frame 49	[CX049_HUMAN|Reviewed]RecName: Full=Uncharacterized protein CXorf49 {ECO:0000305};
100130370	'LOC100130370'	103	172	161	145.333	04137///Mitophagy - animal+++04140///Autophagy - animal							uncharacterized LOC100130370	[CH044_HUMAN|diamond]RecName: Full=Putative uncharacterized protein C8orf44;+++[CI085_HUMAN|diamond]RecName: Full=Uncharacterized protein C9orf85;+++[CN165_HUMAN|diamond]RecName: Full=Putative uncharacterized protein encoded by LINC00596;+++[CN178_HUMAN|diamond]RecName: Full=Uncharacterized protein C14orf178;+++[CX062_HUMAN|diamond]RecName: Full=Putative uncharacterized protein encoded by LINC002…
100130449	'LOC100130449'	0	0	2	0.666667	05418///Fluid shear stress and atherosclerosis+++05205///Proteoglycans in cancer				GO:0045121///membrane raft+++GO:0046658///anchored component of plasma membrane+++GO:0043025///neuronal cell body+++GO:0062023///collagen-containing extracellular matrix+++GO:0005615///extracellular space+++GO:0031012///extracellular matrix+++GO:0005768///endosome	GO:0005507///copper ion binding+++GO:0017134///fibroblast growth factor binding+++GO:0070052///collagen V binding+++GO:0043236///laminin binding	GO:0032288///myelin assembly+++GO:2001016///positive regulation of skeletal muscle cell differentiation+++GO:0040037///negative regulation of fibroblast growth factor receptor signaling pathway+++GO:0014037///Schwann cell differentiation+++GO:0030200///heparan sulfate proteoglycan catabolic process	uncharacterized LOC100130449	[GPC1_BOVIN|diamond]RecName: Full=Glypican-1; Contains: RecName: Full=Secreted glypican-1; Flags: Precursor;+++[GPC1_HUMAN|diamond]RecName: Full=Glypican-1; Contains: RecName: Full=Secreted glypican-1; Flags: Precursor;+++[GPC1_MOUSE|diamond]RecName: Full=Glypican-1; Contains: RecName: Full=Secreted glypican-1; Flags: Precursor;+++[GPC1_RAT|diamond]RecName: Full=Glypican-1; AltName: Full=HSPG M12…
100130451	'LOC100130451'	3	3	2	2.66667								uncharacterized LOC100130451	[LORF2_HUMAN|diamond]RecName: Full=LINE-1 retrotransposable element ORF2 protein; Short=ORF2p; Includes: RecName: Full=Reverse transcriptase; EC=2.7.7.49; Includes: RecName: Full=Endonuclease; EC=3.1.21.-;+++[LORF2_MOUSE|diamond]RecName: Full=LINE-1 retrotransposable element ORF2 protein; Short=ORF2p; AltName: Full=Long interspersed element-1; Short=L1; AltName: Full=Retrovirus-related Pol polypr…
100130519	'TMEM221'	10	19	3	10.6667					GO:0016020///membrane+++GO:0016021///integral component of membrane			transmembrane protein 221	[TM221_HUMAN|Reviewed]RecName: Full=Transmembrane protein 221;
100130705	'ATP6V1FNB'	21	35	35	30.3333	04137///Mitophagy - animal+++04140///Autophagy - animal							ATP6V1F neighbor	[VAFNB_HUMAN|Reviewed]RecName: Full=Protein ATP6V1FNB {ECO:0000305}; AltName: Full=ATP6V1F neighbor gene protein {ECO:0000305};
100130733	'LRRC70'	2	2	1	1.66667					GO:0016021///integral component of membrane+++GO:0016020///membrane	GO:0005149///interleukin-1 receptor binding	GO:0002237///response to molecule of bacterial origin+++GO:0007409///axonogenesis+++GO:0002224///toll-like receptor signaling pathway	leucine rich repeat containing 70	[LRR70_HUMAN|Reviewed]RecName: Full=Leucine-rich repeat-containing protein 70; AltName: Full=Synleurin; Flags: Precursor;+++[D6RD14_HUMAN|Unreviewed]SubName: Full=Leucine-rich repeat-containing protein 70 {ECO:0000313|Ensembl:ENSP00000427117};
100130771	'EFCAB10'	1	0	1	0.666667					GO:0005783///endoplasmic reticulum+++GO:0010494///cytoplasmic stress granule+++GO:0005576///extracellular region+++GO:1990904///ribonucleoprotein complex+++GO:0005829///cytosol+++GO:0070939///Dsl1/NZR complex+++GO:0071204///histone pre-mRNA 3'end processing complex+++GO:0005789///endoplasmic reticulum membrane	GO:0005509///calcium ion binding	GO:0060628///regulation of ER to Golgi vesicle-mediated transport+++GO:0006397///mRNA processing+++GO:0015031///protein transport+++GO:0006351///transcription, DNA-templated+++GO:0008380///RNA splicing+++GO:0070934///CRD-mediated mRNA stabilization+++GO:0051781///positive regulation of cell division+++GO:1902504///regulation of signal transduction involved in mitotic G2 DNA damage checkpoint+++GO…	EF-hand calcium binding domain 10	[EFC10_HUMAN|Reviewed]RecName: Full=EF-hand calcium-binding domain-containing protein 10;+++[A0A2R8Y6P2_HUMAN|Unreviewed]SubName: Full=EF-hand calcium-binding domain-containing protein 10 {ECO:0000313|Ensembl:ENSP00000495682};+++[A0A2R8YDC4_HUMAN|Unreviewed]SubName: Full=EF-hand calcium-binding domain-containing protein 10 {ECO:0000313|Ensembl:ENSP00000494437};+++[C9J654_HUMAN|Unreviewed]SubName:…
100130827	'SBK3'	1	0	0	0.333333						GO:0016301///kinase activity+++GO:0016740///transferase activity+++GO:0004674///protein serine/threonine kinase activity+++GO:0000166///nucleotide binding+++GO:0004672///protein kinase activity+++GO:0005524///ATP binding	GO:0006468///protein phosphorylation+++GO:0016310///phosphorylation	SH3 domain binding kinase family member 3	[SBK3_HUMAN|Reviewed]RecName: Full=Uncharacterized serine/threonine-protein kinase SBK3; EC=2.7.11.1; AltName: Full=SH3-binding domain kinase family member 3; AltName: Full=Sugen kinase 110;+++[K7EP79_HUMAN|Unreviewed]SubName: Full=Uncharacterized serine/threonine-protein kinase SBK3 {ECO:0000313|Ensembl:ENSP00000467263}; Flags: Fragment;
100130890	'TSTD3'	95.38	106.03	91.17	97.5267	04137///Mitophagy - animal+++04140///Autophagy - animal				GO:0016592///mediator complex+++GO:0005829///cytosol+++GO:0000307///cyclin-dependent protein kinase holoenzyme complex+++GO:0005634///nucleus+++GO:0005737///cytoplasm+++GO:0016607///nuclear speck+++GO:0005654///nucleoplasm	GO:0004674///protein serine/threonine kinase activity+++GO:0003723///RNA binding+++GO:0008270///zinc ion binding+++GO:0016538///cyclin-dependent protein serine/threonine kinase regulator activity+++GO:0004843///thiol-dependent ubiquitin-specific protease activity	GO:0070911///global genome nucleotide-excision repair+++GO:0016579///protein deubiquitination+++GO:0006511///ubiquitin-dependent protein catabolic process+++GO:1901409///positive regulation of phosphorylation of RNA polymerase II C-terminal domain+++GO:0006281///DNA repair+++GO:0045737///positive regulation of cyclin-dependent protein serine/threonine kinase activity+++GO:0006367///transcription …	thiosulfate sulfurtransferase like domain containing 3	[TSTD3_HUMAN|Reviewed]RecName: Full=Thiosulfate sulfurtransferase/rhodanese-like domain-containing protein 3; AltName: Full=Rhodanese domain-containing protein 3;+++[A0A1B0GUB9_HUMAN|Unreviewed]SubName: Full=Thiosulfate sulfurtransferase/rhodanese-like domain-containing protein 3 {ECO:0000313|Ensembl:ENSP00000490043};
100130933	'SMIM6'	4	4	2	3.33333					GO:0005576///extracellular region+++GO:0031012///extracellular matrix+++GO:0016020///membrane+++GO:0071953///elastic fiber+++GO:0062023///collagen-containing extracellular matrix+++GO:0016021///integral component of membrane	GO:0050840///extracellular matrix binding+++GO:0030023///extracellular matrix constituent conferring elasticity+++GO:0005515///protein binding+++GO:0005201///extracellular matrix structural constituent	GO:0007519///skeletal muscle tissue development+++GO:0043149///stress fiber assembly+++GO:0008283///cell proliferation+++GO:0003180///aortic valve morphogenesis+++GO:0003151///outflow tract morphogenesis+++GO:0008015///blood circulation+++GO:0009887///animal organ morphogenesis+++GO:0030833///regulation of actin filament polymerization+++GO:0007585///respiratory gaseous exchange+++GO:0030198///ex…	small integral membrane protein 6	[SMIM6_HUMAN|Reviewed]RecName: Full=Small integral membrane protein 6;+++[A7L3I8_HUMAN|Unreviewed]SubName: Full=Elastin {ECO:0000313|EMBL:ABS29265.1};+++[D3DXF3_HUMAN|Unreviewed]SubName: Full=Elastin (Supravalvular aortic stenosis, Williams-Beuren syndrome), isoform CRA_b {ECO:0000313|EMBL:EAW69630.1};+++[E7EN51_HUMAN|Unreviewed]SubName: Full=Elastin {ECO:0000313|Ensembl:ENSP00000403961}; Flags: …
100130958	'SYCE1L'	28	17	22	22.3333	04137///Mitophagy - animal+++04140///Autophagy - animal+++04138///Autophagy - yeast				GO:0000795///synaptonemal complex+++GO:0045111///intermediate filament cytoskeleton		GO:0051321///meiotic cell cycle+++GO:0070193///synaptonemal complex organization+++GO:0007130///synaptonemal complex assembly	synaptonemal complex central element protein 1 like	[SYC1L_HUMAN|Reviewed]RecName: Full=Synaptonemal complex central element protein 1-like; AltName: Full=Meiosis-related protein;+++[H3BME6_HUMAN|Unreviewed]SubName: Full=Synaptonemal complex central element protein 1-like {ECO:0000313|Ensembl:ENSP00000454349}; Flags: Fragment;
100130967	'C6orf99'	34	21	17	24	04140///Autophagy - animal+++04137///Mitophagy - animal							chromosome 6 open reading frame 99	[CF099_HUMAN|Reviewed]RecName: Full=Putative uncharacterized protein C6orf99;
100131017	'ZNF316'	765	814	738	772.333	04137///Mitophagy - animal+++04140///Autophagy - animal	H00480///Non-syndromic X-linked mental retardation+++H01852///Postaxial polydactyly+++H00513///Transient neonatal diabetes mellitus (TNDM)			GO:0005634///nucleus	GO:0003676///nucleic acid binding+++GO:0003677///DNA binding+++GO:0046872///metal ion binding	GO:0006355///regulation of transcription, DNA-templated	zinc finger protein 316	[ZN316_HUMAN|Reviewed]RecName: Full=Zinc finger protein 316;+++[A0A087WZ61_HUMAN|Unreviewed]SubName: Full=Zinc finger protein 316 {ECO:0000313|Ensembl:ENSP00000482395}; Flags: Fragment;
100131187	'TSTD1'	129	122	115	122					GO:0005829///cytosol+++GO:0036464///cytoplasmic ribonucleoprotein granule+++GO:0005615///extracellular space+++GO:0005759///mitochondrial matrix+++GO:0005737///cytoplasm+++GO:0048471///perinuclear region of cytoplasm+++GO:0005739///mitochondrion	GO:0008097///5S rRNA binding+++GO:0004792///thiosulfate sulfurtransferase activity+++GO:0003723///RNA binding+++GO:0016740///transferase activity+++GO:0050337///thiosulfate-thiol sulfurtransferase activity	GO:0051029///rRNA transport+++GO:0030855///epithelial cell differentiation+++GO:0070221///sulfide oxidation, using sulfide:quinone oxidoreductase+++GO:0035928///rRNA import into mitochondrion+++GO:0000098///sulfur amino acid catabolic process+++GO:0009440///cyanate catabolic process	thiosulfate sulfurtransferase like domain containing 1	[TSTD1_HUMAN|Reviewed]RecName: Full=Thiosulfate:glutathione sulfurtransferase {ECO:0000303|PubMed:24981631}; Short=TST {ECO:0000303|PubMed:24981631}; EC=2.8.1.- {ECO:0000269|PubMed:24981631};+++[B1AH48_HUMAN|Unreviewed]SubName: Full=Thiosulfate sulfurtransferase {ECO:0000313|Ensembl:ENSP00000400764}; Flags: Fragment;+++[R4GNF9_HUMAN|Unreviewed]SubName: Full=Thiosulfate:glutathione sulfurtransfera…
100131211	'NEMP2'	35	24	25	28	04140///Autophagy - animal+++04137///Mitophagy - animal				GO:0016020///membrane+++GO:0005637///nuclear inner membrane+++GO:0005634///nucleus+++GO:0016021///integral component of membrane+++GO:0005635///nuclear envelope	GO:0003964///RNA-directed DNA polymerase activity		nuclear envelope integral membrane protein 2	[NEMP2_HUMAN|Reviewed]RecName: Full=Nuclear envelope integral membrane protein 2; Flags: Precursor;+++[C9J4F2_HUMAN|Unreviewed]SubName: Full=Nuclear envelope integral membrane protein 2 {ECO:0000313|Ensembl:ENSP00000410306}; Flags: Fragment;+++[F8VWJ7_HUMAN|Unreviewed]SubName: Full=Nuclear envelope integral membrane protein 2 {ECO:0000313|Ensembl:ENSP00000340087};+++[H7C232_HUMAN|Unreviewed]SubNa…
100131244	'ANKRD63'	8	5	8	7								ankyrin repeat domain 63	[ANR63_HUMAN|Reviewed]RecName: Full=Ankyrin repeat domain-containing protein 63 {ECO:0000312|HGNC:HGNC:40027};
100131378	'C11orf91'	0	1	0	0.333333								chromosome 11 open reading frame 91	[CK091_HUMAN|Reviewed]RecName: Full=Uncharacterized protein C11orf91;+++[H0YDE1_HUMAN|Unreviewed]SubName: Full=Uncharacterized protein C11orf91 {ECO:0000313|Ensembl:ENSP00000433460}; Flags: Fragment;
100131390	'SP9'	0	0	1	0.333333					GO:0005634///nucleus	GO:0000981///DNA-binding transcription factor activity, RNA polymerase II-specific+++GO:0003676///nucleic acid binding+++GO:0003677///DNA binding+++GO:0046872///metal ion binding	GO:0030326///embryonic limb morphogenesis+++GO:0006357///regulation of transcription by RNA polymerase II	Sp9 transcription factor	[SP9_HUMAN|Reviewed]RecName: Full=Transcription factor Sp9;
100131539	'ZNF705E'	0	1	1	0.666667		H00480///Non-syndromic X-linked mental retardation+++H00513///Transient neonatal diabetes mellitus (TNDM)+++H01852///Postaxial polydactyly			GO:0005634///nucleus	GO:0046872///metal ion binding+++GO:0003677///DNA binding+++GO:0003676///nucleic acid binding+++GO:0000981///DNA-binding transcription factor activity, RNA polymerase II-specific	GO:0006355///regulation of transcription, DNA-templated+++GO:0006357///regulation of transcription by RNA polymerase II	zinc finger protein 705E	[Z705E_HUMAN|Reviewed]RecName: Full=Putative zinc finger protein 705E;
100131608	'PRR23D1'	0.09	0	0	0.03								proline rich 23 domain containing 1	[P23D1_HUMAN|Reviewed]RecName: Full=Proline-rich protein 23D1;+++[P23D2_HUMAN|Reviewed]RecName: Full=Proline-rich protein 23D2;
100131755	'ARMCX4'	84	96	92	90.6667	04140///Autophagy - animal+++04137///Mitophagy - animal				GO:0016021///integral component of membrane+++GO:0016020///membrane	GO:0004715///non-membrane spanning protein tyrosine kinase activity+++GO:0004713///protein tyrosine kinase activity+++GO:0005524///ATP binding+++GO:0042802///identical protein binding+++GO:0003755///peptidyl-prolyl cis-trans isomerase activity+++GO:0005547///phosphatidylinositol-3,4,5-trisphosphate binding+++GO:0009036///type II site-specific deoxyribonuclease activity+++GO:0016018///cyclosporin …	GO:0048469///cell maturation+++GO:0071226///cellular response to molecule of fungal origin+++GO:0035556///intracellular signal transduction+++GO:0019064///fusion of virus membrane with host plasma membrane+++GO:0001812///positive regulation of type I hypersensitivity+++GO:0035722///interleukin-12-mediated signaling pathway+++GO:0050714///positive regulation of protein secretion+++GO:0019061///unc…	armadillo repeat containing X-linked 4	[ARMX4_HUMAN|Reviewed]RecName: Full=Armadillo repeat-containing X-linked protein 4;+++[A0A024RCH4_HUMAN|Unreviewed]SubName: Full=Armadillo repeat containing, X-linked 4, isoform CRA_b {ECO:0000313|EMBL:EAX02871.1};+++[D6RBS8_HUMAN|Unreviewed]SubName: Full=Armadillo repeat-containing X-linked protein 4 {ECO:0000313|Ensembl:ENSP00000422573};+++[F8W8Y7_HUMAN|Unreviewed]SubName: Full=Armadillo repeat…
100131801	'PET100'	248	203	222	224.333	03040///Spliceosome	H01368///Cytochrome c oxidase (COX) deficiency	M00355///Spliceosome, 35S U5-snRNP		GO:0016021///integral component of membrane+++GO:0031305///integral component of mitochondrial inner membrane+++GO:0005739///mitochondrion+++GO:0016020///membrane	GO:0051082///unfolded protein binding	GO:0033617///mitochondrial respiratory chain complex IV assembly	PET100 homolog	[PT100_HUMAN|Reviewed]RecName: Full=Protein PET100 homolog, mitochondrial; Flags: Precursor;+++[A0A0A0MSK2_HUMAN|Unreviewed]SubName: Full=Protein PET100 homolog, mitochondrial {ECO:0000313|Ensembl:ENSP00000392303};+++[M0QZ55_HUMAN|Unreviewed]SubName: Full=Protein PET100 homolog, mitochondrial {ECO:0000313|Ensembl:ENSP00000470314}; Flags: Fragment;+++[M0R022_HUMAN|Unreviewed]SubName: Full=Protein …
100131827	'ZNF717'	54	54	46	51.3333	04137///Mitophagy - animal+++04140///Autophagy - animal	H00513///Transient neonatal diabetes mellitus (TNDM)+++H00480///Non-syndromic X-linked mental retardation+++H01852///Postaxial polydactyly			GO:0005634///nucleus	GO:0003677///DNA binding+++GO:0003676///nucleic acid binding+++GO:0046872///metal ion binding+++GO:0000981///DNA-binding transcription factor activity, RNA polymerase II-specific	GO:0006357///regulation of transcription by RNA polymerase II+++GO:0006355///regulation of transcription, DNA-templated	zinc finger protein 717	[ZN717_HUMAN|Reviewed]RecName: Full=Zinc finger protein 717; AltName: Full=Krueppel-like factor X17;+++[C9J5W8_HUMAN|Unreviewed]SubName: Full=Zinc finger protein 717 {ECO:0000313|Ensembl:ENSP00000417902};+++[C9J8I7_HUMAN|Unreviewed]SubName: Full=Zinc finger protein 717 {ECO:0000313|Ensembl:ENSP00000418187}; Flags: Fragment;+++[C9JVC3_HUMAN|Unreviewed]SubName: Full=Zinc finger protein 717 {ECO:000…
100131897	'INSYN2B'	30	37	40	35.6667	04062///Chemokine signaling pathway+++04666///Fc gamma R-mediated phagocytosis				GO:0005576///extracellular region+++GO:0005856///cytoskeleton+++GO:0070062///extracellular exosome+++GO:0005829///cytosol+++GO:0035580///specific granule lumen+++GO:0016020///membrane	GO:0005096///GTPase activator activity+++GO:0042608///T cell receptor binding+++GO:0030676///Rac guanyl-nucleotide exchange factor activity	GO:0030036///actin cytoskeleton organization+++GO:0050766///positive regulation of phagocytosis+++GO:0043312///neutrophil degranulation+++GO:0001766///membrane raft polarization+++GO:0045059///positive thymic T cell selection+++GO:0044351///macropinocytosis+++GO:0045060///negative thymic T cell selection+++GO:0002277///myeloid dendritic cell activation involved in immune response+++GO:0006935///c…	inhibitory synaptic factor family member 2B	[INY2B_HUMAN|Reviewed]RecName: Full=Protein INSYN2B {ECO:0000305}; AltName: Full=Inhibitory synaptic factor family member 2B {ECO:0000312|HGNC:HGNC:37271};
100132074	'FOXO6'	603	514	467	528	04068///FoxO signaling pathway				GO:0005634///nucleus+++GO:0005737///cytoplasm	GO:0000981///DNA-binding transcription factor activity, RNA polymerase II-specific+++GO:0003700///DNA-binding transcription factor activity+++GO:0003677///DNA binding+++GO:0005515///protein binding+++GO:0043565///sequence-specific DNA binding+++GO:0008134///transcription factor binding	GO:0006355///regulation of transcription, DNA-templated+++GO:0042593///glucose homeostasis+++GO:0008286///insulin receptor signaling pathway+++GO:0007613///memory+++GO:0060999///positive regulation of dendritic spine development+++GO:0045944///positive regulation of transcription by RNA polymerase II+++GO:0006357///regulation of transcription by RNA polymerase II+++GO:0000122///negative regulatio…	forkhead box O6	[FOXO6_HUMAN|Reviewed]RecName: Full=Forkhead box protein O6;+++[A0A1X9RU27_HUMAN|Unreviewed]SubName: Full=Forkhead box protein O6 {ECO:0000313|EMBL:ARQ84049.1};
100132146	'FAM240A'	1	0	0	0.333333								family with sequence similarity 240 member A	[F240A_HUMAN|Reviewed]RecName: Full=Protein FAM240A {ECO:0000305};+++[A0A286YEV0_HUMAN|Unreviewed]SubName: Full=Protein FAM240A {ECO:0000313|Ensembl:ENSP00000490556};
100132247	'NPIPB5'	3196.98	6198.1	4261.98	4552.35	00650///Butanoate metabolism+++04137///Mitophagy - animal+++04140///Autophagy - animal+++01100///Metabolic pathways			R01176///Butanoate:CoA ligase (AMP-forming) ATP + Butanoic acid + CoA <=> AMP + Diphosphate + Butanoyl-CoA	GO:0005654///nucleoplasm+++GO:0016021///integral component of membrane			nuclear pore complex interacting protein family member B5	[NPIB5_HUMAN|Reviewed]RecName: Full=Nuclear pore complex-interacting protein family member B5;+++[B4E0Y1_HUMAN|Unreviewed]SubName: Full=cDNA FLJ61599 {ECO:0000313|EMBL:BAG64593.1};+++[E5RHP9_HUMAN|Unreviewed]SubName: Full=Nuclear pore complex-interacting protein family member B13 {ECO:0000313|Ensembl:ENSP00000456511}; SubName: Full=Nuclear pore complex-interacting protein family member B4 {ECO:00…
100132406	'NBPF10'	658.1	1074.46	778.97	837.177	01522///Endocrine resistance+++04919///Thyroid hormone signaling pathway+++05165///Human papillomavirus infection+++04140///Autophagy - animal+++05200///Pathways in cancer+++04320///Dorso-ventral axis formation+++04330///Notch signaling pathway+++05206///MicroRNAs in cancer+++04658///Th1 and Th2 cell differentiation+++04137///Mitophagy - animal+++05224///Breast cancer	H00409///Type II diabetes mellitus+++H00623///Hajdu-Cheney syndrome+++H00551///Alagille syndrome	M00682///Notch signaling		GO:0016021///integral component of membrane+++GO:0005737///cytoplasm+++GO:0016020///membrane	GO:0003723///RNA binding	GO:0007275///multicellular organism development+++GO:0050793///regulation of developmental process+++GO:0030154///cell differentiation+++GO:0006355///regulation of transcription, DNA-templated+++GO:0007219///Notch signaling pathway	NBPF member 10	[NBPFA_HUMAN|Reviewed]RecName: Full=Neuroblastoma breakpoint family member 10;+++[A0A075B762_HUMAN|Unreviewed]SubName: Full=Neuroblastoma breakpoint family member 10 {ECO:0000313|Ensembl:ENSP00000463957};+++[A0A087WVC7_HUMAN|Unreviewed]SubName: Full=Neuroblastoma breakpoint family member 10 {ECO:0000313|Ensembl:ENSP00000479344};+++[A0A087WVG0_HUMAN|Unreviewed]SubName: Full=Neuroblastoma breakpoin…
100132813	'LOC100132813'	0	1	0	0.333333								uncharacterized LOC100132813	[A0A0D9RFT1_CHLSB|diamond]SubName: Full=Uncharacterized protein {ECO:0000313|Ensembl:ENSCSAP00000007470};+++[A0A2K5ELV0_AOTNA|diamond]SubName: Full=Uncharacterized protein {ECO:0000313|Ensembl:ENSANAP00000034188};+++[A0A2K5HE23_COLAP|diamond]SubName: Full=Uncharacterized protein {ECO:0000313|Ensembl:ENSCANP00000002593};+++[A0A2K6TW16_SAIBB|diamond]SubName: Full=Uncharacterized protein {ECO:000031…
100132874	'LOC100132874'	0	1	0	0.333333								uncharacterized LOC100132874	[RRBP1_MOUSE|diamond]RecName: Full=Ribosome-binding protein 1; AltName: Full=Ribosome receptor protein; Short=RRp; Short=mRRp;+++[SRFB1_XENTR|diamond]RecName: Full=Serum response factor-binding protein 1; AltName: Full=SRF-dependent transcription regulation-associated protein;
100132911	'DPH3P1'	5	0	0	1.66667					GO:0005634///nucleus+++GO:0005829///cytosol	GO:0046872///metal ion binding	GO:0017183///peptidyl-diphthamide biosynthetic process from peptidyl-histidine+++GO:0002098///tRNA wobble uridine modification	diphthamide biosynthesis 3 pseudogene 1	[DPH3B_HUMAN|Reviewed]RecName: Full=Putative DPH3 homolog B; AltName: Full=CSL-type zinc finger-containing protein 1;
100132994	'CXorf49B'	1	0.5	0.5	0.666667								chromosome X open reading frame 49B	[CX049_HUMAN|Reviewed]RecName: Full=Uncharacterized protein CXorf49 {ECO:0000305};
100133093	'FAM25G'	3	1	0	1.33333								family with sequence similarity 25 member G	[FM25A_HUMAN|Reviewed]RecName: Full=Protein FAM25A {ECO:0000305};+++[FM25C_HUMAN|Reviewed]RecName: Full=Protein FAM25C {ECO:0000305};+++[FM25G_HUMAN|Reviewed]RecName: Full=Protein FAM25G {ECO:0000305};+++[B7ZW47_HUMAN|Unreviewed]SubName: Full=Family with sequence similarity 25, member C {ECO:0000313|EMBL:AAI71871.1};
100133204	'C9orf147'	2	7	10	6.33333	04137///Mitophagy - animal+++04140///Autophagy - animal				GO:0005634///nucleus+++GO:0005739///mitochondrion+++GO:0005777///peroxisome+++GO:0016020///membrane	GO:0071558///histone demethylase activity (H3-K27 specific)+++GO:0046872///metal ion binding+++GO:0016491///oxidoreductase activity+++GO:0051213///dioxygenase activity	GO:0010468///regulation of gene expression	chromosome 9 open reading frame 147	[CI085_HUMAN|diamond]RecName: Full=Uncharacterized protein C9orf85;+++[CN165_HUMAN|diamond]RecName: Full=Putative uncharacterized protein encoded by LINC00596;+++[CP089_HUMAN|diamond]RecName: Full=UPF0764 protein C16orf89; Flags: Precursor;+++[CX062_HUMAN|diamond]RecName: Full=Putative uncharacterized protein encoded by LINC00269;+++[HSDL2_BOVIN|diamond]RecName: Full=Hydroxysteroid dehydrogenase-…
100133220	'GOLGA6L3'	0	2.69	0.62	1.10333					GO:0005794///Golgi apparatus			golgin A6 family-like 3	[GG6L3_HUMAN|Reviewed]RecName: Full=Putative golgin subfamily A member 6-like protein 3;
100133251	'PRR23D2'	2.91	1	0	1.30333								proline rich 23 domain containing 2	[P23D1_HUMAN|Reviewed]RecName: Full=Proline-rich protein 23D1;+++[P23D2_HUMAN|Reviewed]RecName: Full=Proline-rich protein 23D2;
100133301	'100133301'	2	6	2	3.33333									[F231A_HUMAN|diamond]RecName: Full=Putative protein FAM231AP {ECO:0000305};+++[F231B_HUMAN|diamond]RecName: Full=Putative protein FAM231BP;+++[F231C_HUMAN|diamond]RecName: Full=Protein FAM231C;+++[F231D_HUMAN|diamond]RecName: Full=Protein FAM231D;+++[F231L_HUMAN|diamond]RecName: Full=FAM231A/C-like protein LOC102723383;
100133941	'CD24'	1777	1259	1421	1485.67	04640///Hematopoietic cell lineage				GO:0043231///intracellular membrane-bounded organelle+++GO:0016020///membrane+++GO:0031225///anchored component of membrane+++GO:0031362///anchored component of external side of plasma membrane+++GO:0045121///membrane raft+++GO:0009986///cell surface+++GO:0005886///plasma membrane	GO:0005515///protein binding+++GO:0019901///protein kinase binding+++GO:0030296///protein tyrosine kinase activator activity	GO:0032597///B cell receptor transport into membrane raft+++GO:0032913///negative regulation of transforming growth factor beta3 production+++GO:0072112///glomerular visceral epithelial cell differentiation+++GO:0030856///regulation of epithelial cell differentiation+++GO:0045730///respiratory burst+++GO:0043406///positive regulation of MAP kinase activity+++GO:0016055///Wnt signaling pathway+++G…	CD24 molecule	[CD24_HUMAN|Reviewed]RecName: Full=Signal transducer CD24; AltName: Full=Small cell lung carcinoma cluster 4 antigen; AltName: CD_antigen=CD24; Flags: Precursor;+++[A0A087WU21_HUMAN|Unreviewed]SubName: Full=Signal transducer CD24 {ECO:0000313|Ensembl:ENSP00000478302};+++[A0A087WU87_HUMAN|Unreviewed]SubName: Full=Signal transducer CD24 {ECO:0000313|Ensembl:ENSP00000478460}; Flags: Fragment;+++[A0A…
100134934	'TEN1'	141	154	184	159.667					GO:0000784///nuclear chromosome, telomeric region+++GO:0005634///nucleus+++GO:0000781///chromosome, telomeric region+++GO:1990879///CST complex+++GO:0005694///chromosome	GO:0042162///telomeric DNA binding+++GO:0005515///protein binding+++GO:0010521///telomerase inhibitor activity+++GO:0003697///single-stranded DNA binding+++GO:0003677///DNA binding	GO:0016233///telomere capping+++GO:0032211///negative regulation of telomere maintenance via telomerase+++GO:0051974///negative regulation of telomerase activity	TEN1, CST complex subunit	[TEN1L_HUMAN|Reviewed]RecName: Full=CST complex subunit TEN1; AltName: Full=Protein telomeric pathways with STN1 homolog; AltName: Full=Telomere length regulation protein TEN1 homolog;+++[D3U720_HUMAN|Unreviewed]SubName: Full=Telomeric pathways in association with Stn1 number 1 {ECO:0000313|EMBL:ACY71128.1};+++[K7EIL0_HUMAN|Unreviewed]SubName: Full=CST complex subunit TEN1 {ECO:0000313|Ensembl:EN…
100134938	'UPK3BL1'	288.18	362.6	290.23	313.67					GO:0016021///integral component of membrane+++GO:0016020///membrane			uroplakin 3B like 1	[UPK3L_HUMAN|Reviewed]RecName: Full=Uroplakin-3b-like protein 1 {ECO:0000312|HGNC:HGNC:37278}; Flags: Precursor;+++[UPKL2_HUMAN|Reviewed]RecName: Full=Uroplakin-3b-like protein 2 {ECO:0000305}; Flags: Precursor;
100137047	'JMJD7'	117.76	98.46	112.49	109.57						GO:0005515///protein binding		jumonji domain containing 7	[JMJD7_HUMAN|Reviewed]RecName: Full=JmjC domain-containing protein 7; AltName: Full=Jumonji domain-containing protein 7;+++[B5MC20_HUMAN|Unreviewed]SubName: Full=JmjC domain-containing protein 7 {ECO:0000313|Ensembl:ENSP00000384174};+++[C9K0I3_HUMAN|Unreviewed]SubName: Full=JmjC domain-containing protein 7 {ECO:0000313|Ensembl:ENSP00000399600}; Flags: Fragment;
10014	'HDAC5'	1754	1962	1546	1754	04371///Apelin signaling pathway+++05165///Human papillomavirus infection+++05169///Epstein-Barr virus infection+++05034///Alcoholism+++05203///Viral carcinogenesis	H00561///Brachydactyly-mental retardation syndrome			GO:0005829///cytosol+++GO:0000118///histone deacetylase complex+++GO:0005737///cytoplasm+++GO:0005654///nucleoplasm+++GO:0016607///nuclear speck+++GO:0005794///Golgi apparatus+++GO:0005634///nucleus+++GO:0032991///protein-containing complex	GO:0008134///transcription factor binding+++GO:0003682///chromatin binding+++GO:0042826///histone deacetylase binding+++GO:0046872///metal ion binding+++GO:0016787///hydrolase activity+++GO:0032041///NAD-dependent histone deacetylase activity (H3-K14 specific)+++GO:0004407///histone deacetylase activity+++GO:0070491///repressing transcription factor binding+++GO:0005515///protein binding+++GO:000…	GO:0030183///B cell differentiation+++GO:0010830///regulation of myotube differentiation+++GO:0000122///negative regulation of transcription by RNA polymerase II+++GO:0051091///positive regulation of DNA-binding transcription factor activity+++GO:0006954///inflammatory response+++GO:0042113///B cell activation+++GO:0014823///response to activity+++GO:0010832///negative regulation of myotube diffe…	histone deacetylase 5	[HDAC5_HUMAN|Reviewed]RecName: Full=Histone deacetylase 5; Short=HD5; EC=3.5.1.98; AltName: Full=Antigen NY-CO-9;+++[K7EJL4_HUMAN|Unreviewed]SubName: Full=Histone deacetylase 5 {ECO:0000313|Ensembl:ENSP00000465227}; Flags: Fragment;+++[K7EJL6_HUMAN|Unreviewed]SubName: Full=Histone deacetylase 5 {ECO:0000313|Ensembl:ENSP00000465229}; Flags: Fragment;+++[K7EJZ7_HUMAN|Unreviewed]SubName: Full=Histon…
100142659	'CTAGE8'	24.85	30.96	20.95	25.5867					GO:0016021///integral component of membrane+++GO:0016020///membrane+++GO:0070971///endoplasmic reticulum exit site+++GO:0005789///endoplasmic reticulum membrane	GO:0042954///lipoprotein transporter activity	GO:0035459///cargo loading into vesicle+++GO:0006888///ER to Golgi vesicle-mediated transport+++GO:0009306///protein secretion+++GO:0042953///lipoprotein transport	CTAGE family member 8	[CTGE4_HUMAN|Reviewed]RecName: Full=cTAGE family member 4; Short=Protein cTAGE-4;+++[CTGE8_HUMAN|Reviewed]RecName: Full=cTAGE family member 8; Short=Protein cTAGE-8;
100144595	'LOC100144595'	1	0	1	0.666667								uncharacterized LOC100144595	[CI085_HUMAN|diamond]RecName: Full=Uncharacterized protein C9orf85;+++[CN165_HUMAN|diamond]RecName: Full=Putative uncharacterized protein encoded by LINC00596;+++[CP089_HUMAN|diamond]RecName: Full=UPF0764 protein C16orf89; Flags: Precursor;+++[CX062_HUMAN|diamond]RecName: Full=Putative uncharacterized protein encoded by LINC00269;+++[YS049_HUMAN|diamond]RecName: Full=Zinc finger protein ENSP00000…
100144748	'KLLN'	30	41	26	32.3333					GO:0005634///nucleus+++GO:0005730///nucleolus	GO:0003677///DNA binding	GO:0006915///apoptotic process+++GO:0007050///cell cycle arrest+++GO:0007049///cell cycle	killin, p53 regulated DNA replication inhibitor	[KILIN_HUMAN|Reviewed]RecName: Full=Killin;
10015	'PDCD6IP'	2249	2271	2155	2225	04144///Endocytosis				GO:0001772///immunological synapse+++GO:0005923///bicellular tight junction+++GO:0042470///melanosome+++GO:0070971///endoplasmic reticulum exit site+++GO:0005576///extracellular region+++GO:0030054///cell junction+++GO:1903561///extracellular vesicle+++GO:0005737///cytoplasm+++GO:0005829///cytosol+++GO:0005856///cytoskeleton+++GO:0070062///extracellular exosome+++GO:0016020///membrane+++GO:004264…	GO:0048306///calcium-dependent protein binding+++GO:0005515///protein binding+++GO:0042803///protein homodimerization activity+++GO:0031871///proteinase activated receptor binding	GO:1903543///positive regulation of exosomal secretion+++GO:0070830///bicellular tight junction assembly+++GO:0007080///mitotic metaphase plate congression+++GO:0090611///ubiquitin-independent protein catabolic process via the multivesicular body sorting pathway+++GO:0019058///viral life cycle+++GO:0016032///viral process+++GO:0046755///viral budding+++GO:1903551///regulation of extracellular exo…	programmed cell death 6 interacting protein	[PDC6I_HUMAN|Reviewed]RecName: Full=Programmed cell death 6-interacting protein; Short=PDCD6-interacting protein; AltName: Full=ALG-2-interacting protein 1; AltName: Full=ALG-2-interacting protein X; AltName: Full=Hp95;+++[C9IZF9_HUMAN|Unreviewed]SubName: Full=Programmed cell death 6-interacting protein {ECO:0000313|Ensembl:ENSP00000406693}; Flags: Fragment;+++[F8WBR8_HUMAN|Unreviewed]SubName: Fu…
10016	'PDCD6'	443	424	414	427					GO:0012507///ER to Golgi transport vesicle membrane+++GO:0030127///COPII vesicle coat+++GO:0070062///extracellular exosome+++GO:0005768///endosome+++GO:0031463///Cul3-RING ubiquitin ligase complex+++GO:0016021///integral component of membrane+++GO:0016020///membrane+++GO:0005737///cytoplasm+++GO:0005829///cytosol+++GO:0000139///Golgi membrane+++GO:0015629///actin cytoskeleton+++GO:0048471///perin…	GO:0060090///molecular adaptor activity+++GO:0005509///calcium ion binding+++GO:0046982///protein heterodimerization activity+++GO:0046872///metal ion binding+++GO:0046983///protein dimerization activity+++GO:0043495///protein membrane anchor+++GO:0005515///protein binding+++GO:0047485///protein N-terminus binding+++GO:0042802///identical protein binding+++GO:0048306///calcium-dependent protein b…	GO:1902527///positive regulation of protein monoubiquitination+++GO:0030948///negative regulation of vascular endothelial growth factor receptor signaling pathway+++GO:0097190///apoptotic signaling pathway+++GO:0048208///COPII vesicle coating+++GO:0014029///neural crest formation+++GO:0006919///activation of cysteine-type endopeptidase activity involved in apoptotic process+++GO:0097502///mannosy…	programmed cell death 6	[PDCD6_HUMAN|Reviewed]RecName: Full=Programmed cell death protein 6; AltName: Full=Apoptosis-linked gene 2 protein homolog {ECO:0000250|UniProtKB:P12815}; Short=ALG-2 {ECO:0000250|UniProtKB:P12815};+++[A0A024QZ42_HUMAN|Unreviewed]SubName: Full=HCG1985580, isoform CRA_c {ECO:0000313|EMBL:EAW50990.1}; SubName: Full=Programmed cell death protein 6 {ECO:0000313|Ensembl:ENSP00000485024};+++[A0A087WZ38…
10017	'BCL2L10'	13	9	13	11.6667					GO:0016021///integral component of membrane+++GO:0016020///membrane+++GO:0005741///mitochondrial outer membrane+++GO:0005739///mitochondrion+++GO:0031965///nuclear membrane+++GO:0005634///nucleus+++GO:0005829///cytosol	GO:0089720///caspase binding+++GO:0042803///protein homodimerization activity+++GO:0005515///protein binding+++GO:0046982///protein heterodimerization activity	GO:0006919///activation of cysteine-type endopeptidase activity involved in apoptotic process+++GO:0042981///regulation of apoptotic process+++GO:0008630///intrinsic apoptotic signaling pathway in response to DNA damage+++GO:0097192///extrinsic apoptotic signaling pathway in absence of ligand+++GO:0007283///spermatogenesis+++GO:0043066///negative regulation of apoptotic process+++GO:0006915///apo…	BCL2 like 10	[B2L10_HUMAN|Reviewed]RecName: Full=Bcl-2-like protein 10; Short=Bcl2-L-10; AltName: Full=Anti-apoptotic protein NrH; AltName: Full=Apoptosis regulator Bcl-B;+++[H0YMD5_HUMAN|Unreviewed]SubName: Full=Bcl-2-like protein 10 {ECO:0000313|Ensembl:ENSP00000453562};
100170229	'SRRM5'	4	3	3	3.33333					GO:0005634///nucleus	GO:0000981///DNA-binding transcription factor activity, RNA polymerase II-specific+++GO:0003676///nucleic acid binding+++GO:0046872///metal ion binding+++GO:0005515///protein binding+++GO:0003677///DNA binding	GO:0006357///regulation of transcription by RNA polymerase II	serine/arginine repetitive matrix 5	[SRRM5_HUMAN|Reviewed]RecName: Full=Serine/arginine repetitive matrix protein 5;+++[Q4G0Z0_HUMAN|Unreviewed]SubName: Full=LOC100170229 protein {ECO:0000313|EMBL:AAH34980.1}; Flags: Fragment;
100170841	'EPOP'	69	54	45	56					GO:0070449///elongin complex+++GO:0035098///ESC/E(Z) complex+++GO:0005694///chromosome+++GO:0005634///nucleus	GO:0003682///chromatin binding	GO:0006357///regulation of transcription by RNA polymerase II+++GO:0035616///histone H2B conserved C-terminal lysine deubiquitination+++GO:0048863///stem cell differentiation+++GO:0048663///neuron fate commitment	elongin BC and polycomb repressive complex 2 associated protein	[EPOP_HUMAN|Reviewed]RecName: Full=Elongin BC and Polycomb repressive complex 2-associated protein {ECO:0000250|UniProtKB:Q7TNS8}; AltName: Full=Proline-rich protein 28 {ECO:0000312|HGNC:HGNC:34493};
10018	'BCL2L11'	194	172	160	175.333	04210///Apoptosis+++05206///MicroRNAs in cancer+++04068///FoxO signaling pathway+++05200///Pathways in cancer+++04215///Apoptosis - multiple species+++01521///EGFR tyrosine kinase inhibitor resistance+++05210///Colorectal cancer+++04932///Non-alcoholic fatty liver disease (NAFLD)+++04151///PI3K-Akt signaling pathway				GO:0019898///extrinsic component of membrane+++GO:0005829///cytosol+++GO:0005741///mitochondrial outer membrane+++GO:0097136///Bcl-2 family protein complex+++GO:0005737///cytoplasm+++GO:0012505///endomembrane system+++GO:0043231///intracellular membrane-bounded organelle+++GO:0097140///BIM-BCL-xl complex+++GO:0005739///mitochondrion+++GO:0005874///microtubule+++GO:0016020///membrane+++GO:0097141/…	GO:0008017///microtubule binding+++GO:0005515///protein binding+++GO:0046982///protein heterodimerization activity+++GO:0019901///protein kinase binding	GO:0008584///male gonad development+++GO:0048536///spleen development+++GO:0035148///tube formation+++GO:0001822///kidney development+++GO:0048538///thymus development+++GO:0009791///post-embryonic development+++GO:0001783///B cell apoptotic process+++GO:0090200///positive regulation of release of cytochrome c from mitochondria+++GO:1902110///positive regulation of mitochondrial membrane permeabi…	BCL2 like 11	[B2L11_HUMAN|Reviewed]RecName: Full=Bcl-2-like protein 11; Short=Bcl2-L-11; AltName: Full=Bcl2-interacting mediator of cell death;+++[A0A0A0MRE7_HUMAN|Unreviewed]SubName: Full=Bcl-2-like protein 11 {ECO:0000313|Ensembl:ENSP00000350398};+++[A0A0C4DH20_HUMAN|Unreviewed]SubName: Full=Bcl-2-like protein 11 {ECO:0000313|Ensembl:ENSP00000354879};+++[C9J417_HUMAN|Unreviewed]SubName: Full=Bcl-2-like prot…
100188893	'TOMM6'	668	649	624	647					GO:0005741///mitochondrial outer membrane+++GO:0005739///mitochondrion+++GO:0005742///mitochondrial outer membrane translocase complex		GO:0015031///protein transport	translocase of outer mitochondrial membrane 6	[TOM6_HUMAN|Reviewed]RecName: Full=Mitochondrial import receptor subunit TOM6 homolog; AltName: Full=Overexpressed breast tumor protein; AltName: Full=Translocase of outer membrane 6 kDa subunit homolog;
10019	'SH2B3'	238	185	192	205	04722///Neurotrophin signaling pathway	H00408///Type I diabetes mellitus			GO:0005886///plasma membrane+++GO:0005829///cytosol	GO:0035591///signaling adaptor activity+++GO:0005068///transmembrane receptor protein tyrosine kinase adaptor activity+++GO:0005515///protein binding	GO:0007596///blood coagulation+++GO:0007165///signal transduction+++GO:0007169///transmembrane receptor protein tyrosine kinase signaling pathway+++GO:0035556///intracellular signal transduction+++GO:0009967///positive regulation of signal transduction+++GO:0030097///hemopoiesis+++GO:0030154///cell differentiation+++GO:0035162///embryonic hemopoiesis	SH2B adaptor protein 3	[SH2B3_HUMAN|Reviewed]RecName: Full=SH2B adapter protein 3; AltName: Full=Lymphocyte adapter protein; AltName: Full=Lymphocyte-specific adapter protein Lnk; AltName: Full=Signal transduction protein Lnk;+++[B7Z7K6_HUMAN|Unreviewed]SubName: Full=cDNA FLJ54917, highly similar to Lymphocyte-specific adapter protein Lnk {ECO:0000313|EMBL:BAH13642.1};+++[F5GYM4_HUMAN|Unreviewed]SubName: Full=SH2B adap…
100191040	'C2CD4D'	18	18	20	18.6667					GO:0098793///presynapse+++GO:0005886///plasma membrane	GO:0005544///calcium-dependent phospholipid binding+++GO:0005509///calcium ion binding		C2 calcium dependent domain containing 4D	[C2D4D_HUMAN|Reviewed]RecName: Full=C2 calcium-dependent domain-containing protein 4D;
1002	'CDH4'	69	61	57	62.3333	04514///Cell adhesion molecules (CAMs)				GO:0005913///cell-cell adherens junction+++GO:0016342///catenin complex+++GO:0016020///membrane+++GO:0005886///plasma membrane+++GO:0016021///integral component of membrane+++GO:0005887///integral component of plasma membrane+++GO:0009986///cell surface	GO:0045296///cadherin binding+++GO:0042803///protein homodimerization activity+++GO:0008092///cytoskeletal protein binding+++GO:0005509///calcium ion binding+++GO:0046872///metal ion binding	GO:0044331///cell-cell adhesion mediated by cadherin+++GO:0016339///calcium-dependent cell-cell adhesion via plasma membrane cell adhesion molecules+++GO:0007043///cell-cell junction assembly+++GO:0007411///axon guidance+++GO:0045773///positive regulation of axon extension+++GO:0007157///heterophilic cell-cell adhesion via plasma membrane cell adhesion molecules+++GO:0007156///homophilic cell adh…	cadherin 4	[CADH4_HUMAN|Reviewed]RecName: Full=Cadherin-4; AltName: Full=Retinal cadherin; Short=R-CAD; Short=R-cadherin; Flags: Precursor;+++[A0A087WX99_HUMAN|Unreviewed]SubName: Full=Cadherin-4 {ECO:0000313|Ensembl:ENSP00000480844};+++[A0A0G2JRA4_HUMAN|Unreviewed]SubName: Full=Cadherin-4 {ECO:0000313|Ensembl:ENSP00000486568}; Flags: Fragment;
10020	'GNE'	278.56	293.65	280.97	284.393	00520///Amino sugar and nucleotide sugar metabolism+++01100///Metabolic pathways	H00596///Nonaka distal myopathy (NM)+++H00594///Distal myopathy+++H00147///Sialuria		R02705///ATP:N-acyl-D-mannosamine 6-phosphotransferase ATP + N-Acetyl-D-mannosamine <=> ADP + N-Acetyl-D-mannosamine 6-phosphate+++R00414///UDP-N-acetyl-D-glucosamine 2-epimerase UDP-N-acetyl-alpha-D-glucosamine + H2O <=> N-Acetyl-D-mannosamine + UDP	GO:0005829///cytosol+++GO:0005737///cytoplasm	GO:0005524///ATP binding+++GO:0000166///nucleotide binding+++GO:0004553///hydrolase activity, hydrolyzing O-glycosyl compounds+++GO:0008761///UDP-N-acetylglucosamine 2-epimerase activity+++GO:0009384///N-acylmannosamine kinase activity+++GO:0016740///transferase activity+++GO:0016787///hydrolase activity+++GO:0046872///metal ion binding+++GO:0003824///catalytic activity+++GO:0016301///kinase acti…	GO:0008152///metabolic process+++GO:0006054///N-acetylneuraminate metabolic process+++GO:0046835///carbohydrate phosphorylation+++GO:0006047///UDP-N-acetylglucosamine metabolic process+++GO:0006045///N-acetylglucosamine biosynthetic process+++GO:0007155///cell adhesion+++GO:0016310///phosphorylation	glucosamine (UDP-N-acetyl)-2-epimerase/N-acetylmannosamine kinase	[GLCNE_HUMAN|Reviewed]RecName: Full=Bifunctional UDP-N-acetylglucosamine 2-epimerase/N-acetylmannosamine kinase; AltName: Full=UDP-GlcNAc-2-epimerase/ManAc kinase; Includes: RecName: Full=UDP-N-acetylglucosamine 2-epimerase (hydrolyzing); EC=3.2.1.183; AltName: Full=UDP-GlcNAc-2-epimerase; AltName: Full=Uridine diphosphate-N-acetylglucosamine-2-epimerase; Includes: RecName: Full=N-acetylmannosami…
10021	'HCN4'	6	6	4	5.33333	04024///cAMP signaling pathway+++04742///Taste transduction	H00729///Sick sinus syndrome (SSS)+++H00728///Brugada syndrome (BRS)			GO:0098855///HCN channel complex+++GO:0016021///integral component of membrane+++GO:0016020///membrane+++GO:0048471///perinuclear region of cytoplasm+++GO:0005886///plasma membrane+++GO:0031226///intrinsic component of plasma membrane	GO:0005267///potassium channel activity+++GO:0005248///voltage-gated sodium channel activity+++GO:0005244///voltage-gated ion channel activity+++GO:0042802///identical protein binding+++GO:0005216///ion channel activity+++GO:0005222///intracellular cAMP-activated cation channel activity+++GO:0030552///cAMP binding+++GO:0005249///voltage-gated potassium channel activity+++GO:0086041///voltage-gate…	GO:0006811///ion transport+++GO:0055085///transmembrane transport+++GO:0055117///regulation of cardiac muscle contraction+++GO:0071321///cellular response to cGMP+++GO:0006813///potassium ion transport+++GO:0086046///membrane depolarization during SA node cell action potential+++GO:0098909///regulation of cardiac muscle cell action potential involved in regulation of contraction+++GO:0008015///bl…	hyperpolarization activated cyclic nucleotide gated potassium channel 4	[HCN4_HUMAN|Reviewed]RecName: Full=Potassium/sodium hyperpolarization-activated cyclic nucleotide-gated channel 4;
10023	'FRAT1'	16	21	15	17.3333	05200///Pathways in cancer+++05225///Hepatocellular carcinoma+++04310///Wnt signaling pathway+++05224///Breast cancer+++05226///Gastric cancer				GO:0005829///cytosol+++GO:0005737///cytoplasm+++GO:0043231///intracellular membrane-bounded organelle	GO:0005515///protein binding	GO:0090263///positive regulation of canonical Wnt signaling pathway+++GO:0016055///Wnt signaling pathway+++GO:0060070///canonical Wnt signaling pathway+++GO:1904886///beta-catenin destruction complex disassembly	FRAT1, WNT signaling pathway regulator	[FRAT1_HUMAN|Reviewed]RecName: Full=Proto-oncogene FRAT1; AltName: Full=Frequently rearranged in advanced T-cell lymphomas 1; Short=FRAT-1;+++[D3DR49_HUMAN|Unreviewed]SubName: Full=Frequently rearranged in advanced T-cell lymphomas, isoform CRA_a {ECO:0000313|EMBL:EAW49951.1};
10024	'TROAP'	1	13	4	6	04137///Mitophagy - animal+++04140///Autophagy - animal				GO:0005737///cytoplasm	GO:0005515///protein binding	GO:0007155///cell adhesion	trophinin associated protein	[TROAP_HUMAN|Reviewed]RecName: Full=Tastin; AltName: Full=Trophinin-assisting protein; AltName: Full=Trophinin-associated protein;+++[B7Z5Q9_HUMAN|Unreviewed]SubName: Full=Tastin {ECO:0000313|Ensembl:ENSP00000450306}; SubName: Full=cDNA FLJ50628, highly similar to Trophinin-associated protein {ECO:0000313|EMBL:BAH12995.1};+++[F8VR46_HUMAN|Unreviewed]SubName: Full=Tastin {ECO:0000313|Ensembl:ENSP0…
10025	'MED16'	1427	1544	1506	1492.33	04919///Thyroid hormone signaling pathway				GO:0005654///nucleoplasm+++GO:0016020///membrane+++GO:0016592///mediator complex+++GO:0005634///nucleus	GO:0038023///signaling receptor activity+++GO:0003712///transcription coregulator activity+++GO:0003824///catalytic activity+++GO:0030375///thyroid hormone receptor coactivator activity+++GO:0046966///thyroid hormone receptor binding+++GO:0003713///transcription coactivator activity+++GO:0005515///protein binding+++GO:0042809///vitamin D receptor binding	GO:0030521///androgen receptor signaling pathway+++GO:0006367///transcription initiation from RNA polymerase II promoter+++GO:0006366///transcription by RNA polymerase II+++GO:0045893///positive regulation of transcription, DNA-templated+++GO:0006357///regulation of transcription by RNA polymerase II+++GO:0030518///intracellular steroid hormone receptor signaling pathway	mediator complex subunit 16	[MED16_HUMAN|Reviewed]RecName: Full=Mediator of RNA polymerase II transcription subunit 16; AltName: Full=Mediator complex subunit 16; AltName: Full=Thyroid hormone receptor-associated protein 5; AltName: Full=Thyroid hormone receptor-associated protein complex 95 kDa component; Short=Trap95; AltName: Full=Vitamin D3 receptor-interacting protein complex 92 kDa component; Short=DRIP92;+++[A0A087WU…
10026	'PIGK'	542	396	431	456.333	01100///Metabolic pathways+++00563///Glycosylphosphatidylinositol (GPI)-anchor biosynthesis				GO:0042765///GPI-anchor transamidase complex+++GO:0016020///membrane+++GO:0005789///endoplasmic reticulum membrane+++GO:0016021///integral component of membrane+++GO:0030176///integral component of endoplasmic reticulum membrane+++GO:0005783///endoplasmic reticulum	GO:0003923///GPI-anchor transamidase activity+++GO:0008234///cysteine-type peptidase activity+++GO:0008233///peptidase activity+++GO:0003756///protein disulfide isomerase activity+++GO:0016787///hydrolase activity+++GO:0034235///GPI anchor binding+++GO:0005515///protein binding	GO:0006508///proteolysis+++GO:0016255///attachment of GPI anchor to protein+++GO:0006506///GPI anchor biosynthetic process	phosphatidylinositol glycan anchor biosynthesis class K	[GPI8_HUMAN|Reviewed]RecName: Full=GPI-anchor transamidase; Short=GPI transamidase; EC=3.-.-.-; AltName: Full=GPI8 homolog; Short=hGPI8; AltName: Full=Phosphatidylinositol-glycan biosynthesis class K protein; Short=PIG-K; Flags: Precursor;+++[A6NEM5_HUMAN|Unreviewed]SubName: Full=GPI-anchor transamidase {ECO:0000313|Ensembl:ENSP00000352041};+++[B1AK81_HUMAN|Unreviewed]SubName: Full=GPI-anchor tra…
100271715	'ARHGEF33'	5	6	2	4.33333	04140///Autophagy - animal+++04137///Mitophagy - animal				GO:0005739///mitochondrion	GO:0005085///guanyl-nucleotide exchange factor activity+++GO:0005089///Rho guanyl-nucleotide exchange factor activity	GO:0035023///regulation of Rho protein signal transduction	Rho guanine nucleotide exchange factor 33	[ARG33_HUMAN|Reviewed]RecName: Full=Rho guanine nucleotide exchange factor 33;+++[H7C1C9_HUMAN|Unreviewed]SubName: Full=Rho guanine nucleotide exchange factor 33 {ECO:0000313|Ensembl:ENSP00000399688};
100271849	'MEF2B'	61.6	76.45	31.11	56.3867	04022///cGMP-PKG signaling pathway+++04371///Apelin signaling pathway	H01613///Follicular lymphoma			GO:0005634///nucleus+++GO:0005667///transcription factor complex	GO:0042826///histone deacetylase binding+++GO:0003700///DNA-binding transcription factor activity+++GO:0001077///proximal promoter DNA-binding transcription activator activity, RNA polymerase II-specific+++GO:0000978///RNA polymerase II proximal promoter sequence-specific DNA binding+++GO:0000981///DNA-binding transcription factor activity, RNA polymerase II-specific+++GO:0046983///protein dimeri…	GO:0045944///positive regulation of transcription by RNA polymerase II+++GO:0007517///muscle organ development	myocyte enhancer factor 2B	[MEF2B_HUMAN|Reviewed]RecName: Full=Myocyte-specific enhancer factor 2B; AltName: Full=RSRFR2; AltName: Full=Serum response factor-like protein 2;+++[A0A024R7K5_HUMAN|Unreviewed]SubName: Full=MADS box transcription enhancer factor 2, polypeptide B (Myocyte enhancer factor 2B), isoform CRA_a {ECO:0000313|EMBL:EAW84793.1};+++[B3KQ23_HUMAN|Unreviewed]SubName: Full=Myocyte-specific enhancer factor 2B…
100271927	'RASA4B'	148.3	139.65	120.74	136.23	04014///Ras signaling pathway				GO:0005829///cytosol+++GO:0005886///plasma membrane+++GO:0005737///cytoplasm+++GO:0016020///membrane	GO:0046872///metal ion binding+++GO:0005543///phospholipid binding+++GO:0005096///GTPase activator activity	GO:0043547///positive regulation of GTPase activity+++GO:0035556///intracellular signal transduction+++GO:0007165///signal transduction+++GO:0071277///cellular response to calcium ion+++GO:0043087///regulation of GTPase activity+++GO:0046580///negative regulation of Ras protein signal transduction	RAS p21 protein activator 4B	[RAS4B_HUMAN|Reviewed]RecName: Full=Ras GTPase-activating protein 4B;+++[F5GXT2_HUMAN|Unreviewed]SubName: Full=Ras GTPase-activating protein 4B {ECO:0000313|Ensembl:ENSP00000440982};+++[F8W6L0_HUMAN|Unreviewed]SubName: Full=Ras GTPase-activating protein 4B {ECO:0000313|Ensembl:ENSP00000303968};
100272147	'CMC4'	179.82	163.39	117.8	153.67					GO:0005739///mitochondrion+++GO:0005758///mitochondrial intermembrane space+++GO:0032991///protein-containing complex	GO:0019901///protein kinase binding+++GO:0043539///protein serine/threonine kinase activator activity	GO:0071902///positive regulation of protein serine/threonine kinase activity+++GO:0033138///positive regulation of peptidyl-serine phosphorylation+++GO:0008283///cell proliferation	C-X9-C motif containing 4	[CMC4_HUMAN|Reviewed]RecName: Full=Cx9C motif-containing protein 4; AltName: Full=Mature T-cell proliferation 1 neighbor protein; AltName: Full=Mature T-cell proliferation-1 type A; Short=MTCP-1 type A; AltName: Full=Protein p8 MTCP-1; Short=p8MTCP1;+++[A0A0G2JKI4_HUMAN|Unreviewed]SubName: Full=Protein p13 MTCP-1 {ECO:0000313|Ensembl:ENSP00000427132}; Flags: Fragment;+++[Q9NRK3_HUMAN|Unreviewed]S…
100287036	'LOC100287036'	0	0	1	0.333333					GO:0005634///nucleus+++GO:0005654///nucleoplasm+++GO:0005886///plasma membrane+++GO:0005829///cytosol		GO:0060325///face morphogenesis+++GO:0048705///skeletal system morphogenesis+++GO:0001701///in utero embryonic development+++GO:0001894///tissue homeostasis+++GO:0035264///multicellular organism growth+++GO:0042475///odontogenesis of dentin-containing tooth+++GO:0060348///bone development	uncharacterized LOC100287036	[B7Z1S9_HUMAN|Unreviewed]SubName: Full=cDNA FLJ59013 {ECO:0000313|EMBL:BAH11615.1};
100287045	'FAM90A26'	2.99	0	0	0.996667								family with sequence similarity 90 member A26	[F90AP_HUMAN|Reviewed]RecName: Full=Putative protein FAM90A26 {ECO:0000305};
100287171	'WASHC1'	3908	5309	4881	4699.33	04212///Longevity regulating pathway - worm+++04144///Endocytosis				GO:0071203///WASH complex+++GO:0005814///centriole+++GO:0005768///endosome+++GO:0055037///recycling endosome+++GO:0005829///cytosol+++GO:0071437///invadopodium+++GO:0055038///recycling endosome membrane+++GO:0000145///exocyst+++GO:0043231///intracellular membrane-bounded organelle+++GO:0005856///cytoskeleton+++GO:0031901///early endosome membrane+++GO:0005737///cytoplasm+++GO:0005770///late endos…	GO:0043014///alpha-tubulin binding+++GO:0003779///actin binding+++GO:0031625///ubiquitin protein ligase binding+++GO:0005515///protein binding	GO:0016197///endosomal transport+++GO:0015031///protein transport+++GO:0043553///negative regulation of phosphatidylinositol 3-kinase activity+++GO:0010507///negative regulation of autophagy+++GO:0030335///positive regulation of cell migration+++GO:0034314///Arp2/3 complex-mediated actin nucleation+++GO:0006887///exocytosis+++GO:0031274///positive regulation of pseudopodium assembly+++GO:0031396/…	WASH complex subunit 1	[WASH1_HUMAN|Reviewed]RecName: Full=WASH complex subunit 1 {ECO:0000312|HGNC:HGNC:24361}; AltName: Full=CXYorf1-like protein on chromosome 9; AltName: Full=Protein FAM39E; AltName: Full=WAS protein family homolog 1;+++[A0A2R8YDD3_HUMAN|Unreviewed]SubName: Full=WASH complex subunit 1 {ECO:0000313|Ensembl:ENSP00000494459}; Flags: Fragment;+++[A9QQ12_HUMAN|Unreviewed]SubName: Full=Actin nucleation p…
100287387	'LOC100287387'	1	2	0	1	04137///Mitophagy - animal+++04140///Autophagy - animal				GO:0005730///nucleolus+++GO:0005634///nucleus+++GO:0005737///cytoplasm	GO:0003677///DNA binding+++GO:0046983///protein dimerization activity	GO:0043066///negative regulation of apoptotic process+++GO:0006351///transcription, DNA-templated+++GO:0030335///positive regulation of cell migration+++GO:0007275///multicellular organism development+++GO:0030154///cell differentiation+++GO:0045892///negative regulation of transcription, DNA-templated+++GO:0045668///negative regulation of osteoblast differentiation	uncharacterized LOC100287387	[CI085_HUMAN|diamond]RecName: Full=Uncharacterized protein C9orf85;+++[CN165_HUMAN|diamond]RecName: Full=Putative uncharacterized protein encoded by LINC00596;+++[CX062_HUMAN|diamond]RecName: Full=Putative uncharacterized protein encoded by LINC00269;+++[TWIST_XENLA|diamond]RecName: Full=Twist-related protein; AltName: Full=T18; AltName: Full=X-twist;+++[TWST1_EULFU|diamond]RecName: Full=Twist-re…
100287482	'SMKR1'	17	14	12	14.3333								small lysine rich protein 1	[SMKR1_HUMAN|Reviewed]RecName: Full=Small lysine-rich protein 1;
100287896	'LOC100287896'	48	78	57	61	04140///Autophagy - animal+++00785///Lipoic acid metabolism+++04137///Mitophagy - animal+++01100///Metabolic pathways			R07769///lipoyl-[acp]:protein N6-lipoyltransferase Lipoyl-[acp] + Apoprotein <=> Protein N6-(lipoyl)lysine + Acyl-carrier protein+++R07766///octanoyl-[acp]:protein N6-octanoyltransferase Octanoyl-[acp] + Apoprotein <=> Protein N6-(octanoyl)lysine + Acyl-carrier protein	GO:0005739///mitochondrion+++GO:0005759///mitochondrial matrix	GO:0033819///lipoyl(octanoyl) transferase activity+++GO:0016874///ligase activity+++GO:0102555///octanoyl transferase activity (acting on glycine-cleavage complex H protein)	GO:0009249///protein lipoylation+++GO:0034641///cellular nitrogen compound metabolic process+++GO:2000376///positive regulation of oxygen metabolic process	uncharacterized LOC100287896	[Q8TB74_HUMAN|Unreviewed]SubName: Full=Similar to Cytochrome c, somatic {ECO:0000313|EMBL:AAH19340.1};
100287898	'TTC34'	7	28	14	16.3333								tetratricopeptide repeat domain 34	[TTC34_HUMAN|Reviewed]RecName: Full=Tetratricopeptide repeat protein 34; Short=TPR repeat protein 34;+++[A0A1C7CYW7_HUMAN|Unreviewed]SubName: Full=Tetratricopeptide repeat protein 34 {ECO:0000313|Ensembl:ENSP00000383873};
100287932	'TIMM23'	723.96	600.85	597.29	640.7	04212///Longevity regulating pathway - worm	H00032///Thyroid cancer			GO:0016021///integral component of membrane+++GO:0005758///mitochondrial intermembrane space+++GO:0005739///mitochondrion+++GO:0005744///TIM23 mitochondrial import inner membrane translocase complex+++GO:0005743///mitochondrial inner membrane+++GO:0016020///membrane+++GO:0031305///integral component of mitochondrial inner membrane	GO:0015450///P-P-bond-hydrolysis-driven protein transmembrane transporter activity+++GO:0005515///protein binding+++GO:0008320///protein transmembrane transporter activity	GO:0015031///protein transport+++GO:0006626///protein targeting to mitochondrion+++GO:0030150///protein import into mitochondrial matrix+++GO:0006886///intracellular protein transport	translocase of inner mitochondrial membrane 23	[TIM23_HUMAN|Reviewed]RecName: Full=Mitochondrial import inner membrane translocase subunit Tim23;+++[Q6X2S9_HUMAN|Unreviewed]SubName: Full=Translocase of the inner mitochondrial membrane {ECO:0000313|EMBL:AAP83315.1}; Flags: Fragment;
100288142	'NBPF20'	491.75	609.05	450.59	517.13	04140///Autophagy - animal+++04137///Mitophagy - animal				GO:0005737///cytoplasm	GO:0003723///RNA binding		NBPF member 20	[NBPFK_HUMAN|Reviewed]RecName: Full=Neuroblastoma breakpoint family member 20;+++[A0A075B7A3_HUMAN|Unreviewed]SubName: Full=Neuroblastoma breakpoint family member 20 {ECO:0000313|Ensembl:ENSP00000471335};+++[A0A087WU97_HUMAN|Unreviewed]SubName: Full=Neuroblastoma breakpoint family member 20 {ECO:0000313|Ensembl:ENSP00000478481};+++[H7BY70_HUMAN|Unreviewed]SubName: Full=Neuroblastoma breakpoint fa…
100288332	'NPIPA5'	302.38	317.15	291.18	303.57		H01852///Postaxial polydactyly+++H00480///Non-syndromic X-linked mental retardation+++H00513///Transient neonatal diabetes mellitus (TNDM)			GO:0005654///nucleoplasm+++GO:0016021///integral component of membrane+++GO:0016020///membrane			nuclear pore complex interacting protein family member A5	[NPIA5_HUMAN|Reviewed]RecName: Full=Nuclear pore complex-interacting protein family member A5;+++[A0A067ZUK6_HUMAN|Unreviewed]SubName: Full=Nuclear pore complex-interacting protein {ECO:0000313|EMBL:AHY28873.1}; Flags: Fragment;+++[A0A067ZUK7_HUMAN|Unreviewed]SubName: Full=Nuclear pore complex-interacting protein {ECO:0000313|EMBL:AHY28878.1}; Flags: Fragment;+++[A0A067ZUK9_HUMAN|Unreviewed]SubNa…
100288413	'ERVMER34-1'	116	74	81	90.3333	04137///Mitophagy - animal+++04140///Autophagy - animal				GO:0005886///plasma membrane+++GO:0016020///membrane+++GO:0016021///integral component of membrane+++GO:0005576///extracellular region			endogenous retrovirus group MER34 member 1, envelope	[MER34_HUMAN|Reviewed]RecName: Full=Endogenous retroviral envelope protein HEMO {ECO:0000305}; AltName: Full=Endogenous retrovirus group MER34 member 1 Env polyprotein {ECO:0000305}; AltName: Full=HERV-MER_4q12 provirus ancestral Env polyprotein; AltName: Full=Human endogenous MER34 (medium-reiteration-frequency-family-34) open reading frame {ECO:0000303|PubMed:28739914}; AltName: Full=Human endo…
100288520	'USP17L15'	0	4	0	1.33333					GO:0005634///nucleus+++GO:0005783///endoplasmic reticulum	GO:0036459///thiol-dependent ubiquitinyl hydrolase activity+++GO:0008233///peptidase activity+++GO:0004843///thiol-dependent ubiquitin-specific protease activity+++GO:0008234///cysteine-type peptidase activity+++GO:0004197///cysteine-type endopeptidase activity+++GO:0016787///hydrolase activity	GO:0006511///ubiquitin-dependent protein catabolic process+++GO:0016579///protein deubiquitination+++GO:0006508///proteolysis+++GO:0042981///regulation of apoptotic process	ubiquitin specific peptidase 17-like family member 15	[U17LF_HUMAN|Reviewed]RecName: Full=Ubiquitin carboxyl-terminal hydrolase 17-like protein 15; EC=3.4.19.12;+++[A0A087WUW7_HUMAN|Unreviewed]SubName: Full=Ubiquitin carboxyl-terminal hydrolase 17-like protein 15 {ECO:0000313|Ensembl:ENSP00000483519};
100288695	'LIMS4'	24.89	15.41	38.74	26.3467	04140///Autophagy - animal+++04137///Mitophagy - animal				GO:0005886///plasma membrane+++GO:0016020///membrane+++GO:0030054///cell junction+++GO:0005925///focal adhesion	GO:0005515///protein binding+++GO:0046872///metal ion binding	GO:0045216///cell-cell junction organization	LIM zinc finger domain containing 4	[LIMS3_HUMAN|Reviewed]RecName: Full=LIM and senescent cell antigen-like-containing domain protein 3; AltName: Full=Particularly interesting new Cys-His protein 3; Short=PINCH-3;+++[LIMS4_HUMAN|Reviewed]RecName: Full=LIM and senescent cell antigen-like-containing domain protein 4; AltName: Full=LIM and senescent cell antigen-like-containing domain protein 3-like;+++[A0A0J9YXC7_HUMAN|Unreviewed]Rec…
100288960	'PRSS43'	0	1	3	1.33333	04137///Mitophagy - animal+++05410///Hypertrophic cardiomyopathy (HCM)+++04261///Adrenergic signaling in cardiomyocytes+++04371///Apelin signaling pathway+++05414///Dilated cardiomyopathy (DCM)+++04140///Autophagy - animal+++04260///Cardiac muscle contraction	H00292///Hypertrophic cardiomyopathy (HCM)			GO:0005576///extracellular region	GO:0004252///serine-type endopeptidase activity+++GO:0016787///hydrolase activity+++GO:0008233///peptidase activity	GO:0006508///proteolysis	serine protease 43	[PRS43_HUMAN|Reviewed]RecName: Full=Putative inactive serine protease 43 {ECO:0000305}; Flags: Precursor;
100289187	'TMEM225B'	4.17	3.39	5	4.18667					GO:0016021///integral component of membrane+++GO:0016020///membrane	GO:0046872///metal ion binding+++GO:0003677///DNA binding+++GO:0003700///DNA-binding transcription factor activity+++GO:0000981///DNA-binding transcription factor activity, RNA polymerase II-specific	GO:0010923///negative regulation of phosphatase activity	transmembrane protein 225B	[T225B_HUMAN|Reviewed]RecName: Full=Transmembrane protein 225B {ECO:0000312|HGNC:HGNC:53075};
100289279	'CNTNAP3C'	89.11	78.81	67.16	78.36					GO:0016021///integral component of membrane+++GO:0005886///plasma membrane+++GO:0005576///extracellular region		GO:0008037///cell recognition+++GO:0007155///cell adhesion	contactin associated protein like 3C	[CNT3B_HUMAN|diamond]RecName: Full=Contactin-associated protein-like 3B; AltName: Full=Cell recognition molecule Caspr3b; Flags: Precursor;+++[CNTP3_HUMAN|diamond]RecName: Full=Contactin-associated protein-like 3; AltName: Full=Cell recognition molecule Caspr3; Flags: Precursor;+++[CNTP4_HUMAN|diamond]RecName: Full=Contactin-associated protein-like 4; AltName: Full=Cell recognition molecule Caspr…
100289561	'LOC100289561'	92.41	118.33	127.44	112.727					GO:0032389///MutLalpha complex	GO:0016887///ATPase activity+++GO:0003697///single-stranded DNA binding	GO:0016446///somatic hypermutation of immunoglobulin genes+++GO:0006298///mismatch repair+++GO:0006355///regulation of transcription, DNA-templated	uncharacterized LOC100289561	[PM2P3_HUMAN|diamond]RecName: Full=Putative postmeiotic segregation increased 2-like protein 3; AltName: Full=PMS2-related protein 3; AltName: Full=Postmeiotic segregation increased 2-like protein 9; AltName: Full=Postmeiotic segregation increased protein 5; AltName: Full=Putative postmeiotic segregation increased 2 pseudogene 3;+++[RBAK_HUMAN|diamond]RecName: Full=RB-associated KRAB zinc finger …
100289635	'ZNF605'	293	371	305	323		H01852///Postaxial polydactyly+++H00513///Transient neonatal diabetes mellitus (TNDM)+++H00480///Non-syndromic X-linked mental retardation			GO:0005634///nucleus	GO:0000976///transcription regulatory region sequence-specific DNA binding+++GO:0003677///DNA binding+++GO:0003676///nucleic acid binding+++GO:0000981///DNA-binding transcription factor activity, RNA polymerase II-specific+++GO:0046872///metal ion binding	GO:0006357///regulation of transcription by RNA polymerase II+++GO:0006355///regulation of transcription, DNA-templated	zinc finger protein 605	[ZN605_HUMAN|Reviewed]RecName: Full=Zinc finger protein 605;+++[Q8WW51_HUMAN|Unreviewed]SubName: Full=ZNF605 protein {ECO:0000313|EMBL:AAH20877.1}; Flags: Fragment;
100289678	'ZNF783'	246	254	271	257		H00513///Transient neonatal diabetes mellitus (TNDM)+++H00480///Non-syndromic X-linked mental retardation+++H01852///Postaxial polydactyly			GO:0005634///nucleus	GO:0003677///DNA binding+++GO:0005515///protein binding+++GO:0042802///identical protein binding+++GO:0003676///nucleic acid binding	GO:0006355///regulation of transcription, DNA-templated	zinc finger family member 783	[ZN783_HUMAN|Reviewed]RecName: Full=Protein ZNF783;
100293516	'ZNF587B'	47.95	66.69	52.89	55.8433		H00513///Transient neonatal diabetes mellitus (TNDM)+++H01852///Postaxial polydactyly+++H00480///Non-syndromic X-linked mental retardation			GO:0005634///nucleus	GO:0000981///DNA-binding transcription factor activity, RNA polymerase II-specific+++GO:0003676///nucleic acid binding+++GO:0046872///metal ion binding	GO:0006357///regulation of transcription by RNA polymerase II+++GO:0006355///regulation of transcription, DNA-templated	zinc finger protein 587B	[Z587B_HUMAN|Reviewed]RecName: Full=Zinc finger protein 587B;+++[M0QY62_HUMAN|Unreviewed]SubName: Full=Zinc finger protein 587B {ECO:0000313|Ensembl:ENSP00000469623};+++[M0R1N2_HUMAN|Unreviewed]SubName: Full=Zinc finger protein 587B {ECO:0000313|Ensembl:ENSP00000472004}; Flags: Fragment;
100293534	'C4B_2'	439.6	592.09	557.91	529.867	05150///Staphylococcus aureus infection+++05322///Systemic lupus erythematosus+++05133///Pertussis+++04610///Complement and coagulation cascades	H00102///Classic complement pathway component defects+++H00080///Systemic lupus erythematosus+++H01649///Schizophrenia			GO:0030054///cell junction+++GO:0045202///synapse+++GO:0070062///extracellular exosome+++GO:0005615///extracellular space+++GO:0005788///endoplasmic reticulum lumen+++GO:0005576///extracellular region+++GO:0030424///axon+++GO:0030425///dendrite+++GO:0072562///blood microparticle+++GO:0043025///neuronal cell body+++GO:0005886///plasma membrane+++GO:0044216///other organism cell	GO:0001848///complement binding+++GO:0030246///carbohydrate binding+++GO:0004252///serine-type endopeptidase activity+++GO:0004866///endopeptidase inhibitor activity+++GO:0001849///complement component C1q binding	GO:2000427///positive regulation of apoptotic cell clearance+++GO:0043687///post-translational protein modification+++GO:0008228///opsonization+++GO:0030449///regulation of complement activation+++GO:0032490///detection of molecule of bacterial origin+++GO:0044267///cellular protein metabolic process+++GO:0006954///inflammatory response+++GO:0006958///complement activation, classical pathway+++GO…	complement component 4B (Chido blood group), copy 2	[CO4B_HUMAN|Reviewed]RecName: Full=Complement C4-B; AltName: Full=Basic complement C4; AltName: Full=C3 and PZP-like alpha-2-macroglobulin domain-containing protein 3; Contains: RecName: Full=Complement C4 beta chain; Contains: RecName: Full=Complement C4-B alpha chain; Contains: RecName: Full=C4a anaphylatoxin; Contains: RecName: Full=C4b-B; Contains: RecName: Full=C4d-B; Contains: RecName: Full…
100302652	'GPR75-ASB3'	62.32	93.38	86.48	80.7267					GO:0005634///nucleus+++GO:0005737///cytoplasm+++GO:0005829///cytosol+++GO:0000151///ubiquitin ligase complex	GO:0004842///ubiquitin-protein transferase activity+++GO:0031625///ubiquitin protein ligase binding	GO:0035556///intracellular signal transduction+++GO:0016567///protein ubiquitination	GPR75-ASB3 readthrough	[ASB3_HUMAN|Reviewed]RecName: Full=Ankyrin repeat and SOCS box protein 3; Short=ASB-3;+++[A0A0A6YYF3_HUMAN|Unreviewed]SubName: Full=Protein GPR75-ASB3 {ECO:0000313|Ensembl:ENSP00000385085};
100302736	'TMED7-TICAM2'	56.34	38.51	54.59	49.8133	05161///Hepatitis B+++04620///Toll-like receptor signaling pathway+++05133///Pertussis+++04064///NF-kappa B signaling pathway+++04217///Necroptosis				GO:0016021///integral component of membrane+++GO:0005783///endoplasmic reticulum+++GO:0005794///Golgi apparatus+++GO:0016020///membrane+++GO:0005793///endoplasmic reticulum-Golgi intermediate compartment+++GO:0030134///COPII-coated ER to Golgi transport vesicle	GO:0005543///phospholipid binding	GO:0006886///intracellular protein transport+++GO:0006888///ER to Golgi vesicle-mediated transport+++GO:0007030///Golgi organization	TMED7-TICAM2 readthrough	[TCAM2_HUMAN|Reviewed]RecName: Full=TIR domain-containing adapter molecule 2; Short=TICAM-2; AltName: Full=Putative NF-kappa-B-activating protein 502; AltName: Full=TRIF-related adapter molecule; AltName: Full=Toll-like receptor adaptor protein 3; AltName: Full=Toll/interleukin-1 receptor domain-containing protein; Short=MyD88-4;+++[TMED7_HUMAN|Reviewed]RecName: Full=Transmembrane emp24 domain-co…
100303755	'PET117'	69.72	67.66	78.7	72.0267					GO:0005739///mitochondrion	GO:0004402///histone acetyltransferase activity+++GO:0030274///LIM domain binding	GO:0033617///mitochondrial respiratory chain complex IV assembly	PET117 homolog	[PT117_HUMAN|Reviewed]RecName: Full=Protein PET117 homolog, mitochondrial; Flags: Precursor;+++[L0R6F6_HUMAN|Unreviewed]SubName: Full=Alternative protein CSRP2BP {ECO:0000313|EMBL:CCO13715.1};
100310812	'SPDYE2B'	1	4.63	3	2.87667	04114///Oocyte meiosis+++04914///Progesterone-mediated oocyte maturation	H01439///Williams-Beuren syndrome			GO:0005737///cytoplasm+++GO:0031235///intrinsic component of the cytoplasmic side of the plasma membrane+++GO:0005829///cytosol	GO:0019901///protein kinase binding	GO:0046580///negative regulation of Ras protein signal transduction+++GO:0034260///negative regulation of GTPase activity+++GO:0045859///regulation of protein kinase activity+++GO:0035556///intracellular signal transduction+++GO:0000165///MAPK cascade+++GO:0071277///cellular response to calcium ion	speedy/RINGO cell cycle regulator family member E2B	[SPE2B_HUMAN|Reviewed]RecName: Full=Speedy protein E2B;
100310846	'ANKRD61'	1	0	1	0.666667								ankyrin repeat domain 61	[ANR61_HUMAN|Reviewed]RecName: Full=Ankyrin repeat domain-containing protein 61;
100316904	'SAP25'	20	43	24	29					GO:0005737///cytoplasm+++GO:0005634///nucleus		GO:0006355///regulation of transcription, DNA-templated	Sin3A associated protein 25	[SAP25_HUMAN|Reviewed]RecName: Full=Histone deacetylase complex subunit SAP25; AltName: Full=25 kDa Sin3-associated polypeptide; AltName: Full=Sin3 corepressor complex subunit SAP25;+++[A0A087WYF9_HUMAN|Unreviewed]SubName: Full=Histone deacetylase complex subunit SAP25 {ECO:0000313|Ensembl:ENSP00000481773};
10036	'CHAF1A'	150	159	158	155.667					GO:0032991///protein-containing complex+++GO:0000790///nuclear chromatin+++GO:0005634///nucleus+++GO:0033186///CAF-1 complex	GO:0042802///identical protein binding+++GO:0005515///protein binding+++GO:0070087///chromo shadow domain binding+++GO:0051082///unfolded protein binding+++GO:0003682///chromatin binding	GO:0031497///chromatin assembly+++GO:0006260///DNA replication+++GO:0006281///DNA repair+++GO:0006974///cellular response to DNA damage stimulus+++GO:0006335///DNA replication-dependent nucleosome assembly+++GO:0006334///nucleosome assembly+++GO:0007049///cell cycle	chromatin assembly factor 1 subunit A	[CAF1A_HUMAN|Reviewed]RecName: Full=Chromatin assembly factor 1 subunit A; Short=CAF-1 subunit A; AltName: Full=Chromatin assembly factor I p150 subunit; Short=CAF-I 150 kDa subunit; Short=CAF-I p150; Short=hp150;+++[D6W625_HUMAN|Unreviewed]SubName: Full=Chromatin assembly factor 1, subunit A (P150), isoform CRA_a {ECO:0000313|EMBL:EAW69225.1};+++[K7EJF1_HUMAN|Unreviewed]SubName: Full=Chromatin a…
10038	'PARP2'	330	293	255	292.667	04217///Necroptosis+++04214///Apoptosis - fly+++03410///Base excision repair+++04210///Apoptosis+++04212///Longevity regulating pathway - worm		M00296///BER complex		GO:0005654///nucleoplasm+++GO:0005730///nucleolus+++GO:0005634///nucleus	GO:0003677///DNA binding+++GO:0003950///NAD+ ADP-ribosyltransferase activity+++GO:0016757///transferase activity, transferring glycosyl groups+++GO:0016740///transferase activity+++GO:0005515///protein binding+++GO:1990404///protein ADP-ribosylase activity	GO:0006471///protein ADP-ribosylation+++GO:0006281///DNA repair+++GO:0061051///positive regulation of cell growth involved in cardiac muscle cell development+++GO:0097191///extrinsic apoptotic signaling pathway+++GO:0006284///base-excision repair+++GO:0006302///double-strand break repair+++GO:0070212///protein poly-ADP-ribosylation+++GO:0018312///peptidyl-serine ADP-ribosylation+++GO:1901215///ne…	poly(ADP-ribose) polymerase 2	[PARP2_HUMAN|Reviewed]RecName: Full=Poly [ADP-ribose] polymerase 2; Short=PARP-2; Short=hPARP-2; EC=2.4.2.30; AltName: Full=ADP-ribosyltransferase diphtheria toxin-like 2; Short=ARTD2; AltName: Full=NAD(+) ADP-ribosyltransferase 2; Short=ADPRT-2; AltName: Full=Poly[ADP-ribose] synthase 2; Short=pADPRT-2;+++[E9PJ27_HUMAN|Unreviewed]SubName: Full=Poly [ADP-ribose] polymerase 2 {ECO:0000313|Ensembl:…
100381270	'ZBED6'	102	124	130	118.667					GO:0005730///nucleolus+++GO:0005634///nucleus	GO:0046872///metal ion binding+++GO:0046983///protein dimerization activity+++GO:0000981///DNA-binding transcription factor activity, RNA polymerase II-specific+++GO:0003677///DNA binding	GO:0006357///regulation of transcription by RNA polymerase II+++GO:0045892///negative regulation of transcription, DNA-templated	zinc finger BED-type containing 6	[ZBED6_HUMAN|Reviewed]RecName: Full=Zinc finger BED domain-containing protein 6 {ECO:0000303|PubMed:20016685};
10039	'PARP3'	411	463	405	426.333	04217///Necroptosis+++04214///Apoptosis - fly+++03410///Base excision repair+++04212///Longevity regulating pathway - worm+++04210///Apoptosis		M00296///BER complex		GO:0005737///cytoplasm+++GO:0005634///nucleus+++GO:0035861///site of double-strand break+++GO:0005815///microtubule organizing center+++GO:0005730///nucleolus+++GO:0005814///centriole+++GO:0005856///cytoskeleton	GO:0016757///transferase activity, transferring glycosyl groups+++GO:1990404///protein ADP-ribosylase activity+++GO:0003950///NAD+ ADP-ribosyltransferase activity+++GO:0003824///catalytic activity+++GO:0016740///transferase activity	GO:0051106///positive regulation of DNA ligation+++GO:0060236///regulation of mitotic spindle organization+++GO:0006302///double-strand break repair+++GO:0070212///protein poly-ADP-ribosylation+++GO:0006281///DNA repair+++GO:1905662///negative regulation of telomerase RNA reverse transcriptase activity+++GO:0000723///telomere maintenance+++GO:0006471///protein ADP-ribosylation+++GO:1990166///prot…	poly(ADP-ribose) polymerase family member 3	[PARP3_HUMAN|Reviewed]RecName: Full=Poly [ADP-ribose] polymerase 3; Short=PARP-3; Short=hPARP-3; EC=2.4.2.30; AltName: Full=ADP-ribosyltransferase diphtheria toxin-like 3; Short=ARTD3; AltName: Full=IRT1; AltName: Full=NAD(+) ADP-ribosyltransferase 3; Short=ADPRT-3; AltName: Full=Poly[ADP-ribose] synthase 3; Short=pADPRT-3;+++[A0A024R2X5_HUMAN|Unreviewed]RecName: Full=Poly [ADP-ribose] polymerase…
1004	'CDH6'	157	127.47	175	153.157	04137///Mitophagy - animal+++04140///Autophagy - animal				GO:0009986///cell surface+++GO:0016342///catenin complex+++GO:0005913///cell-cell adherens junction+++GO:0016020///membrane+++GO:0016021///integral component of membrane+++GO:0005886///plasma membrane	GO:0046872///metal ion binding+++GO:0008092///cytoskeletal protein binding+++GO:0042803///protein homodimerization activity+++GO:0045296///cadherin binding+++GO:0005509///calcium ion binding	GO:0044331///cell-cell adhesion mediated by cadherin+++GO:0007156///homophilic cell adhesion via plasma membrane adhesion molecules+++GO:0016339///calcium-dependent cell-cell adhesion via plasma membrane cell adhesion molecules+++GO:0007043///cell-cell junction assembly+++GO:0007155///cell adhesion+++GO:0098609///cell-cell adhesion+++GO:0007219///Notch signaling pathway+++GO:0034332///adherens ju…	cadherin 6	[CADH6_HUMAN|Reviewed]RecName: Full=Cadherin-6; AltName: Full=Kidney cadherin; Short=K-cadherin; Flags: Precursor;+++[D6RF86_HUMAN|Unreviewed]SubName: Full=Cadherin-6 {ECO:0000313|Ensembl:ENSP00000424843};+++[L8EAC6_HUMAN|Unreviewed]SubName: Full=Alternative protein CDH6 {ECO:0000313|EMBL:CCQ43288.1};
10040	'TOM1L1'	585	631	609	608.333	04714///Thermogenesis+++01100///Metabolic pathways+++00190///Oxidative phosphorylation+++04137///Mitophagy - animal+++04140///Autophagy - animal		M00154///Cytochrome c oxidase		GO:0070062///extracellular exosome+++GO:0005794///Golgi apparatus+++GO:0005764///lysosome+++GO:0005829///cytosol+++GO:0010008///endosome membrane+++GO:0016020///membrane+++GO:0005623///cell+++GO:0005795///Golgi stack+++GO:0005768///endosome+++GO:0005737///cytoplasm	GO:0019901///protein kinase binding+++GO:0030276///clathrin binding+++GO:0043130///ubiquitin binding+++GO:0005515///protein binding+++GO:0030295///protein kinase activator activity+++GO:0017124///SH3 domain binding	GO:0006886///intracellular protein transport+++GO:0045839///negative regulation of mitotic nuclear division+++GO:0043162///ubiquitin-dependent protein catabolic process via the multivesicular body sorting pathway+++GO:0007165///signal transduction+++GO:0032147///activation of protein kinase activity+++GO:2000278///regulation of DNA biosynthetic process+++GO:0015031///protein transport+++GO:003195…	target of myb1 like 1 membrane trafficking protein	[TM1L1_HUMAN|Reviewed]RecName: Full=TOM1-like protein 1; AltName: Full=Src-activating and signaling molecule protein; AltName: Full=Target of Myb-like protein 1;+++[I3L0N2_HUMAN|Unreviewed]SubName: Full=TOM1-like protein 1 {ECO:0000313|Ensembl:ENSP00000458219};+++[I3L1G1_HUMAN|Unreviewed]SubName: Full=TOM1-like protein 1 {ECO:0000313|Ensembl:ENSP00000458809}; Flags: Fragment;+++[I3L1Q1_HUMAN|Unre…
10042	'HMGXB4'	308	284	283	291.667					GO:0016589///NURF complex+++GO:0005634///nucleus	GO:0003677///DNA binding	GO:0016055///Wnt signaling pathway+++GO:0008333///endosome to lysosome transport+++GO:0030178///negative regulation of Wnt signaling pathway	HMG-box containing 4	[HMGX4_HUMAN|Reviewed]RecName: Full=HMG domain-containing protein 4; AltName: Full=HMG box-containing protein 4; AltName: Full=High mobility group protein 2-like 1; AltName: Full=Protein HMGBCG;+++[B0QXZ8_HUMAN|Unreviewed]SubName: Full=HMG domain-containing protein 4 {ECO:0000313|Ensembl:ENSP00000415500}; Flags: Fragment;+++[B0QXZ9_HUMAN|Unreviewed]SubName: Full=HMG domain-containing protein 4 {E…
10043	'TOM1'	1827	2083	1794	1901.33	04137///Mitophagy - animal+++04140///Autophagy - animal				GO:0035579///specific granule membrane+++GO:0016020///membrane+++GO:0005769///early endosome+++GO:0005737///cytoplasm+++GO:0070062///extracellular exosome+++GO:0005623///cell+++GO:0005768///endosome+++GO:0005886///plasma membrane+++GO:0005829///cytosol+++GO:0035577///azurophil granule membrane	GO:0030276///clathrin binding+++GO:0005515///protein binding	GO:0015031///protein transport+++GO:0006886///intracellular protein transport+++GO:0043312///neutrophil degranulation+++GO:0016197///endosomal transport+++GO:0006897///endocytosis	target of myb1 membrane trafficking protein	[TOM1_HUMAN|Reviewed]RecName: Full=Target of Myb protein 1;+++[B0QY01_HUMAN|Unreviewed]SubName: Full=Target of Myb protein 1 {ECO:0000313|Ensembl:ENSP00000393714}; Flags: Fragment;+++[B0QY02_HUMAN|Unreviewed]SubName: Full=Target of Myb protein 1 {ECO:0000313|Ensembl:ENSP00000389789}; Flags: Fragment;+++[B3KUF5_HUMAN|Unreviewed]SubName: Full=cDNA FLJ39747 fis, clone SMINT2017432, highly similar to…
10044	'SH2D3C'	15	8	10	11	04137///Mitophagy - animal+++04140///Autophagy - animal				GO:0005634///nucleus+++GO:0043005///neuron projection+++GO:0098793///presynapse+++GO:0016020///membrane+++GO:0005829///cytosol+++GO:0005737///cytoplasm	GO:0005515///protein binding+++GO:0016740///transferase activity+++GO:0016746///transferase activity, transferring acyl groups+++GO:0004102///choline O-acetyltransferase activity+++GO:0005085///guanyl-nucleotide exchange factor activity+++GO:0005070///SH3/SH2 adaptor activity	GO:0007254///JNK cascade+++GO:0007269///neurotransmitter secretion+++GO:0033138///positive regulation of peptidyl-serine phosphorylation+++GO:0008292///acetylcholine biosynthetic process+++GO:0009967///positive regulation of signal transduction+++GO:0007274///neuromuscular synaptic transmission+++GO:0007264///small GTPase mediated signal transduction+++GO:0042136///neurotransmitter biosynthetic p…	SH2 domain containing 3C	[SH2D3_HUMAN|Reviewed]RecName: Full=SH2 domain-containing protein 3C; AltName: Full=Novel SH2-containing protein 3; AltName: Full=SH2 domain-containing Eph receptor-binding protein 1; Short=SHEP1;+++[A0A1W2PP46_HUMAN|Unreviewed]SubName: Full=Choline O-acetyltransferase {ECO:0000313|Ensembl:ENSP00000491328};+++[A0A1W2PRG4_HUMAN|Unreviewed]SubName: Full=Choline O-acetyltransferase {ECO:0000313|Ense…
10045	'SH2D3A'	40	35	41	38.6667	04910///Insulin signaling pathway+++04140///Autophagy - animal+++04137///Mitophagy - animal				GO:0042995///cell projection+++GO:0005622///intracellular+++GO:0005764///lysosome+++GO:0005856///cytoskeleton+++GO:0005938///cell cortex+++GO:0005794///Golgi apparatus+++GO:0001891///phagocytic cup	GO:0005515///protein binding+++GO:0005085///guanyl-nucleotide exchange factor activity+++GO:0005070///SH3/SH2 adaptor activity	GO:0007254///JNK cascade+++GO:0007264///small GTPase mediated signal transduction+++GO:0033138///positive regulation of peptidyl-serine phosphorylation+++GO:0009967///positive regulation of signal transduction	SH2 domain containing 3A	[SH23A_HUMAN|Reviewed]RecName: Full=SH2 domain-containing protein 3A; AltName: Full=Novel SH2-containing protein 1;+++[A8K2M8_HUMAN|Unreviewed]SubName: Full=cDNA FLJ78700, highly similar to Homo sapiens SH2 domain containing 3A, mRNA {ECO:0000313|EMBL:BAF82982.1};+++[M0QZQ6_HUMAN|Unreviewed]SubName: Full=SH2 domain-containing protein 3A {ECO:0000313|Ensembl:ENSP00000470700}; Flags: Fragment;
10046	'MAMLD1'	529	669	585	594.333	04137///Mitophagy - animal+++04140///Autophagy - animal	H00609///46,XY disorders of sex development (Other)			GO:0005575///cellular_component+++GO:0005654///nucleoplasm+++GO:0005813///centrosome+++GO:0005794///Golgi apparatus+++GO:0016604///nuclear body+++GO:0005634///nucleus	GO:0003674///molecular_function	GO:0008584///male gonad development	mastermind like domain containing 1	[MAMD1_HUMAN|Reviewed]RecName: Full=Mastermind-like domain-containing protein 1; AltName: Full=F18; AltName: Full=Protein CG1;+++[F8WAK3_HUMAN|Unreviewed]SubName: Full=Mastermind-like domain-containing protein 1 {ECO:0000313|Ensembl:ENSP00000351765}; Flags: Fragment;+++[L0R6K4_HUMAN|Unreviewed]SubName: Full=Alternative protein MAMLD1 {ECO:0000313|EMBL:CCO13767.1};
100462977	'MTRNR2L1'	3101.12	2448.46	3062.03	2870.54					GO:0005737///cytoplasm+++GO:0005576///extracellular region	GO:0048019///receptor antagonist activity	GO:1900116///extracellular negative regulation of signal transduction+++GO:1900118///negative regulation of execution phase of apoptosis	MT-RNR2 like 1	[HMN1_HUMAN|Reviewed]RecName: Full=Humanin-like 1 {ECO:0000305}; Short=HN1 {ECO:0000303|PubMed:19477263}; AltName: Full=MT-RNR2-like protein 1 {ECO:0000312|HGNC:HGNC:37155};
100462981	'MTRNR2L2'	138132	146333	180298	154921					GO:0005576///extracellular region+++GO:0005737///cytoplasm	GO:0048019///receptor antagonist activity	GO:1900116///extracellular negative regulation of signal transduction+++GO:1900118///negative regulation of execution phase of apoptosis	MT-RNR2 like 2	[HMN2_HUMAN|Reviewed]RecName: Full=Humanin-like 2 {ECO:0000305}; Short=HN2 {ECO:0000303|PubMed:19477263}; AltName: Full=MT-RNR2-like protein 2 {ECO:0000312|HGNC:HGNC:37156};
100462983	'MTRNR2L3'	887.06	690.77	864.63	814.153	03013///RNA transport+++05164///Influenza A		M00427///Nuclear pore complex		GO:0005737///cytoplasm+++GO:0005576///extracellular region	GO:0048019///receptor antagonist activity	GO:1900116///extracellular negative regulation of signal transduction+++GO:1900118///negative regulation of execution phase of apoptosis	MT-RNR2 like 3	[HMN3_HUMAN|Reviewed]RecName: Full=Humanin-like 3 {ECO:0000305}; Short=HN3 {ECO:0000303|PubMed:19477263}; AltName: Full=MT-RNR2-like protein 3 {ECO:0000312|HGNC:HGNC:37157};
100463289	'MTRNR2L5'	3	0	0	1	04140///Autophagy - animal+++04137///Mitophagy - animal				GO:0005576///extracellular region+++GO:0005575///cellular_component+++GO:0005737///cytoplasm+++GO:0005739///mitochondrion	GO:0003674///molecular_function+++GO:0048019///receptor antagonist activity	GO:1900116///extracellular negative regulation of signal transduction+++GO:1902109///negative regulation of mitochondrial membrane permeability involved in apoptotic process+++GO:1900118///negative regulation of execution phase of apoptosis+++GO:0072734///cellular response to staurosporine	MT-RNR2 like 5	[HMN5_HUMAN|Reviewed]RecName: Full=Humanin-like 5 {ECO:0000305}; Short=HN5 {ECO:0000303|PubMed:19477263}; AltName: Full=MT-RNR2-like protein 5 {ECO:0000312|HGNC:HGNC:37162};
100463482	'MTRNR2L6'	734.34	573.07	787.92	698.443					GO:0005576///extracellular region+++GO:0005737///cytoplasm	GO:0048019///receptor antagonist activity	GO:1900116///extracellular negative regulation of signal transduction+++GO:1900118///negative regulation of execution phase of apoptosis	MT-RNR2 like 6	[HMN6_HUMAN|Reviewed]RecName: Full=Humanin-like 6 {ECO:0000305}; Short=HN6 {ECO:0000303|PubMed:19477263}; AltName: Full=MT-RNR2-like protein 6 {ECO:0000312|HGNC:HGNC:37163};
100463486	'MTRNR2L8'	79111	85344.7	107167	90541					GO:0005737///cytoplasm+++GO:0005576///extracellular region	GO:0048019///receptor antagonist activity	GO:1900118///negative regulation of execution phase of apoptosis+++GO:1900116///extracellular negative regulation of signal transduction	MT-RNR2 like 8	[HMN8_HUMAN|Reviewed]RecName: Full=Humanin-like 8 {ECO:0000305}; Short=HN8 {ECO:0000303|PubMed:19477263}; AltName: Full=MT-RNR2-like protein 8 {ECO:0000312|HGNC:HGNC:37165};
100463487	'MTRNR2L9'	1308.28	1159.76	1438.1	1302.05					GO:0005576///extracellular region+++GO:0005737///cytoplasm	GO:0048019///receptor antagonist activity	GO:1900116///extracellular negative regulation of signal transduction+++GO:1900118///negative regulation of execution phase of apoptosis	MT-RNR2 like 9	[HMN9_HUMAN|Reviewed]RecName: Full=Humanin-like 9 {ECO:0000305}; Short=HN9 {ECO:0000303|PubMed:19477263}; AltName: Full=MT-RNR2-like protein 9 {ECO:0000312|HGNC:HGNC:37166};
100463488	'MTRNR2L10'	486.64	424.59	514.35	475.193					GO:0005737///cytoplasm+++GO:0005576///extracellular region	GO:0048019///receptor antagonist activity	GO:1900118///negative regulation of execution phase of apoptosis+++GO:1900116///extracellular negative regulation of signal transduction	MT-RNR2 like 10	[HMN10_HUMAN|Reviewed]RecName: Full=Humanin-like 10 {ECO:0000305}; Short=HN10 {ECO:0000303|PubMed:19477263}; AltName: Full=MT-RNR2-like protein 10 {ECO:0000312|HGNC:HGNC:37167};
10048	'RANBP9'	797	680	678	718.333	04140///Autophagy - animal+++04137///Mitophagy - animal				GO:0005634///nucleus+++GO:0005737///cytoplasm+++GO:0000151///ubiquitin ligase complex+++GO:0016020///membrane+++GO:0005886///plasma membrane+++GO:0005829///cytosol+++GO:0005875///microtubule associated complex	GO:0019899///enzyme binding+++GO:0008536///Ran GTPase binding+++GO:0005088///Ras guanyl-nucleotide exchange factor activity+++GO:0005515///protein binding	GO:0065003///protein-containing complex assembly+++GO:0007020///microtubule nucleation+++GO:0007411///axon guidance+++GO:0070373///negative regulation of ERK1 and ERK2 cascade+++GO:0000165///MAPK cascade	RAN binding protein 9	[RANB9_HUMAN|Reviewed]RecName: Full=Ran-binding protein 9; Short=RanBP9; AltName: Full=BPM-L; AltName: Full=BPM90; AltName: Full=Ran-binding protein M; Short=RanBPM {ECO:0000303|PubMed:11470507, ECO:0000303|PubMed:17467196}; AltName: Full=RanBP7;+++[A0A024QZW3_HUMAN|Unreviewed]SubName: Full=RAN binding protein 9, isoform CRA_a {ECO:0000313|EMBL:EAW55345.1};+++[A0A024R014_HUMAN|Unreviewed]SubName:…
10049	'DNAJB6'	1814	1585	1550	1649.67	04137///Mitophagy - animal+++04140///Autophagy - animal	H00593///Limb-girdle muscular dystrophy (LGMD)			GO:0005654///nucleoplasm+++GO:0005634///nucleus+++GO:0048471///perinuclear region of cytoplasm+++GO:0005737///cytoplasm+++GO:0016020///membrane+++GO:0005829///cytosol+++GO:0030018///Z disc	GO:0005515///protein binding+++GO:0003677///DNA binding+++GO:0031072///heat shock protein binding+++GO:0001671///ATPase activator activity+++GO:0042802///identical protein binding+++GO:0051087///chaperone binding+++GO:0051082///unfolded protein binding	GO:0060710///chorio-allantoic fusion+++GO:0032781///positive regulation of ATPase activity+++GO:1900034///regulation of cellular response to heat+++GO:0060715///syncytiotrophoblast cell differentiation involved in labyrinthine layer development+++GO:0090084///negative regulation of inclusion body assembly+++GO:0030198///extracellular matrix organization+++GO:0030036///actin cytoskeleton organizat…	DnaJ heat shock protein family (Hsp40) member B6	[DNJB6_HUMAN|Reviewed]RecName: Full=DnaJ homolog subfamily B member 6; AltName: Full=HHDJ1; AltName: Full=Heat shock protein J2; Short=HSJ-2; AltName: Full=MRJ; AltName: Full=MSJ-1;+++[A0A0J9YX62_HUMAN|Unreviewed]SubName: Full=DnaJ homolog subfamily B member 6 {ECO:0000313|Ensembl:ENSP00000488263};+++[C9J2C4_HUMAN|Unreviewed]SubName: Full=DnaJ homolog subfamily B member 6 {ECO:0000313|Ensembl:ENS…
100499483	'CCDC180'	146	155	113	138					GO:0070062///extracellular exosome			coiled-coil domain containing 180	[CC180_HUMAN|Reviewed]RecName: Full=Coiled-coil domain-containing protein 180;+++[B4DZK1_HUMAN|Unreviewed]SubName: Full=cDNA FLJ50036, weakly similar to Myosin-11 {ECO:0000313|EMBL:BAG64113.1};
1005	'CDH7'	3	9	4	5.33333					GO:0016021///integral component of membrane+++GO:0005886///plasma membrane	GO:0005509///calcium ion binding	GO:0034332///adherens junction organization+++GO:0007156///homophilic cell adhesion via plasma membrane adhesion molecules+++GO:0098609///cell-cell adhesion	cadherin 7	[CADH7_HUMAN|Reviewed]RecName: Full=Cadherin-7; Flags: Precursor;+++[F5H5X9_HUMAN|Unreviewed]SubName: Full=Cadherin-7 {ECO:0000313|Ensembl:ENSP00000443030};+++[Q8IY78_HUMAN|Unreviewed]SubName: Full=CDH7 protein {ECO:0000313|EMBL:AAH36786.1};
100505385	'IQCJ-SCHIP1'	683.77	502.33	547.9	578	04137///Mitophagy - animal+++04140///Autophagy - animal				GO:0005737///cytoplasm+++GO:0042995///cell projection+++GO:0043194///axon initial segment+++GO:0030424///axon	GO:0005515///protein binding	GO:0051494///negative regulation of cytoskeleton organization	IQCJ-SCHIP1 readthrough	[IQIP1_HUMAN|Reviewed]RecName: Full=IQCJ-SCHIP1 readthrough transcript protein {ECO:0000312|HGNC:HGNC:38842};+++[A0A1W2PP08_HUMAN|Unreviewed]SubName: Full=IQCJ-SCHIP1 readthrough transcript protein {ECO:0000313|Ensembl:ENSP00000491220}; Flags: Fragment;+++[A0A1W2PPY3_HUMAN|Unreviewed]SubName: Full=IQCJ-SCHIP1 readthrough transcript protein {ECO:0000313|Ensembl:ENSP00000491419}; Flags: Fragment;++…
100505549	'LOC100505549'	2	5	9	5.33333								uncharacterized LOC100505549	[CI085_HUMAN|diamond]RecName: Full=Uncharacterized protein C9orf85;+++[CN165_HUMAN|diamond]RecName: Full=Putative uncharacterized protein encoded by LINC00596;+++[CX062_HUMAN|diamond]RecName: Full=Putative uncharacterized protein encoded by LINC00269;+++[YG039_HUMAN|diamond]RecName: Full=Putative uncharacterized protein FLJ38264;+++[YS049_HUMAN|diamond]RecName: Full=Zinc finger protein ENSP000003…
100505573	'INAFM2'	489	430	489	469.333	04137///Mitophagy - animal+++04140///Autophagy - animal				GO:0016021///integral component of membrane+++GO:0016020///membrane	GO:0005246///calcium channel regulator activity		InaF motif containing 2	[INAM2_HUMAN|Reviewed]RecName: Full=Putative transmembrane protein INAFM2 {ECO:0000305}; AltName: Full=InaF-motif-containing protein 2 {ECO:0000312|HGNC:HGNC:35165}; AltName: Full=Osteogenesis up-regulated transcript 1 {ECO:0000303|PubMed:19531736};
100505591	'LRRC3C'	2	5	1	2.66667	04137///Mitophagy - animal+++04140///Autophagy - animal				GO:0016020///membrane+++GO:0016021///integral component of membrane+++GO:0031012///extracellular matrix+++GO:0005615///extracellular space	GO:0043565///sequence-specific DNA binding+++GO:0004860///protein kinase inhibitor activity+++GO:0000981///DNA-binding transcription factor activity, RNA polymerase II-specific	GO:0043312///neutrophil degranulation+++GO:0090156///cellular sphingolipid homeostasis+++GO:0046426///negative regulation of JAK-STAT cascade+++GO:0006672///ceramide metabolic process+++GO:1900060///negative regulation of ceramide biosynthetic process+++GO:0006351///transcription, DNA-templated+++GO:0006469///negative regulation of protein kinase activity+++GO:0019221///cytokine-mediated signalin…	leucine rich repeat containing 3C	[LRR3C_HUMAN|Reviewed]RecName: Full=Leucine-rich repeat-containing protein 3C; Flags: Precursor;
100505679	'UBE2Q2L'	0	1	1	0.666667					GO:0005576///extracellular region+++GO:0031258///lamellipodium membrane+++GO:0070062///extracellular exosome+++GO:0005925///focal adhesion+++GO:0005796///Golgi lumen+++GO:0005887///integral component of plasma membrane+++GO:0009986///cell surface+++GO:0016324///apical plasma membrane+++GO:0062023///collagen-containing extracellular matrix+++GO:0043202///lysosomal lumen	GO:0019901///protein kinase binding	GO:0030206///chondroitin sulfate biosynthetic process+++GO:0048771///tissue remodeling+++GO:0050731///positive regulation of peptidyl-tyrosine phosphorylation+++GO:0030208///dermatan sulfate biosynthetic process+++GO:0030207///chondroitin sulfate catabolic process+++GO:0035556///intracellular signal transduction+++GO:0007169///transmembrane receptor protein tyrosine kinase signaling pathway+++GO:…	ubiquitin conjugating enzyme E2 Q2 like	[U2Q2L_HUMAN|Reviewed]RecName: Full=Putative ubiquitin-conjugating enzyme E2Q2-like protein;
100505741	'SPATA1'	0	1	1	0.666667					GO:0005615///extracellular space+++GO:0005764///lysosome	GO:0008061///chitin binding+++GO:0004568///chitinase activity	GO:0009313///oligosaccharide catabolic process+++GO:0006032///chitin catabolic process	spermatogenesis associated 1	[SPAT1_HUMAN|Reviewed]RecName: Full=Spermatogenesis-associated protein 1; AltName: Full=Sperm-specific protein SP-2;
100505767	'SPDYE18'	2.81	1.62	3.52	2.65	04914///Progesterone-mediated oocyte maturation+++04114///Oocyte meiosis	H01439///Williams-Beuren syndrome				GO:0019901///protein kinase binding	GO:0045859///regulation of protein kinase activity	speedy/RINGO cell cycle regulator family member E18	[SPD16_HUMAN|diamond]RecName: Full=Putative speedy protein E16 {ECO:0000305};+++[SPDE1_HUMAN|diamond]RecName: Full=Speedy protein E1; AltName: Full=Williams-Beuren syndrome chromosomal region 19 protein;+++[SPDE3_HUMAN|diamond]RecName: Full=Speedy protein E3;+++[SPDE7_HUMAN|diamond]RecName: Full=Putative speedy protein E7; AltName: Full=Speedy protein E7 pseudogene;+++[SPDL3_HUMAN|diamond]RecName…
100505841	'LOC100505841'	0	0	0.67	0.223333					GO:0016021///integral component of membrane	GO:0003676///nucleic acid binding+++GO:0046872///metal ion binding		zinc finger protein 474-like	[A0A1B0GTH9_HUMAN|Unreviewed]SubName: Full=Uncharacterized protein {ECO:0000313|Ensembl:ENSP00000489710};+++[A0A1B0GW86_HUMAN|Unreviewed]SubName: Full=Uncharacterized protein {ECO:0000313|Ensembl:ENSP00000490823}; Flags: Fragment;+++[A0A1B0GWJ1_HUMAN|Unreviewed]SubName: Full=Uncharacterized protein {ECO:0000313|Ensembl:ENSP00000490947};
100505876	'CEBPZOS'	703	477.28	603.99	594.757	04137///Mitophagy - animal+++04140///Autophagy - animal				GO:0005739///mitochondrion+++GO:0031966///mitochondrial membrane+++GO:0016020///membrane+++GO:0016021///integral component of membrane	GO:0000978///RNA polymerase II proximal promoter sequence-specific DNA binding+++GO:0000981///DNA-binding transcription factor activity, RNA polymerase II-specific+++GO:0003723///RNA binding+++GO:0001077///proximal promoter DNA-binding transcription activator activity, RNA polymerase II-specific+++GO:0003677///DNA binding	GO:0045944///positive regulation of transcription by RNA polymerase II+++GO:0006366///transcription by RNA polymerase II	CEBPZ opposite strand	[CEBOS_HUMAN|Reviewed]RecName: Full=Protein CEBPZOS {ECO:0000305}; AltName: Full=CEBPZ antisense RNA 1 {ECO:0000312|HGNC:HGNC:49288}; AltName: Full=CEBPZ opposite strand {ECO:0000312|HGNC:HGNC:49288};
100505989	'SMIM31'	0.97	2	1.03	1.33333	04140///Autophagy - animal+++04137///Mitophagy - animal				GO:0016020///membrane+++GO:0016021///integral component of membrane			small integral membrane protein 31	[SIM31_HUMAN|Reviewed]RecName: Full=Small integral membrane protein 31 {ECO:0000305};
100505993	'TMEM210'	0	1	0	0.333333					GO:0016021///integral component of membrane+++GO:0016020///membrane			transmembrane protein 210	[TM210_HUMAN|Reviewed]RecName: Full=Transmembrane protein 210; Flags: Precursor;+++[H3BNS5_HUMAN|Unreviewed]SubName: Full=Transmembrane protein 210 {ECO:0000313|Ensembl:ENSP00000454984};
100506012	'PPP5D1'	22	21	16	19.6667	04010///MAPK signaling pathway				GO:0005622///intracellular	GO:0005509///calcium ion binding	GO:0019722///calcium-mediated signaling	PPP5 tetratricopeptide repeat domain containing 1	[PP5D1_HUMAN|Reviewed]RecName: Full=Protein PPP5D1; AltName: Full=PPP5 TPR repeat domain-containing protein 1;+++[A0A087WY80_HUMAN|Unreviewed]SubName: Full=Protein PPP5D1 {ECO:0000313|Ensembl:ENSP00000481586}; Flags: Fragment;+++[M0R196_HUMAN|Unreviewed]SubName: Full=Protein PPP5D1 {ECO:0000313|Ensembl:ENSP00000471730}; Flags: Fragment;
100506084	'ARL17B'	77.77	173.26	151.15	134.06					GO:0005794///Golgi apparatus	GO:0000166///nucleotide binding+++GO:0005525///GTP binding	GO:0015031///protein transport+++GO:0016192///vesicle-mediated transport	ADP ribosylation factor like GTPase 17B	[ARL17_HUMAN|Reviewed]RecName: Full=ADP-ribosylation factor-like protein 17; AltName: Full=ADP-ribosylation factor 7 variant;+++[A0A087WY76_HUMAN|Unreviewed]SubName: Full=ADP-ribosylation factor-like protein 17 {ECO:0000313|Ensembl:ENSP00000481578};+++[A8K0M5_HUMAN|Unreviewed]SubName: Full=cDNA FLJ76374 {ECO:0000313|EMBL:BAF82279.1};+++[I3L1A0_HUMAN|Unreviewed]SubName: Full=ADP-ribosylation facto…
100506115	'SMIM25'	65	61	65	63.6667	04137///Mitophagy - animal+++04140///Autophagy - animal							small integral membrane protein 25	[CI085_HUMAN|diamond]RecName: Full=Uncharacterized protein C9orf85;+++[CX062_HUMAN|diamond]RecName: Full=Putative uncharacterized protein encoded by LINC00269;+++[PP5D1_HUMAN|diamond]RecName: Full=Protein PPP5D1; AltName: Full=PPP5 TPR repeat domain-containing protein 1;+++[YG039_HUMAN|diamond]RecName: Full=Putative uncharacterized protein FLJ38264;+++[YS049_HUMAN|diamond]RecName: Full=Zinc finge…
100506127	'GVQW3'	87.69	116.48	95.01	99.7267	04140///Autophagy - animal+++04137///Mitophagy - animal				GO:0005737///cytoplasm+++GO:0005654///nucleoplasm	GO:0000981///DNA-binding transcription factor activity, RNA polymerase II-specific+++GO:0046872///metal ion binding+++GO:0046983///protein dimerization activity+++GO:0003677///DNA binding	GO:0008285///negative regulation of cell proliferation+++GO:0007165///signal transduction	GVQW motif containing 3	[GVQW3_HUMAN|Reviewed]RecName: Full=Protein GVQW3 {ECO:0000305}; AltName: Full=GVQW motif-containing protein 3 {ECO:0000305};+++[A0A0U1RQW1_HUMAN|Unreviewed]SubName: Full=Protein GVQW3 {ECO:0000313|Ensembl:ENSP00000489195};
100506144	'TMEM35B'	185	238	212	211.667					GO:0016020///membrane+++GO:0016021///integral component of membrane			transmembrane protein 35B	[TM35B_HUMAN|Reviewed]RecName: Full=Transmembrane protein 35B; AltName: Full=ZMYM6 neighbor protein; Flags: Precursor;
100506164	'HSFX1'	8.58	10	19	12.5267					GO:0005634///nucleus+++GO:0005737///cytoplasm	GO:0000978///RNA polymerase II proximal promoter sequence-specific DNA binding+++GO:0003677///DNA binding+++GO:0003700///DNA-binding transcription factor activity+++GO:0043565///sequence-specific DNA binding+++GO:0005515///protein binding+++GO:0000981///DNA-binding transcription factor activity, RNA polymerase II-specific	GO:0061408///positive regulation of transcription from RNA polymerase II promoter in response to heat stress+++GO:0006355///regulation of transcription, DNA-templated+++GO:0034605///cellular response to heat	heat shock transcription factor family, X-linked 1	[HSFX1_HUMAN|Reviewed]RecName: Full=Heat shock transcription factor, X-linked;+++[A0A140VK21_HUMAN|Unreviewed]SubName: Full=Testicular secretory protein Li 21 {ECO:0000313|EMBL:AEE61158.1};
100506243	'KRBOX1'	31	21	28	26.6667					GO:0005634///nucleus	GO:0003676///nucleic acid binding	GO:0006355///regulation of transcription, DNA-templated	KRAB box domain containing 1	[KRBX1_HUMAN|Reviewed]RecName: Full=KRAB domain-containing protein 1;+++[A0A024R2N1_HUMAN|Unreviewed]SubName: Full=HCG2039480, isoform CRA_a {ECO:0000313|EMBL:EAW64687.1};
100506248	'PTMAP9'	745.86	1029.11	882.01	885.66	05169///Epstein-Barr virus infection				GO:0005634///nucleus+++GO:0005829///cytosol+++GO:0005654///nucleoplasm	GO:0042393///histone binding+++GO:0033613///activating transcription factor binding	GO:0043486///histone exchange+++GO:0006351///transcription, DNA-templated	prothymosin alpha pseudogene 9	[PTMA_BOVIN|diamond]RecName: Full=Prothymosin alpha; Contains: RecName: Full=Prothymosin alpha, N-terminally processed; Contains: RecName: Full=Thymosin alpha-1;+++[PTMA_HUMAN|diamond]RecName: Full=Prothymosin alpha; Contains: RecName: Full=Prothymosin alpha, N-terminally processed; Contains: RecName: Full=Thymosin alpha-1;+++[PTMA_MOUSE|diamond]RecName: Full=Prothymosin alpha; Contains: RecName:…
100506514	'LOC100506514'	0	2	0	0.666667					GO:0005622///intracellular	GO:0005525///GTP binding+++GO:0004639///phosphoribosylaminoimidazolesuccinocarboxamide synthase activity	GO:0006164///purine nucleotide biosynthetic process+++GO:0006189///'de novo' IMP biosynthetic process	uncharacterized LOC100506514	[ZKSC2_HUMAN|diamond]RecName: Full=Zinc finger protein with KRAB and SCAN domains 2; AltName: Full=Zinc finger protein 694;+++[ZSC20_HUMAN|diamond]RecName: Full=Zinc finger and SCAN domain-containing protein 20; AltName: Full=Zinc finger protein 31; AltName: Full=Zinc finger protein 360; AltName: Full=Zinc finger protein KOX29;+++[ZSC20_MOUSE|diamond]RecName: Full=Zinc finger and SCAN domain-cont…
100506540	'SPTY2D1OS'	0	3	0	1	00270///Cysteine and methionine metabolism+++01100///Metabolic pathways+++00010///Glycolysis / Gluconeogenesis+++01120///Microbial metabolism in diverse environments+++00640///Propanoate metabolism+++01110///Biosynthesis of secondary metabolites+++01130///Biosynthesis of antibiotics+++00620///Pyruvate metabolism+++04922///Glucagon signaling pathway	H01762///Muscle glycogen storage disease+++H00069///Glycogen storage diseases (GSD)+++H01946///Glycogen storage disease type XI		R00703///(S)-Lactate:NAD+ oxidoreductase (S)-Lactate + NAD+ <=> Pyruvate + NADH + H++++R03104///3-Mercaptolactate:NAD+ oxidoreductase 3-Mercaptolactate + NAD+ <=> Mercaptopyruvate + NADH + H++++R01000///2-hydroxybutyrate:NAD+ oxidoreductase 2-Hydroxybutanoic acid + NAD+ <=> 2-Oxobutanoate + NADH + H+	GO:0016021///integral component of membrane+++GO:0016020///membrane	GO:0016616///oxidoreductase activity, acting on the CH-OH group of donors, NAD or NADP as acceptor	GO:0015031///protein transport+++GO:0006915///apoptotic process+++GO:0005975///carbohydrate metabolic process+++GO:0006919///activation of cysteine-type endopeptidase activity involved in apoptotic process+++GO:0006464///cellular protein modification process+++GO:0043065///positive regulation of apoptotic process+++GO:0019752///carboxylic acid metabolic process	SPTY2D1 opposite strand	[SPTOS_HUMAN|Reviewed]RecName: Full=Putative transmembrane protein SPTY2D1OS {ECO:0000305}; AltName: Full=SPTY2D1 antisense RNA 1 {ECO:0000312|HGNC:HGNC:44122}; AltName: Full=SPTY2D1 opposite strand {ECO:0000312|HGNC:HGNC:44122};+++[A0A0U1RQQ8_HUMAN|Unreviewed]SubName: Full=Putative transmembrane protein SPTY2D1OS {ECO:0000313|Ensembl:ENSP00000489122};+++[A0A0U1RQZ7_HUMAN|Unreviewed]SubName: Full…
100506564	'THEGL'	12	5	6	7.66667								theg spermatid protein like	[THEGL_HUMAN|Reviewed]RecName: Full=Testicular haploid expressed gene protein-like; AltName: Full=Theg spermatid-like protein;
100506571	'LOC100506571'	3	3	1	2.33333	04137///Mitophagy - animal+++04140///Autophagy - animal							uncharacterized LOC100506571	[Q9NT86_HUMAN|Unreviewed]SubName: Full=HCG42237 {ECO:0000313|EMBL:EAW69830.1};
100506581	'C16orf95'	36	37	46	39.6667	04137///Mitophagy - animal+++04140///Autophagy - animal							chromosome 16 open reading frame 95	[CP095_HUMAN|Reviewed]RecName: Full=Uncharacterized protein C16orf95;+++[A0A087X224_HUMAN|Unreviewed]SubName: Full=Uncharacterized protein C16orf95 {ECO:0000313|Ensembl:ENSP00000484646};+++[H3BNZ7_HUMAN|Unreviewed]SubName: Full=Uncharacterized protein C16orf95 {ECO:0000313|Ensembl:ENSP00000455079};
100506658	'OCLN'	117	131	116	121.333	04514///Cell adhesion molecules (CAMs)+++05130///Pathogenic Escherichia coli infection+++04670///Leukocyte transendothelial migration+++04530///Tight junction+++05160///Hepatitis C	H00840///Band-like calcification with simplified gyration and polymicrogyria (BLC-PMG)			GO:0005886///plasma membrane+++GO:0016324///apical plasma membrane+++GO:0016328///lateral plasma membrane+++GO:0005911///cell-cell junction+++GO:0031410///cytoplasmic vesicle+++GO:0030054///cell junction+++GO:0016020///membrane+++GO:0005923///bicellular tight junction+++GO:0016327///apicolateral plasma membrane+++GO:0030139///endocytic vesicle+++GO:0016021///integral component of membrane	GO:0005515///protein binding+++GO:0019904///protein domain specific binding	GO:0070673///response to interleukin-18+++GO:0045216///cell-cell junction organization+++GO:0071356///cellular response to tumor necrosis factor+++GO:0065003///protein-containing complex assembly+++GO:2000810///regulation of bicellular tight junction assembly+++GO:0070830///bicellular tight junction assembly	occludin	[OCLN_HUMAN|Reviewed]RecName: Full=Occludin;+++[A0A0G2JMZ8_HUMAN|Unreviewed]RecName: Full=Occludin {ECO:0000256|PIRNR:PIRNR005993};+++[A0A0G2JPF2_HUMAN|Unreviewed]SubName: Full=Occludin {ECO:0000313|Ensembl:ENSP00000483480};+++[A8K3T2_HUMAN|Unreviewed]RecName: Full=Occludin {ECO:0000256|PIRNR:PIRNR005993};
100507027	'MRLN'	0	1	0	0.333333					GO:0005576///extracellular region+++GO:0033017///sarcoplasmic reticulum membrane+++GO:0016021///integral component of membrane+++GO:0016020///membrane+++GO:0016529///sarcoplasmic reticulum	GO:0004857///enzyme inhibitor activity+++GO:0005179///hormone activity+++GO:0031788///motilin receptor binding	GO:1902081///negative regulation of calcium ion import into sarcoplasmic reticulum+++GO:0043086///negative regulation of catalytic activity+++GO:0009611///response to wounding+++GO:0007186///G protein-coupled receptor signaling pathway+++GO:0010469///regulation of signaling receptor activity	myoregulin	[MLN_HUMAN|Reviewed]RecName: Full=Myoregulin {ECO:0000303|PubMed:25640239};
100507050	'TPBGL'	2	2	2	2					GO:0016021///integral component of membrane+++GO:0016020///membrane			trophoblast glycoprotein like	[TPBGL_HUMAN|Reviewed]RecName: Full=Trophoblast glycoprotein-like; Flags: Precursor;
100507055	'LRCOL1'	11	20	12	14.3333					GO:0005576///extracellular region	GO:0008047///enzyme activator activity	GO:0043085///positive regulation of catalytic activity+++GO:0007586///digestion+++GO:0032094///response to food+++GO:0016042///lipid catabolic process	leucine rich colipase like 1	[LRCL1_HUMAN|Reviewed]RecName: Full=Leucine-rich colipase-like protein 1; Flags: Precursor;+++[A0A087WT69_HUMAN|Unreviewed]SubName: Full=Leucine-rich colipase-like protein 1 {ECO:0000313|Ensembl:ENSP00000477635};+++[A0A087WYD7_HUMAN|Unreviewed]SubName: Full=Leucine-rich colipase-like protein 1 {ECO:0000313|Ensembl:ENSP00000481713};+++[A0A087WZ94_HUMAN|Unreviewed]SubName: Full=Leucine-rich colipas…
100507290	'ZNF865'	1144	1322.01	1233.16	1233.06					GO:0005634///nucleus	GO:0046872///metal ion binding+++GO:0003677///DNA binding+++GO:0003676///nucleic acid binding	GO:0006355///regulation of transcription, DNA-templated+++GO:0006351///transcription, DNA-templated	zinc finger protein 865	[ZN865_HUMAN|Reviewed]RecName: Full=Zinc finger protein 865;+++[A0A0D9SG26_HUMAN|Unreviewed]SubName: Full=Zinc finger protein 865 {ECO:0000313|Ensembl:ENSP00000487098};
100507421	'TMEM178B'	160	166	165	163.667	04140///Autophagy - animal+++04137///Mitophagy - animal	H01852///Postaxial polydactyly+++H00513///Transient neonatal diabetes mellitus (TNDM)+++H00480///Non-syndromic X-linked mental retardation			GO:0016021///integral component of membrane+++GO:0016020///membrane	GO:0046872///metal ion binding+++GO:0003964///RNA-directed DNA polymerase activity+++GO:0009036///type II site-specific deoxyribonuclease activity	GO:0032197///transposition, RNA-mediated+++GO:0090305///nucleic acid phosphodiester bond hydrolysis+++GO:0006310///DNA recombination+++GO:0032199///reverse transcription involved in RNA-mediated transposition	transmembrane protein 178B	[T178B_HUMAN|Reviewed]RecName: Full=Transmembrane protein 178B; Flags: Precursor;+++[A0A087X1B3_HUMAN|Unreviewed]SubName: Full=Transmembrane protein 178B {ECO:0000313|Ensembl:ENSP00000484025};
100507436	'MICA'	1697	1453	1477	1542.33	05167///Kaposi's sarcoma-associated herpesvirus infection	H00288///Familial Mediterranean fever (FMF)			GO:0005887///integral component of plasma membrane+++GO:0005615///extracellular space+++GO:0005737///cytoplasm+++GO:0009986///cell surface+++GO:0016021///integral component of membrane+++GO:0005886///plasma membrane+++GO:0016020///membrane	GO:0005515///protein binding+++GO:0046703///natural killer cell lectin-like receptor binding+++GO:0030881///beta-2-microglobulin binding	GO:0050776///regulation of immune response+++GO:0042271///susceptibility to natural killer cell mediated cytotoxicity+++GO:0006955///immune response+++GO:0051607///defense response to virus+++GO:0009408///response to heat+++GO:0046629///gamma-delta T cell activation+++GO:0045953///negative regulation of natural killer cell mediated cytotoxicity+++GO:0030101///natural killer cell activation+++GO:0…	MHC class I polypeptide-related sequence A	[MICA_HUMAN|Reviewed]RecName: Full=MHC class I polypeptide-related sequence A; Short=MIC-A; Flags: Precursor;+++[A0A023SER7_HUMAN|Unreviewed]SubName: Full=MHC class I polypeptide-related protein A {ECO:0000313|EMBL:AHX74089.1}; Flags: Fragment;+++[A0A023SGA8_HUMAN|Unreviewed]SubName: Full=Truncated MHC class I polypeptide-related protein A {ECO:0000313|EMBL:AHX74088.1}; Flags: Fragment;+++[A0A024…
100507462	'GVQW2'	3	3	7	4.33333					GO:0005634///nucleus	GO:0003677///DNA binding+++GO:0046872///metal ion binding	GO:0006355///regulation of transcription, DNA-templated+++GO:0006351///transcription, DNA-templated	GVQW motif containing 2	[GVQW2_HUMAN|Reviewed]RecName: Full=Protein GVQW2 {ECO:0000305}; AltName: Full=GVQW motif-containing protein 2 {ECO:0000312|HGNC:HGNC:51715};
100507507	'LOC100507507'	102	77	80	86.3333								uncharacterized LOC100507507	[A0A2J8V2S2_PONAB|diamond]SubName: Full=T0078241 isoform 1 {ECO:0000313|EMBL:PNJ51828.1};
100507588	'TGFBR3L'	46	49	48	47.6667					GO:0016021///integral component of membrane+++GO:0016020///membrane			transforming growth factor beta receptor 3 like	[TGR3L_HUMAN|Reviewed]RecName: Full=Transforming growth factor-beta receptor type 3-like protein; AltName: Full=TGF-beta receptor type-3-like protein; Short=TGFR-3L; AltName: Full=Transforming growth factor-beta receptor type III-like protein; Short=TGF-beta receptor type III-like protein;
100507607	'NPIPB9'	9.97	19.48	23.94	17.7967	01100///Metabolic pathways+++00650///Butanoate metabolism			R01176///Butanoate:CoA ligase (AMP-forming) ATP + Butanoic acid + CoA <=> AMP + Diphosphate + Butanoyl-CoA	GO:0005654///nucleoplasm			nuclear pore complex interacting protein family member B9	[NPIB9_HUMAN|Reviewed]RecName: Full=Nuclear pore complex-interacting protein family member B9;+++[F8VUA1_HUMAN|Unreviewed]SubName: Full=Nuclear pore complex-interacting protein family member B9 {ECO:0000313|Ensembl:ENSP00000350444};
100507650	'RNF212B'	0	1	0	0.333333					GO:0000795///synaptonemal complex	GO:0046872///metal ion binding+++GO:0019789///SUMO transferase activity	GO:0007129///synapsis+++GO:0016925///protein sumoylation	ring finger protein 212B	[R212B_HUMAN|Reviewed]RecName: Full=RING finger protein 212B;+++[A8MVE6_HUMAN|Unreviewed]SubName: Full=RING finger protein 212B {ECO:0000313|Ensembl:ENSP00000382789};+++[G3V2N7_HUMAN|Unreviewed]SubName: Full=RING finger protein 212B {ECO:0000313|Ensembl:ENSP00000450766}; Flags: Fragment;+++[H0YJB3_HUMAN|Unreviewed]SubName: Full=RING finger protein 212B {ECO:0000313|Ensembl:ENSP00000451124}; Flags…
100507679	'MUC22'	2	0	1	1					GO:0016020///membrane+++GO:0016021///integral component of membrane			mucin 22	[MUC22_HUMAN|Reviewed]RecName: Full=Mucin-22; AltName: Full=Panbronchiolitis-related mucin-like protein 1; Flags: Precursor;+++[M1TIV1_HUMAN|Unreviewed]SubName: Full=Mucin 22 {ECO:0000313|EMBL:AGG40961.1};
100507747	'C13orf46'	47	76	56	59.6667								chromosome 13 open reading frame 46	[CM046_HUMAN|Reviewed]RecName: Full=Uncharacterized protein C13orf46 {ECO:0000305};
100509620	'LOC100509620'	1	2	1	1.33333	04923///Regulation of lipolysis in adipocytes+++03320///PPAR signaling pathway	H02106///Genetic obesity			GO:0016020///membrane+++GO:0016021///integral component of membrane	GO:0015267///channel activity	GO:0055085///transmembrane transport	putative aquaporin-7-like protein 3	[A0A075B734_HUMAN|Unreviewed]SubName: Full=Uncharacterized protein {ECO:0000313|Ensembl:ENSP00000456868};
10051	'SMC4'	188	202	190	193.333	04111///Cell cycle - yeast				GO:0005737///cytoplasm+++GO:0016607///nuclear speck+++GO:0005654///nucleoplasm+++GO:0005829///cytosol+++GO:0005634///nucleus+++GO:0000796///condensin complex+++GO:0005694///chromosome	GO:0003697///single-stranded DNA binding+++GO:0046982///protein heterodimerization activity+++GO:0005515///protein binding+++GO:0000166///nucleotide binding+++GO:0005524///ATP binding	GO:0030261///chromosome condensation+++GO:0007049///cell cycle+++GO:0007076///mitotic chromosome condensation+++GO:0051383///kinetochore organization+++GO:0045132///meiotic chromosome segregation+++GO:0000070///mitotic sister chromatid segregation+++GO:0010032///meiotic chromosome condensation+++GO:0051276///chromosome organization+++GO:0051301///cell division	structural maintenance of chromosomes 4	[SMC4_HUMAN|Reviewed]RecName: Full=Structural maintenance of chromosomes protein 4; Short=SMC protein 4; Short=SMC-4; AltName: Full=Chromosome-associated polypeptide C; Short=hCAP-C; AltName: Full=XCAP-C homolog;+++[B3KXX5_HUMAN|Unreviewed]RecName: Full=Structural maintenance of chromosomes protein {ECO:0000256|PIRNR:PIRNR005719};+++[C9IYK2_HUMAN|Unreviewed]SubName: Full=Structural maintenance of…
10052	'GJC1'	229	259	185	224.333	04140///Autophagy - animal+++04137///Mitophagy - animal				GO:0014704///intercalated disc+++GO:0005789///endoplasmic reticulum membrane+++GO:0005886///plasma membrane+++GO:0005921///gap junction+++GO:0016021///integral component of membrane+++GO:0005922///connexin complex	GO:0086077///gap junction channel activity involved in AV node cell-bundle of His cell electrical coupling+++GO:0005216///ion channel activity+++GO:0086020///gap junction channel activity involved in SA node cell-atrial cardiac muscle cell electrical coupling	GO:0086014///atrial cardiac muscle cell action potential+++GO:0086021///SA node cell to atrial cardiac muscle cell communication by electrical coupling+++GO:0048738///cardiac muscle tissue development+++GO:0048468///cell development+++GO:0007043///cell-cell junction assembly+++GO:0086053///AV node cell to bundle of His cell communication by electrical coupling+++GO:0006936///muscle contraction+++…	gap junction protein gamma 1	[CXG1_HUMAN|Reviewed]RecName: Full=Gap junction gamma-1 protein; AltName: Full=Connexin-45; Short=Cx45; AltName: Full=Gap junction alpha-7 protein;
100526664	'LY75-CD302'	3.41	0	1.72	1.71					GO:0005886///plasma membrane+++GO:0005887///integral component of plasma membrane+++GO:0070062///extracellular exosome+++GO:0005634///nucleus+++GO:0005829///cytosol	GO:0016740///transferase activity+++GO:0030246///carbohydrate binding+++GO:0097371///MDM2/MDM4 family protein binding+++GO:0004888///transmembrane signaling receptor activity+++GO:0043130///ubiquitin binding+++GO:0031624///ubiquitin conjugating enzyme binding+++GO:0038023///signaling receptor activity+++GO:0008270///zinc ion binding	GO:0006955///immune response+++GO:0008284///positive regulation of cell proliferation+++GO:0042130///negative regulation of T cell proliferation+++GO:1901799///negative regulation of proteasomal protein catabolic process+++GO:0006954///inflammatory response+++GO:0051865///protein autoubiquitination+++GO:0006897///endocytosis+++GO:1902166///negative regulation of intrinsic apoptotic signaling path…	LY75-CD302 readthrough	[LY75_HUMAN|Reviewed]RecName: Full=Lymphocyte antigen 75; Short=Ly-75; AltName: Full=C-type lectin domain family 13 member B; AltName: Full=DEC-205; AltName: Full=gp200-MR6; AltName: CD_antigen=CD205; Flags: Precursor;
100526693	'ARPC4-TTLL3'	318.03	449.98	359.45	375.82					GO:0005885///Arp2/3 protein complex+++GO:0005737///cytoplasm+++GO:0005856///cytoskeleton+++GO:0015629///actin cytoskeleton	GO:0003779///actin binding+++GO:0070735///protein-glycine ligase activity	GO:0018094///protein polyglycylation+++GO:0006464///cellular protein modification process+++GO:0034314///Arp2/3 complex-mediated actin nucleation+++GO:0030041///actin filament polymerization+++GO:0030833///regulation of actin filament polymerization	ARPC4-TTLL3 readthrough	[A0A0A6YYG9_HUMAN|Unreviewed]SubName: Full=Protein ARPC4-TTLL3 {ECO:0000313|Ensembl:ENSP00000380427};+++[F8WCF6_HUMAN|Unreviewed]RecName: Full=Actin-related protein 2/3 complex subunit 4 {ECO:0000256|PIRNR:PIRNR039100};+++[F8WE39_HUMAN|Unreviewed]SubName: Full=ARPC4-TTLL3 readthrough {ECO:0000313|Ensembl:ENSP00000402163};+++[H7C0A3_HUMAN|Unreviewed]SubName: Full=ARPC4-TTLL3 readthrough {ECO:00003…
100526694	'MSANTD3-TMEFF1'	131.26	119.58	108.4	119.747					GO:0016020///membrane+++GO:0016021///integral component of membrane	GO:0042802///identical protein binding	GO:0007275///multicellular organism development+++GO:0010468///regulation of gene expression+++GO:0030154///cell differentiation+++GO:0006351///transcription, DNA-templated+++GO:0045944///positive regulation of transcription by RNA polymerase II+++GO:0035023///regulation of Rho protein signal transduction+++GO:0007517///muscle organ development	MSANTD3-TMEFF1 readthrough	[TEFF1_HUMAN|Reviewed]RecName: Full=Tomoregulin-1; Short=TR-1; AltName: Full=H7365; AltName: Full=Transmembrane protein with EGF-like and one follistatin-like domain; Flags: Precursor;+++[A0A0A6YYJ0_HUMAN|Unreviewed]SubName: Full=Protein MSANTD3-TMEFF1 {ECO:0000313|Ensembl:ENSP00000424768};
100526737	'RBM14-RBM4'	6.22	2.61	0	2.94333					GO:0005634///nucleus	GO:0003723///RNA binding+++GO:0003676///nucleic acid binding	GO:0098534///centriole assembly+++GO:0043153///entrainment of circadian clock by photoperiod+++GO:0002190///cap-independent translational initiation+++GO:0008380///RNA splicing+++GO:0045087///innate immune response+++GO:0030154///cell differentiation+++GO:0032055///negative regulation of translation in response to stress+++GO:0017148///negative regulation of translation+++GO:0006355///regulation …	RBM14-RBM4 readthrough	[RBM14_HUMAN|Reviewed]RecName: Full=RNA-binding protein 14; AltName: Full=Paraspeckle protein 2; Short=PSP2; AltName: Full=RNA-binding motif protein 14; AltName: Full=RRM-containing coactivator activator/modulator; AltName: Full=Synaptotagmin-interacting protein; Short=SYT-interacting protein;+++[A0A0A0MSL8_HUMAN|Unreviewed]SubName: Full=RBM14-RBM4 readthrough {ECO:0000313|Ensembl:ENSP00000395880…
100526739	'CENPS-CORT'	67.55	75.1	72.85	71.8333	03460///Fanconi anemia pathway				GO:0071821///FANCM-MHF complex+++GO:0005576///extracellular region	GO:0046982///protein heterodimerization activity+++GO:0005179///hormone activity	GO:0010469///regulation of signaling receptor activity	CENPS-CORT readthrough	[CENPS_HUMAN|Reviewed]RecName: Full=Centromere protein S; Short=CENP-S; AltName: Full=Apoptosis-inducing TAF9-like domain-containing protein 1; AltName: Full=FANCM-associated histone fold protein 1 {ECO:0000303|PubMed:20347428}; AltName: Full=FANCM-interacting histone fold protein 1 {ECO:0000303|PubMed:20347429}; AltName: Full=Fanconi anemia-associated polypeptide of 16 kDa;+++[A0A087WT10_HUMAN|U…
100526760	'ABHD14A-ACY1'	0	22.9	0	7.63333	01110///Biosynthesis of secondary metabolites+++01100///Metabolic pathways+++01230///Biosynthesis of amino acids+++00220///Arginine biosynthesis+++01210///2-Oxocarboxylic acid metabolism+++01130///Biosynthesis of antibiotics	H01146///Aminoacylase 1 deficiency	M00028///Ornithine biosynthesis, glutamate => ornithine	R00669///N2-Acetyl-L-ornithine amidohydrolase N-Acetylornithine + H2O <=> Acetate + L-Ornithine+++R10553///N-acetyl-L-cysteine-S-conjugate amidohydrolase (carboxylate-forming) S-Substituted N-acetyl-L-cysteine + H2O <=> S-Substituted L-cysteine + Acetate	GO:0005737///cytoplasm	GO:0016787///hydrolase activity+++GO:0004046///aminoacylase activity+++GO:0008237///metallopeptidase activity	GO:0006520///cellular amino acid metabolic process+++GO:0006508///proteolysis	ABHD14A-ACY1 readthrough	[A0A1B0GU64_HUMAN|Unreviewed]SubName: Full=ABHD14A-ACY1 readthrough {ECO:0000313|Ensembl:ENSP00000489981};+++[A0A1B0GUT4_HUMAN|Unreviewed]SubName: Full=ABHD14A-ACY1 readthrough {ECO:0000313|Ensembl:ENSP00000490236};+++[A0A1B0GV31_HUMAN|Unreviewed]SubName: Full=ABHD14A-ACY1 readthrough {ECO:0000313|Ensembl:ENSP00000490353}; Flags: Fragment;+++[A0A1B0GVA5_HUMAN|Unreviewed]SubName: Full=ABHD14A-ACY1…
100526761	'CCDC169-SOHLH2'	8.5	0	0	2.83333					GO:0005634///nucleus+++GO:0005737///cytoplasm	GO:0000981///DNA-binding transcription factor activity, RNA polymerase II-specific+++GO:0001228///DNA-binding transcription activator activity, RNA polymerase II-specific+++GO:0001046///core promoter sequence-specific DNA binding+++GO:0042803///protein homodimerization activity+++GO:0046982///protein heterodimerization activity	GO:0007283///spermatogenesis+++GO:0006366///transcription by RNA polymerase II+++GO:0007275///multicellular organism development+++GO:0030154///cell differentiation+++GO:0009994///oocyte differentiation	CCDC169-SOHLH2 readthrough	[SOLH2_HUMAN|Reviewed]RecName: Full=Spermatogenesis- and oogenesis-specific basic helix-loop-helix-containing protein 2;
100526767	'RNF103-CHMP3'	9.24	0	0	3.08	04217///Necroptosis+++04144///Endocytosis		M00412///ESCRT-III complex		GO:0031410///cytoplasmic vesicle+++GO:1990904///ribonucleoprotein complex+++GO:0005829///cytosol+++GO:0000815///ESCRT III complex+++GO:0005783///endoplasmic reticulum+++GO:0005737///cytoplasm+++GO:0005634///nucleus+++GO:0005730///nucleolus+++GO:0005789///endoplasmic reticulum membrane+++GO:0005886///plasma membrane+++GO:0044322///endoplasmic reticulum quality control compartment+++GO:0016021///in…	GO:0032454///histone demethylase activity (H3-K9 specific)+++GO:0000166///nucleotide binding+++GO:0042802///identical protein binding+++GO:0061630///ubiquitin protein ligase activity+++GO:0031210///phosphatidylcholine binding+++GO:0050681///androgen receptor binding+++GO:0046872///metal ion binding+++GO:0005506///iron ion binding+++GO:0003727///single-stranded RNA binding+++GO:0004842///ubiquitin…	GO:0007034///vacuolar transport	RNF103-CHMP3 readthrough	[CHMP3_HUMAN|Reviewed]RecName: Full=Charged multivesicular body protein 3; AltName: Full=Chromatin-modifying protein 3; AltName: Full=Neuroendocrine differentiation factor; AltName: Full=Vacuolar protein sorting-associated protein 24; Short=hVps24;+++[A0A140T963_HUMAN|Unreviewed]SubName: Full=RNF103-CHMP3 readthrough {ECO:0000313|Ensembl:ENSP00000392995}; Flags: Fragment;
100526772	'TMEM110-MUSTN1'	0.32	45.09	0	15.1367	04140///Autophagy - animal+++04137///Mitophagy - animal				GO:0016021///integral component of membrane+++GO:0016020///membrane+++GO:0005634///nucleus	GO:0005246///calcium channel regulator activity	GO:0042246///tissue regeneration+++GO:0035988///chondrocyte proliferation+++GO:0002062///chondrocyte differentiation	TMEM110-MUSTN1 readthrough	[A8MSY1_HUMAN|Unreviewed]SubName: Full=TMEM110-MUSTN1 readthrough {ECO:0000313|Ensembl:ENSP00000422941};+++[H0Y8V1_HUMAN|Unreviewed]SubName: Full=TMEM110-MUSTN1 readthrough {ECO:0000313|Ensembl:ENSP00000422189}; Flags: Fragment;
100526783	'C15orf38-AP3S2'	596.85	614.89	593.37	601.703	04137///Mitophagy - animal+++04140///Autophagy - animal				GO:0043231///intracellular membrane-bounded organelle+++GO:0030117///membrane coat+++GO:0016020///membrane	GO:0046872///metal ion binding+++GO:0003677///DNA binding	GO:0006886///intracellular protein transport+++GO:0015031///protein transport+++GO:0016192///vesicle-mediated transport+++GO:0051126///negative regulation of actin nucleation	C15orf38-AP3S2 readthrough	[A0A0A6YYH1_HUMAN|Unreviewed]SubName: Full=Protein C15orf38-AP3S2 {ECO:0000313|Ensembl:ENSP00000381377};+++[H0YL85_HUMAN|Unreviewed]SubName: Full=C15orf38-AP3S2 readthrough {ECO:0000313|Ensembl:ENSP00000453100}; Flags: Fragment;+++[H0YMK0_HUMAN|Unreviewed]RecName: Full=AP complex subunit sigma {ECO:0000256|PIRNR:PIRNR015588}; Flags: Fragment;
100526832	'PHOSPHO2-KLHL23'	0	3.96	0	1.32	01100///Metabolic pathways+++00750///Vitamin B6 metabolism+++04137///Mitophagy - animal+++04140///Autophagy - animal			R02494///pyridoxamine-5'-phosphate phosphohydrolase Pyridoxamine + Orthophosphate <=> Pyridoxamine phosphate + H2O+++R01911///pyridoxine-5'-phosphate phosphohydrolase Pyridoxine + Orthophosphate <=> Pyridoxine phosphate + H2O+++R00173///pyridoxal-5'-phosphate phosphohydrolase Pyridoxal phosphate + H2O <=> Pyridoxal + Orthophosphate	GO:0031463///Cul3-RING ubiquitin ligase complex+++GO:0016020///membrane+++GO:0070062///extracellular exosome+++GO:0005829///cytosol	GO:0042803///protein homodimerization activity+++GO:0033883///pyridoxal phosphatase activity+++GO:0016791///phosphatase activity+++GO:0046872///metal ion binding	GO:0016567///protein ubiquitination	PHOSPHO2-KLHL23 readthrough	[KLH23_HUMAN|Reviewed]RecName: Full=Kelch-like protein 23;
100526835	'FPGT-TNNI3K'	13.34	25.48	15.73	18.1833	00051///Fructose and mannose metabolism+++00520///Amino sugar and nucleotide sugar metabolism+++01100///Metabolic pathways	H02125///Cardiac conduction disease with dilated cardiomyopathy		R01951///GTP:beta-L-fucose-1-phosphate guanylyltransferase GTP + L-Fucose 1-phosphate <=> Diphosphate + GDP-L-fucose	GO:0005829///cytosol+++GO:0005634///nucleus+++GO:0005737///cytoplasm	GO:0004674///protein serine/threonine kinase activity+++GO:0004672///protein kinase activity+++GO:0005524///ATP binding	GO:0006468///protein phosphorylation+++GO:0000165///MAPK cascade	FPGT-TNNI3K readthrough	[TNI3K_HUMAN|Reviewed]RecName: Full=Serine/threonine-protein kinase TNNI3K; EC=2.7.11.1; AltName: Full=Cardiac ankyrin repeat kinase; AltName: Full=Cardiac troponin I-interacting kinase; AltName: Full=TNNI3-interacting kinase;+++[A6NHC7_HUMAN|Unreviewed]SubName: Full=FPGT-TNNI3K readthrough {ECO:0000313|Ensembl:ENSP00000359930};+++[E9PKE1_HUMAN|Unreviewed]SubName: Full=FPGT-TNNI3K readthrough {EC…
100526842	'RPL17-C18orf32'	62.25	91.27	76.06	76.5267	03010///Ribosome		M00177///Ribosome, eukaryotes		GO:0015934///large ribosomal subunit+++GO:0022625///cytosolic large ribosomal subunit+++GO:0005840///ribosome	GO:0003735///structural constituent of ribosome	GO:0006412///translation+++GO:0002181///cytoplasmic translation	RPL17-C18orf32 readthrough	[A0A0A0MRF8_HUMAN|Unreviewed]SubName: Full=RPL17-C18orf32 readthrough {ECO:0000313|Ensembl:ENSP00000352143};+++[A0A0A6YYL6_HUMAN|Unreviewed]SubName: Full=Protein RPL17-C18orf32 {ECO:0000313|Ensembl:ENSP00000463379};
100527943	'TGIF2-RAB5IF'	8.53	0	0	2.84333	04350///TGF-beta signaling pathway				GO:0005634///nucleus+++GO:0016021///integral component of membrane+++GO:0016020///membrane	GO:0003677///DNA binding	GO:0006355///regulation of transcription, DNA-templated	TGIF2-RAB5IF readthrough	[A0A0A6YYL0_HUMAN|Unreviewed]SubName: Full=Protein TGIF2-C20orf24 {ECO:0000313|Ensembl:ENSP00000454021};
100527963	'PMF1-BGLAP'	88.59	117.1	77.54	94.41	04928///Parathyroid hormone synthesis, secretion and action				GO:0043231///intracellular membrane-bounded organelle+++GO:0005654///nucleoplasm+++GO:0000818///nuclear MIS12/MIND complex+++GO:0005829///cytosol+++GO:0005667///transcription factor complex+++GO:0000444///MIS12/MIND type complex+++GO:0005794///Golgi apparatus+++GO:0005694///chromosome+++GO:0000777///condensed chromosome kinetochore+++GO:0005634///nucleus+++GO:0000776///kinetochore+++GO:0000775///…	GO:0043522///leucine zipper domain binding+++GO:0003713///transcription coactivator activity+++GO:0005515///protein binding	GO:1903508///positive regulation of nucleic acid-templated transcription+++GO:0006366///transcription by RNA polymerase II+++GO:0051301///cell division+++GO:0007049///cell cycle+++GO:0007059///chromosome segregation	PMF1-BGLAP readthrough	[PMF1_HUMAN|Reviewed]RecName: Full=Polyamine-modulated factor 1; Short=PMF-1;+++[A0A087WT04_HUMAN|Unreviewed]SubName: Full=PMF1-BGLAP readthrough {ECO:0000313|Ensembl:ENSP00000458021};+++[U3KQ54_HUMAN|Unreviewed]SubName: Full=HCG2044777 {ECO:0000313|EMBL:EAW52985.1}; SubName: Full=PMF1-BGLAP readthrough {ECO:0000313|Ensembl:ENSP00000475561};+++[V9GYH6_HUMAN|Unreviewed]SubName: Full=Polyamine-modu…
100527978	'TMEM56-RWDD3'	3.14	12.94	9.55	8.54333	04137///Mitophagy - animal+++04140///Autophagy - animal				GO:0016021///integral component of membrane+++GO:0016020///membrane		GO:0033235///positive regulation of protein sumoylation+++GO:1902073///positive regulation of hypoxia-inducible factor-1alpha signaling pathway+++GO:0032088///negative regulation of NF-kappaB transcription factor activity	TMEM56-RWDD3 readthrough	[S4R3V7_HUMAN|Unreviewed]SubName: Full=TMEM56-RWDD3 readthrough {ECO:0000313|Ensembl:ENSP00000474793}; Flags: Fragment;+++[S4R434_HUMAN|Unreviewed]SubName: Full=TMEM56-RWDD3 readthrough {ECO:0000313|Ensembl:ENSP00000475025};
100528020	'FAM187A'	9	17	22	16					GO:0016021///integral component of membrane+++GO:0016020///membrane			family with sequence similarity 187 member A	[F187A_HUMAN|Reviewed]RecName: Full=Ig-like V-type domain-containing protein FAM187A; Flags: Precursor;
100528030	'POC1B-GALNT4'	18.2	5.63	13.69	12.5067	01100///Metabolic pathways+++00512///Mucin type O-glycan biosynthesis	H01193///Familial tumoral calcinosis (FTC)+++H01439///Williams-Beuren syndrome+++H00020///Colorectal cancer	M00056///O-glycan biosynthesis, mucin type core	R05907///UDP-N-acetyl-D-galactosamine + [Protein]-L-serine <=> UDP + Tn antigen	GO:0005794///Golgi apparatus+++GO:0000139///Golgi membrane+++GO:0016020///membrane+++GO:0016021///integral component of membrane	GO:0030246///carbohydrate binding+++GO:0016757///transferase activity, transferring glycosyl groups+++GO:0016740///transferase activity	GO:0006486///protein glycosylation	POC1B-GALNT4 readthrough	[GALT4_HUMAN|Reviewed]RecName: Full=Polypeptide N-acetylgalactosaminyltransferase 4; EC=2.4.1.41; AltName: Full=Polypeptide GalNAc transferase 4; Short=GalNAc-T4; Short=pp-GaNTase 4; AltName: Full=Protein-UDP acetylgalactosaminyltransferase 4; AltName: Full=UDP-GalNAc:polypeptide N-acetylgalactosaminyltransferase 4;+++[F8VUJ3_HUMAN|Unreviewed]RecName: Full=Polypeptide N-acetylgalactosaminyltransf…
100528062	'ARMCX5-GPRASP2'	53.15	58.69	114.34	75.3933	04137///Mitophagy - animal+++04140///Autophagy - animal	H01852///Postaxial polydactyly+++H00480///Non-syndromic X-linked mental retardation+++H00513///Transient neonatal diabetes mellitus (TNDM)			GO:0005730///nucleolus+++GO:0005654///nucleoplasm+++GO:0005634///nucleus+++GO:0005829///cytosol+++GO:0010494///cytoplasmic stress granule+++GO:0070062///extracellular exosome+++GO:0005737///cytoplasm+++GO:1990904///ribonucleoprotein complex	GO:0003697///single-stranded DNA binding+++GO:0001540///amyloid-beta binding+++GO:0042802///identical protein binding+++GO:0003677///DNA binding+++GO:0003727///single-stranded RNA binding+++GO:0003964///RNA-directed DNA polymerase activity+++GO:0000981///DNA-binding transcription factor activity, RNA polymerase II-specific+++GO:0009036///type II site-specific deoxyribonuclease activity+++GO:00001…	GO:0050769///positive regulation of neurogenesis+++GO:0006355///regulation of transcription, DNA-templated+++GO:0061003///positive regulation of dendritic spine morphogenesis+++GO:1990172///G protein-coupled receptor catabolic process+++GO:0007611///learning or memory+++GO:0006310///DNA recombination+++GO:0032199///reverse transcription involved in RNA-mediated transposition+++GO:0090305///nuclei…	ARMCX5-GPRASP2 readthrough	[GASP2_HUMAN|Reviewed]RecName: Full=G-protein coupled receptor-associated sorting protein 2; Short=GASP-2;
100528064	'NEDD8-MDP1'	0	3.22	2.71	1.97667	04144///Endocytosis+++04217///Necroptosis	H01202///Cataract	M00412///ESCRT-III complex		GO:0030659///cytoplasmic vesicle membrane+++GO:0031902///late endosome membrane+++GO:0005634///nucleus+++GO:0070062///extracellular exosome+++GO:0009898///cytoplasmic side of plasma membrane+++GO:0005829///cytosol+++GO:0016020///membrane+++GO:0000815///ESCRT III complex+++GO:0030496///midbody+++GO:0030117///membrane coat+++GO:0005737///cytoplasm	GO:0016791///phosphatase activity	GO:0016311///dephosphorylation	NEDD8-MDP1 readthrough	[E9PL57_HUMAN|Unreviewed]SubName: Full=NEDD8-MDP1 readthrough {ECO:0000313|Ensembl:ENSP00000431482}; Flags: Fragment;+++[E9PS38_HUMAN|Unreviewed]SubName: Full=NEDD8-MDP1 readthrough {ECO:0000313|Ensembl:ENSP00000432117};+++[S4R3E9_HUMAN|Unreviewed]SubName: Full=NEDD8-MDP1 readthrough {ECO:0000313|Ensembl:ENSP00000474249};
100529063	'BCL2L2-PABPN1'	34.93	67.68	0	34.2033	03015///mRNA surveillance pathway+++05164///Influenza A	H00704///Oculopharyngeal muscular dystrophy (OPMD)			GO:0005774///vacuolar membrane+++GO:0042405///nuclear inclusion body+++GO:0005829///cytosol+++GO:0016021///integral component of membrane+++GO:0005654///nucleoplasm+++GO:0031301///integral component of organelle membrane+++GO:0016607///nuclear speck+++GO:0005887///integral component of plasma membrane+++GO:1990904///ribonucleoprotein complex+++GO:0005634///nucleus+++GO:0005737///cytoplasm+++GO:00…	GO:0097718///disordered domain specific binding+++GO:0003723///RNA binding+++GO:0042802///identical protein binding+++GO:0070063///RNA polymerase binding+++GO:0004888///transmembrane signaling receptor activity+++GO:0008514///organic anion transmembrane transporter activity+++GO:0043621///protein self-association+++GO:0051400///BH domain binding+++GO:0046982///protein heterodimerization activity+…	GO:0031124///mRNA 3'-end processing+++GO:0015891///siderophore transport+++GO:0060011///Sertoli cell proliferation+++GO:2001243///negative regulation of intrinsic apoptotic signaling pathway+++GO:0097192///extrinsic apoptotic signaling pathway in absence of ligand+++GO:0006396///RNA processing+++GO:1904247///positive regulation of polynucleotide adenylyltransferase activity+++GO:0007283///spermat…	BCL2L2-PABPN1 readthrough	[AR1_XENLA|diamond]RecName: Full=Apoptosis regulator R1; AltName: Full=XR1; Flags: Fragment;+++[B2CL2_BOVIN|diamond]RecName: Full=Bcl-2-like protein 2; Short=Bcl2-L-2; AltName: Full=Apoptosis regulator Bcl-W;+++[B2CL2_CANLF|diamond]RecName: Full=Bcl-2-like protein 2; Short=Bcl2-L-2; AltName: Full=Apoptosis regulator Bcl-W;+++[B2CL2_HUMAN|diamond]RecName: Full=Bcl-2-like protein 2; Short=Bcl2-L-2;…
100529097	'RPL36A-HNRNPH2'	1022.41	788.78	852.65	887.947	03010///Ribosome	H00658///Syndromic X-linked mental retardation+++H00125///Fabry disease	M00179///Ribosome, archaea+++M00177///Ribosome, eukaryotes	R01329///Epimelibiose galactohydrolase Epimelibiose + H2O <=> D-Mannose + D-Galactose+++R03634///Stachyose + H2O <=> Raffinose + D-Galactose+++R05961///H2O + Globotriaosylceramide <=> D-Galactose + Lactosylceramide+++R01194///3-O-alpha-D-Galactosyl-1D-myo-inositol galactohydrolase; 1-alpha-D-Galactosyl-myo-inositol alpha-D-Galactosyl-(1->3)-1D-myo-inositol + H2O <=> myo-Inositol + D-Galactose+++R…	GO:0005840///ribosome+++GO:0005886///plasma membrane+++GO:0005829///cytosol+++GO:0022625///cytosolic large ribosomal subunit+++GO:0005783///endoplasmic reticulum	GO:0003735///structural constituent of ribosome	GO:0006412///translation	RPL36A-HNRNPH2 readthrough	[H0Y3V9_HUMAN|Unreviewed]SubName: Full=RPL36A-HNRNPH2 readthrough {ECO:0000313|Ensembl:ENSP00000386974};+++[H7BZ11_HUMAN|Unreviewed]SubName: Full=RPL36A-HNRNPH2 readthrough {ECO:0000313|Ensembl:ENSP00000386655};
100529144	'CORO7-PAM16'	0	0	27.96	9.32		H01830///Spondylometaphyseal dysplasia, Megarbane-Dagher-Melki type (SMDMDM)			GO:0005794///Golgi apparatus	GO:0003779///actin binding	GO:0001503///ossification+++GO:0030150///protein import into mitochondrial matrix+++GO:0032780///negative regulation of ATPase activity+++GO:0030041///actin filament polymerization+++GO:0015031///protein transport+++GO:0006895///Golgi to endosome transport	CORO7-PAM16 readthrough	[A0A0A6YYL4_HUMAN|Unreviewed]RecName: Full=Coronin {ECO:0000256|RuleBase:RU280818};+++[I3L167_HUMAN|Unreviewed]RecName: Full=Coronin {ECO:0000256|RuleBase:RU280818};
100529215	'ZNF559-ZNF177'	6.33	0	6.27	4.2		H01852///Postaxial polydactyly+++H00513///Transient neonatal diabetes mellitus (TNDM)+++H00480///Non-syndromic X-linked mental retardation			GO:0005634///nucleus	GO:0003676///nucleic acid binding+++GO:0046872///metal ion binding	GO:0006355///regulation of transcription, DNA-templated	ZNF559-ZNF177 readthrough	[ZN177_HUMAN|Reviewed]RecName: Full=Zinc finger protein 177;+++[S4R342_HUMAN|Unreviewed]SubName: Full=ZNF559-ZNF177 readthrough {ECO:0000313|Ensembl:ENSP00000473911};+++[S4R365_HUMAN|Unreviewed]SubName: Full=ZNF559-ZNF177 readthrough {ECO:0000313|Ensembl:ENSP00000473968};+++[S4R367_HUMAN|Unreviewed]SubName: Full=ZNF559-ZNF177 readthrough {ECO:0000313|Ensembl:ENSP00000473974}; Flags: Fragment;+++[…
100529239	'RPS10-NUDT3'	3.32	0	10.35	4.55667	03010///Ribosome	H00237///Diamond-Blackfan anemia (DBA)	M00177///Ribosome, eukaryotes		GO:0022627///cytosolic small ribosomal subunit+++GO:0005829///cytosol	GO:0016787///hydrolase activity+++GO:0003735///structural constituent of ribosome	GO:0000028///ribosomal small subunit assembly	RPS10-NUDT3 readthrough	[A0A1W2PQS6_HUMAN|Unreviewed]SubName: Full=RPS10-NUDT3 readthrough {ECO:0000313|Ensembl:ENSP00000491891};+++[A0A2R8Y6L3_HUMAN|Unreviewed]SubName: Full=RPS10-NUDT3 readthrough {ECO:0000313|Ensembl:ENSP00000495405}; Flags: Fragment;+++[S4R435_HUMAN|Unreviewed]SubName: Full=RPS10-NUDT3 readthrough {ECO:0000313|Ensembl:ENSP00000475027}; Flags: Fragment;
100529240	'ZNF816-ZNF321P'	22.7	15.39	21.51	19.8667		H00480///Non-syndromic X-linked mental retardation+++H00513///Transient neonatal diabetes mellitus (TNDM)+++H01852///Postaxial polydactyly			GO:0005634///nucleus	GO:0003676///nucleic acid binding	GO:0006355///regulation of transcription, DNA-templated	ZNF816-ZNF321P readthrough	[ZN321_HUMAN|Reviewed]RecName: Full=Putative protein ZNF321; AltName: Full=Zinc finger protein 321 pseudogene;+++[A0A0X1KG74_HUMAN|Unreviewed]SubName: Full=ZNF816-ZNF321P readthrough {ECO:0000313|Ensembl:ENSP00000375656};
100529251	'CKLF-CMTM1'	0	1.13	1.39	0.84					GO:0016020///membrane+++GO:0016021///integral component of membrane	GO:0005125///cytokine activity	GO:0006935///chemotaxis	CKLF-CMTM1 readthrough	[A0A087WVB3_HUMAN|Unreviewed]SubName: Full=CKLF-CMTM1 readthrough {ECO:0000313|Ensembl:ENSP00000479319};+++[A0A087X286_HUMAN|Unreviewed]SubName: Full=CKLF-CMTM1 readthrough {ECO:0000313|Ensembl:ENSP00000484781};+++[E9PIV8_HUMAN|Unreviewed]SubName: Full=CKLF-CMTM1 readthrough {ECO:0000313|Ensembl:ENSP00000433857};+++[E9PLU7_HUMAN|Unreviewed]SubName: Full=CKLF-CMTM1 readthrough {ECO:0000313|Ensembl…
100529257	'SYNJ2BP-COX16'	4.49	0	0	1.49667	04140///Autophagy - animal+++04137///Mitophagy - animal				GO:0016323///basolateral plasma membrane+++GO:0008328///ionotropic glutamate receptor complex+++GO:0031966///mitochondrial membrane+++GO:0030054///cell junction+++GO:0043005///neuron projection+++GO:0098839///postsynaptic density membrane+++GO:0031594///neuromuscular junction	GO:0035255///ionotropic glutamate receptor binding	GO:0045197///establishment or maintenance of epithelial cell apical/basal polarity+++GO:0043113///receptor clustering+++GO:0098609///cell-cell adhesion+++GO:0097120///receptor localization to synapse+++GO:0007268///chemical synaptic transmission	SYNJ2BP-COX16 readthrough	[A0A087WTA2_HUMAN|Unreviewed]SubName: Full=SYNJ2BP-COX16 readthrough {ECO:0000313|Ensembl:ENSP00000477705};+++[A0A087WUM0_HUMAN|Unreviewed]SubName: Full=SYNJ2BP-COX16 readthrough {ECO:0000313|Ensembl:ENSP00000478757}; Flags: Fragment;+++[A0A087WX56_HUMAN|Unreviewed]SubName: Full=SYNJ2BP-COX16 readthrough {ECO:0000313|Ensembl:ENSP00000480746}; Flags: Fragment;+++[A0A087WYV9_HUMAN|Unreviewed]SubNam…
100529261	'CHURC1-FNTB'	70.03	23.82	0	31.2833	01130///Biosynthesis of antibiotics+++00900///Terpenoid backbone biosynthesis			R09844///farnesyl-diphosphate:protein-cysteine farnesyltransferase trans,trans-Farnesyl diphosphate + Protein-cysteine <=> S-Farnesyl protein + Diphosphate	GO:0005965///protein farnesyltransferase complex	GO:0004659///prenyltransferase activity+++GO:0046872///metal ion binding+++GO:0016740///transferase activity+++GO:0004660///protein farnesyltransferase activity+++GO:0003824///catalytic activity+++GO:0008270///zinc ion binding	GO:0007275///multicellular organism development+++GO:0018343///protein farnesylation+++GO:0045893///positive regulation of transcription, DNA-templated+++GO:0018342///protein prenylation	CHURC1-FNTB readthrough	[FNTB_HUMAN|Reviewed]RecName: Full=Protein farnesyltransferase subunit beta; Short=FTase-beta; EC=2.5.1.58; AltName: Full=CAAX farnesyltransferase subunit beta; AltName: Full=Ras proteins prenyltransferase subunit beta;+++[B4DL54_HUMAN|Unreviewed]SubName: Full=CHURC1-FNTB readthrough {ECO:0000313|Ensembl:ENSP00000447121}; SubName: Full=cDNA FLJ59570, highly similar to Protein farnesyltransferase …
10053	'AP1M2'	22	10	12	14.6667	04142///Lysosome				GO:0043231///intracellular membrane-bounded organelle+++GO:0000139///Golgi membrane+++GO:0030665///clathrin-coated vesicle membrane+++GO:0030131///clathrin adaptor complex+++GO:0016020///membrane+++GO:0005765///lysosomal membrane+++GO:0005829///cytosol+++GO:0032588///trans-Golgi network membrane+++GO:0030659///cytoplasmic vesicle membrane+++GO:0031410///cytoplasmic vesicle+++GO:0005794///Golgi ap…	GO:0005515///protein binding	GO:0016192///vesicle-mediated transport+++GO:0006605///protein targeting+++GO:0019886///antigen processing and presentation of exogenous peptide antigen via MHC class II+++GO:0050690///regulation of defense response to virus by virus+++GO:0006886///intracellular protein transport+++GO:0006903///vesicle targeting+++GO:0015031///protein transport	adaptor related protein complex 1 subunit mu 2	[AP1M2_HUMAN|Reviewed]RecName: Full=AP-1 complex subunit mu-2; AltName: Full=AP-mu chain family member mu1B; AltName: Full=Adaptor protein complex AP-1 subunit mu-2; AltName: Full=Adaptor-related protein complex 1 subunit mu-2; AltName: Full=Clathrin assembly protein complex 1 mu-2 medium chain 2; AltName: Full=Golgi adaptor HA1/AP1 adaptin mu-2 subunit; AltName: Full=Mu-adaptin 2; AltName: Full=…
100532726	'NDUFC2-KCTD14'	174.33	232.79	233.48	213.533	00190///Oxidative phosphorylation+++01100///Metabolic pathways+++05012///Parkinson's disease+++04932///Non-alcoholic fatty liver disease (NAFLD)+++04714///Thermogenesis+++05010///Alzheimer's disease+++05016///Huntington's disease+++04723///Retrograde endocannabinoid signaling	H00810///Progressive myoclonic epilepsy (PME/ EPM)	M00147///NADH dehydrogenase (ubiquinone) 1 beta subcomplex		GO:0016020///membrane+++GO:0005739///mitochondrion+++GO:0070469///respiratory chain+++GO:0005743///mitochondrial inner membrane+++GO:0016021///integral component of membrane	GO:0008137///NADH dehydrogenase (ubiquinone) activity	GO:0055114///oxidation-reduction process+++GO:0006120///mitochondrial electron transport, NADH to ubiquinone	NDUFC2-KCTD14 readthrough	[NDUCR_HUMAN|Reviewed]RecName: Full=NADH dehydrogenase [ubiquinone] 1 subunit C2, isoform 2; AltName: Full=NDUFC2-KCTD14 readthrough transcript protein;+++[A0A087WUM3_HUMAN|Unreviewed]SubName: Full=NADH dehydrogenase [ubiquinone] 1 subunit C2, isoform 2 {ECO:0000313|Ensembl:ENSP00000478766};+++[A0A087WY27_HUMAN|Unreviewed]SubName: Full=NADH dehydrogenase [ubiquinone] 1 subunit C2, isoform 2 {ECO:…
100532731	'COMMD3-BMI1'	229.52	154.84	90.34	158.233	05206///MicroRNAs in cancer+++04550///Signaling pathways regulating pluripotency of stem cells+++05202///Transcriptional misregulation in cancer	H00025///Penile cancer			GO:0016604///nuclear body+++GO:0035102///PRC1 complex+++GO:0005829///cytosol	GO:1990841///promoter-specific chromatin binding	GO:0000122///negative regulation of transcription by RNA polymerase II+++GO:0036353///histone H2A-K119 monoubiquitination+++GO:0006342///chromatin silencing+++GO:0006814///sodium ion transport	COMMD3-BMI1 readthrough	[BMI1_HUMAN|Reviewed]RecName: Full=Polycomb complex protein BMI-1; AltName: Full=Polycomb group RING finger protein 4; AltName: Full=RING finger protein 51;+++[Q5T8Z1_HUMAN|Unreviewed]SubName: Full=COMMD3-BMI1 readthrough {ECO:0000313|Ensembl:ENSP00000398759}; Flags: Fragment;+++[R4GMW6_HUMAN|Unreviewed]SubName: Full=COMMD3-BMI1 readthrough {ECO:0000313|Ensembl:ENSP00000473382}; Flags: Fragment;+…
100532736	'MINOS1-NBL1'	0	0	7.9	2.63333	04350///TGF-beta signaling pathway				GO:0005743///mitochondrial inner membrane+++GO:0061617///MICOS complex+++GO:0005739///mitochondrion+++GO:0016020///membrane+++GO:0016021///integral component of membrane	GO:0036122///BMP binding+++GO:0016015///morphogen activity+++GO:0042803///protein homodimerization activity	GO:0030514///negative regulation of BMP signaling pathway+++GO:0090027///negative regulation of monocyte chemotaxis+++GO:0035582///sequestering of BMP in extracellular matrix+++GO:0038098///sequestering of BMP from receptor via BMP binding+++GO:0048263///determination of dorsal identity+++GO:0048812///neuron projection morphogenesis+++GO:0045666///positive regulation of neuron differentiation+++G…	MINOS1-NBL1 readthrough	[NBL1_HUMAN|Reviewed]RecName: Full=Neuroblastoma suppressor of tumorigenicity 1; AltName: Full=DAN domain family member 1; AltName: Full=Protein N03; AltName: Full=Zinc finger protein DAN; Flags: Precursor;+++[R4GMM1_HUMAN|Unreviewed]SubName: Full=MINOS1-NBL1 readthrough {ECO:0000313|Ensembl:ENSP00000473256}; Flags: Fragment;+++[R4GMY4_HUMAN|Unreviewed]RecName: Full=MICOS complex subunit MIC10 {E…
100533105	'C8orf44-SGK3'	53.49	70.37	0	41.2867	04068///FoxO signaling pathway+++04151///PI3K-Akt signaling pathway				GO:0055037///recycling endosome+++GO:0005788///endoplasmic reticulum lumen+++GO:0005737///cytoplasm+++GO:0005795///Golgi stack+++GO:0005654///nucleoplasm+++GO:0005769///early endosome	GO:0004674///protein serine/threonine kinase activity+++GO:0005524///ATP binding+++GO:0035091///phosphatidylinositol binding+++GO:0004843///thiol-dependent ubiquitin-specific protease activity	GO:0016567///protein ubiquitination+++GO:0035871///protein K11-linked deubiquitination+++GO:0071108///protein K48-linked deubiquitination+++GO:0000278///mitotic cell cycle+++GO:0016320///endoplasmic reticulum membrane fusion+++GO:0090168///Golgi reassembly	C8orf44-SGK3 readthrough	[SGK3_HUMAN|Reviewed]RecName: Full=Serine/threonine-protein kinase Sgk3; EC=2.7.11.1; AltName: Full=Cytokine-independent survival kinase; AltName: Full=Serum/glucocorticoid-regulated kinase 3; AltName: Full=Serum/glucocorticoid-regulated kinase-like;+++[A0A024R807_HUMAN|Unreviewed]RecName: Full=Non-specific serine/threonine protein kinase {ECO:0000256|SAAS:SAAS01060667}; EC=2.7.11.1 {ECO:0000256|…
100533106	'ZHX1-C8orf76'	3.76	0	5.89	3.21667	04140///Autophagy - animal+++04137///Mitophagy - animal				GO:0005634///nucleus+++GO:0005654///nucleoplasm	GO:0000981///DNA-binding transcription factor activity, RNA polymerase II-specific+++GO:0046982///protein heterodimerization activity+++GO:0003700///DNA-binding transcription factor activity+++GO:0046872///metal ion binding+++GO:0003677///DNA binding+++GO:0003714///transcription corepressor activity	GO:0000122///negative regulation of transcription by RNA polymerase II+++GO:0030154///cell differentiation+++GO:0006351///transcription, DNA-templated+++GO:0045892///negative regulation of transcription, DNA-templated+++GO:0006355///regulation of transcription, DNA-templated	ZHX1-C8orf76 readthrough	[ZHX1R_HUMAN|Reviewed]RecName: Full=Zinc fingers and homeoboxes protein 1, isoform 2; AltName: Full=ZHX1-C8orf76 readthrough transcript protein;+++[A0A0X1KG80_HUMAN|Unreviewed]SubName: Full=Zinc fingers and homeoboxes protein 1, isoform 2 {ECO:0000313|Ensembl:ENSP00000481928}; Flags: Fragment;
100533178	'PRORY'	0	0	1	0.333333								proline rich Y-linked	[PRORY_HUMAN|Reviewed]RecName: Full=Proline-rich protein, Y-linked;
100533183	'ZNF664-RFLNA'	11.39	101.51	50.8	54.5667	04137///Mitophagy - animal+++04140///Autophagy - animal				GO:0016020///membrane+++GO:0005634///nucleus+++GO:0070062///extracellular exosome+++GO:0005829///cytosol+++GO:0005856///cytoskeleton+++GO:0005737///cytoplasm	GO:0031005///filamin binding+++GO:0046872///metal ion binding+++GO:0003677///DNA binding+++GO:0042803///protein homodimerization activity	GO:0006351///transcription, DNA-templated+++GO:0006355///regulation of transcription, DNA-templated+++GO:0061181///regulation of chondrocyte development+++GO:0061572///actin filament bundle organization	ZNF664-RFLNA readthrough	[RFLA_HUMAN|Reviewed]RecName: Full=Refilin-A; AltName: Full=Regulator of filamin protein A; Short=RefilinA;
100533467	'BIVM-ERCC5'	692.22	605.64	592.05	629.97	03420///Nucleotide excision repair	H00403///Disorders of nucleotide excision repair+++H01428///Xeroderma pigmentosum (XP)			GO:0005634///nucleus	GO:0003697///single-stranded DNA binding+++GO:0004518///nuclease activity+++GO:0003677///DNA binding+++GO:0003824///catalytic activity+++GO:0004520///endodeoxyribonuclease activity+++GO:0004519///endonuclease activity+++GO:0016788///hydrolase activity, acting on ester bonds	GO:0006281///DNA repair+++GO:0090305///nucleic acid phosphodiester bond hydrolysis+++GO:0006295///nucleotide-excision repair, DNA incision, 3'-to lesion+++GO:0006289///nucleotide-excision repair	BIVM-ERCC5 readthrough	[A0A1W2PRR4_HUMAN|Unreviewed]SubName: Full=BIVM-ERCC5 readthrough {ECO:0000313|Ensembl:ENSP00000492455}; Flags: Fragment;+++[A0A1W2PRU8_HUMAN|Unreviewed]SubName: Full=BIVM-ERCC5 readthrough {ECO:0000313|Ensembl:ENSP00000492444}; Flags: Fragment;+++[A0A1W2PS85_HUMAN|Unreviewed]SubName: Full=BIVM-ERCC5 readthrough {ECO:0000313|Ensembl:ENSP00000492684};+++[Q59FZ7_HUMAN|Unreviewed]SubName: Full=DNA-r…
100533496	'TVP23C-CDRT4'	80.76	118.08	86.98	95.2733	04137///Mitophagy - animal+++04140///Autophagy - animal				GO:0016021///integral component of membrane+++GO:0016020///membrane		GO:0009306///protein secretion+++GO:0016192///vesicle-mediated transport	TVP23C-CDRT4 readthrough	[TV23C_HUMAN|Reviewed]RecName: Full=Golgi apparatus membrane protein TVP23 homolog C;+++[A0A0A6YYB9_HUMAN|Unreviewed]RecName: Full=Golgi apparatus membrane protein TVP23 homolog {ECO:0000256|RuleBase:RU361206};+++[E5RGC5_HUMAN|Unreviewed]SubName: Full=Golgi apparatus membrane protein TVP23 homolog C {ECO:0000313|Ensembl:ENSP00000428748}; SubName: Full=TVP23C-CDRT4 readthrough {ECO:0000313|Ensembl…
100533952	'RBAK-RBAKDN'	0	0	1.13	0.376667		H00480///Non-syndromic X-linked mental retardation+++H01852///Postaxial polydactyly+++H00513///Transient neonatal diabetes mellitus (TNDM)			GO:0005634///nucleus	GO:0003676///nucleic acid binding	GO:0006355///regulation of transcription, DNA-templated	RBAK-RBAKDN readthrough	[A0A0A6YYG8_HUMAN|Unreviewed]SubName: Full=Protein RBAK-RBAKDN {ECO:0000313|Ensembl:ENSP00000380112};+++[I3L0D1_HUMAN|Unreviewed]SubName: Full=HCG1647537, isoform CRA_b {ECO:0000313|EMBL:EAW87320.1}; SubName: Full=RBAK-RBAKDN readthrough {ECO:0000313|Ensembl:ENSP00000385560};
100534012	'TNFAIP8L2-SCNM1'	0	7.86	0	2.62					GO:0005737///cytoplasm+++GO:0016607///nuclear speck	GO:0019899///enzyme binding+++GO:0046872///metal ion binding	GO:0042981///regulation of apoptotic process+++GO:0050868///negative regulation of T cell activation+++GO:0050728///negative regulation of inflammatory response+++GO:0006397///mRNA processing+++GO:0008380///RNA splicing+++GO:0045087///innate immune response	TNFAIP8L2-SCNM1 readthrough	[SCNM1_HUMAN|Reviewed]RecName: Full=Sodium channel modifier 1;
100534592	'URGCP-MRPS24'	0	0	3.84	1.28					GO:0005761///mitochondrial ribosome+++GO:0005763///mitochondrial small ribosomal subunit+++GO:0005743///mitochondrial inner membrane	GO:0003735///structural constituent of ribosome+++GO:0003723///RNA binding	GO:0070125///mitochondrial translational elongation+++GO:0032543///mitochondrial translation+++GO:0070126///mitochondrial translational termination+++GO:0006412///translation	URGCP-MRPS24 readthrough	[S4R325_HUMAN|Unreviewed]SubName: Full=URGCP-MRPS24 readthrough {ECO:0000313|Ensembl:ENSP00000473871};
100534599	'ISY1-RAB43'	467.96	380.59	392.62	413.723	03040///Spliceosome		M00355///Spliceosome, 35S U5-snRNP		GO:0005634///nucleus+++GO:0005768///endosome+++GO:0005783///endoplasmic reticulum+++GO:0005794///Golgi apparatus+++GO:0005829///cytosol+++GO:0005654///nucleoplasm+++GO:0000974///Prp19 complex+++GO:0071013///catalytic step 2 spliceosome+++GO:0071014///post-mRNA release spliceosomal complex+++GO:0032588///trans-Golgi network membrane+++GO:0071012///catalytic step 1 spliceosome+++GO:0071020///post-s…	GO:0003677///DNA binding+++GO:0003723///RNA binding+++GO:0008270///zinc ion binding+++GO:0003700///DNA-binding transcription factor activity+++GO:0005525///GTP binding+++GO:0000977///RNA polymerase II regulatory region sequence-specific DNA binding+++GO:0001227///DNA-binding transcription repressor activity, RNA polymerase II-specific+++GO:0003924///GTPase activity+++GO:0046872///metal ion binding	GO:0000350///generation of catalytic spliceosome for second transesterification step	ISY1-RAB43 readthrough	[ISY1_HUMAN|Reviewed]RecName: Full=Pre-mRNA-splicing factor ISY1 homolog;+++[H9XFA1_HUMAN|Unreviewed]SubName: Full=ISY1-RAB43 {ECO:0000313|EMBL:AFG72967.1}; Flags: Fragment;
10054	'UBA2'	707	695	642	681.333	04120///Ubiquitin mediated proteolysis				GO:0005634///nucleus+++GO:0005737///cytoplasm+++GO:0005654///nucleoplasm+++GO:0031510///SUMO activating enzyme complex	GO:0000981///DNA-binding transcription factor activity, RNA polymerase II-specific+++GO:0003682///chromatin binding+++GO:0005515///protein binding+++GO:0032183///SUMO binding+++GO:0005524///ATP binding+++GO:0000980///RNA polymerase II distal enhancer sequence-specific DNA binding+++GO:0003677///DNA binding+++GO:0016881///acid-amino acid ligase activity+++GO:0000166///nucleotide binding+++GO:00080…	GO:0021853///cerebral cortex GABAergic interneuron migration+++GO:0044241///lipid digestion+++GO:0072148///epithelial cell fate commitment+++GO:0007411///axon guidance+++GO:0021800///cerebral cortex tangential migration+++GO:0030154///cell differentiation+++GO:0001764///neuron migration+++GO:0021846///cell proliferation in forebrain+++GO:0007275///multicellular organism development+++GO:0046622//…	ubiquitin like modifier activating enzyme 2	[SAE2_HUMAN|Reviewed]RecName: Full=SUMO-activating enzyme subunit 2; EC=2.3.2.-; AltName: Full=Anthracycline-associated resistance ARX; AltName: Full=Ubiquitin-like 1-activating enzyme E1B; AltName: Full=Ubiquitin-like modifier-activating enzyme 2;+++[K7EPL2_HUMAN|Unreviewed]SubName: Full=SUMO-activating enzyme subunit 2 {ECO:0000313|Ensembl:ENSP00000467433}; Flags: Fragment;+++[K7ES38_HUMAN|Unre…
10055	'SAE1'	1124	1032	1047	1067.67	04120///Ubiquitin mediated proteolysis				GO:0005634///nucleus+++GO:0031510///SUMO activating enzyme complex+++GO:0005737///cytoplasm+++GO:0005654///nucleoplasm	GO:0005515///protein binding+++GO:0019948///SUMO activating enzyme activity+++GO:0043008///ATP-dependent protein binding+++GO:0044388///small protein activating enzyme binding+++GO:0008047///enzyme activator activity+++GO:0016874///ligase activity+++GO:0046982///protein heterodimerization activity+++GO:0008641///ubiquitin-like modifier activating enzyme activity+++GO:0008022///protein C-terminus …	GO:0006464///cellular protein modification process+++GO:1903955///positive regulation of protein targeting to mitochondrion+++GO:0016567///protein ubiquitination+++GO:0016925///protein sumoylation+++GO:0043085///positive regulation of catalytic activity	SUMO1 activating enzyme subunit 1	[SAE1_HUMAN|Reviewed]RecName: Full=SUMO-activating enzyme subunit 1; AltName: Full=Ubiquitin-like 1-activating enzyme E1A; Contains: RecName: Full=SUMO-activating enzyme subunit 1, N-terminally processed;+++[A0A024R0R4_HUMAN|Unreviewed]SubName: Full=SUMO-1 activating enzyme subunit 1, isoform CRA_b {ECO:0000313|EMBL:EAW57462.1};+++[B3KNJ4_HUMAN|Unreviewed]SubName: Full=SUMO-1 activating enzyme su…
10056	'FARSB'	449	383	400	410.667	00970///Aminoacyl-tRNA biosynthesis		M00359///Aminoacyl-tRNA biosynthesis, eukaryotes+++M00360///Aminoacyl-tRNA biosynthesis, prokaryotes	R03660///L-Phenylalanine:tRNA(Ala) ligase (AMP-forming) ATP + L-Phenylalanine + tRNA(Phe) <=> AMP + Diphosphate + L-Phenylalanyl-tRNA(Phe)	GO:0016020///membrane+++GO:0009328///phenylalanine-tRNA ligase complex+++GO:0005829///cytosol+++GO:0005737///cytoplasm	GO:0000166///nucleotide binding+++GO:0000287///magnesium ion binding+++GO:0003723///RNA binding+++GO:0005515///protein binding+++GO:0004812///aminoacyl-tRNA ligase activity+++GO:0016874///ligase activity+++GO:0005524///ATP binding+++GO:0004826///phenylalanine-tRNA ligase activity	GO:0006432///phenylalanyl-tRNA aminoacylation+++GO:0006412///translation+++GO:0051290///protein heterotetramerization	phenylalanyl-tRNA synthetase subunit beta	[SYFB_HUMAN|Reviewed]RecName: Full=Phenylalanine--tRNA ligase beta subunit; EC=6.1.1.20 {ECO:0000269|PubMed:20223217}; AltName: Full=Phenylalanyl-tRNA synthetase beta subunit; Short=PheRS;+++[Q9BR63_HUMAN|Unreviewed]SubName: Full=FARSB protein {ECO:0000313|EMBL:AAH06502.2}; Flags: Fragment;
10057	'ABCC5'	3674	4307	4191	4057.33	01523///Antifolate resistance+++02010///ABC transporters				GO:0016021///integral component of membrane+++GO:0016020///membrane+++GO:0005887///integral component of plasma membrane+++GO:0005886///plasma membrane	GO:0042626///ATPase activity, coupled to transmembrane movement of substances+++GO:0005524///ATP binding+++GO:0008514///organic anion transmembrane transporter activity+++GO:0043225///ATPase-coupled anion transmembrane transporter activity+++GO:0000166///nucleotide binding+++GO:0016887///ATPase activity	GO:0015711///organic anion transport+++GO:0055085///transmembrane transport+++GO:0030213///hyaluronan biosynthetic process+++GO:0099133///ATP hydrolysis coupled anion transmembrane transport	ATP binding cassette subfamily C member 5	[MRP5_HUMAN|Reviewed]RecName: Full=Multidrug resistance-associated protein 5; AltName: Full=ATP-binding cassette sub-family C member 5; AltName: Full=Multi-specific organic anion transporter C; Short=MOAT-C; AltName: Full=SMRP; AltName: Full=pABC11;+++[A5PKY6_HUMAN|Unreviewed]SubName: Full=ABCC5 protein {ECO:0000313|EMBL:AAI42671.1}; SubName: Full=Multidrug resistance-associated protein 5 {ECO:00…
10058	'ABCB6'	218	292	274	261.333	02010///ABC transporters	H00232///Hereditary stomatocytosis (HSt)+++H01027///Anophthalmia and microphthalmia (A/M)+++H02001///Familial pseudohyperkalemia			GO:0005654///nucleoplasm+++GO:0016021///integral component of membrane+++GO:0005829///cytosol+++GO:0005740///mitochondrial envelope+++GO:0005789///endoplasmic reticulum membrane+++GO:0005886///plasma membrane+++GO:0070062///extracellular exosome+++GO:0016020///membrane+++GO:0043190///ATP-binding cassette (ABC) transporter complex+++GO:0005741///mitochondrial outer membrane+++GO:0005783///endoplas…	GO:0015232///heme transporter activity+++GO:0020037///heme binding+++GO:0000166///nucleotide binding+++GO:0015562///efflux transmembrane transporter activity+++GO:0015439///heme-transporting ATPase activity+++GO:0042626///ATPase activity, coupled to transmembrane movement of substances+++GO:0005524///ATP binding+++GO:0016887///ATPase activity	GO:0015886///heme transport+++GO:0006879///cellular iron ion homeostasis+++GO:0007420///brain development+++GO:0055085///transmembrane transport+++GO:0043588///skin development+++GO:0006779///porphyrin-containing compound biosynthetic process	ATP binding cassette subfamily B member 6 (Langereis blood group)	[ABCB6_HUMAN|Reviewed]RecName: Full=ATP-binding cassette sub-family B member 6, mitochondrial; AltName: Full=Mitochondrial ABC transporter 3; Short=Mt-ABC transporter 3; AltName: Full=P-glycoprotein-related protein; AltName: Full=Ubiquitously-expressed mammalian ABC half transporter;+++[A0A024R436_HUMAN|Unreviewed]SubName: Full=ATP-binding cassette, sub-family B (MDR/TAP), member 6, isoform CRA_f…
10059	'DNM1L'	837.2	859	747.03	814.41	04214///Apoptosis - fly+++04217///Necroptosis+++04668///TNF signaling pathway+++04621///NOD-like receptor signaling pathway+++04139///Mitophagy - yeast	H01900///Encephalopathy due to defective mitochondrial and peroxisomal fission	M00359///Aminoacyl-tRNA biosynthesis, eukaryotes+++M00360///Aminoacyl-tRNA biosynthesis, prokaryotes	R02918///L-Tyrosine:tRNA(Tyr) ligase (AMP-forming) ATP + L-Tyrosine + tRNA(Tyr) <=> AMP + Diphosphate + L-Tyrosyl-tRNA(Tyr)	GO:0045202///synapse+++GO:0099073///mitochondrion-derived vesicle+++GO:0098835///presynaptic endocytic zone membrane+++GO:0032991///protein-containing complex+++GO:0030672///synaptic vesicle membrane+++GO:0005874///microtubule+++GO:0031966///mitochondrial membrane+++GO:0030054///cell junction+++GO:0005777///peroxisome+++GO:0048471///perinuclear region of cytoplasm+++GO:0000139///Golgi membrane+++…	GO:0003924///GTPase activity+++GO:0016787///hydrolase activity+++GO:0042802///identical protein binding+++GO:0031625///ubiquitin protein ligase binding+++GO:0008289///lipid binding+++GO:0005525///GTP binding+++GO:0042803///protein homodimerization activity+++GO:0051433///BH2 domain binding+++GO:0017137///Rab GTPase binding+++GO:0005096///GTPase activator activity+++GO:0044877///protein-containing…	GO:0012501///programmed cell death+++GO:0090141///positive regulation of mitochondrial fission+++GO:0043547///positive regulation of GTPase activity+++GO:0048488///synaptic vesicle endocytosis+++GO:0032459///regulation of protein oligomerization+++GO:0097194///execution phase of apoptosis+++GO:0043653///mitochondrial fragmentation involved in apoptotic process+++GO:1904579///cellular response to …	dynamin 1 like	[DNM1L_HUMAN|Reviewed]RecName: Full=Dynamin-1-like protein; EC=3.6.5.5; AltName: Full=Dnm1p/Vps1p-like protein; Short=DVLP; AltName: Full=Dynamin family member proline-rich carboxyl-terminal domain less; Short=Dymple; AltName: Full=Dynamin-like protein; AltName: Full=Dynamin-like protein 4; AltName: Full=Dynamin-like protein IV; Short=HdynIV; AltName: Full=Dynamin-related protein 1;+++[B4DDQ3_HUM…
1006	'CDH8'	159	87	103	116.333					GO:0005886///plasma membrane+++GO:0009986///cell surface+++GO:0043083///synaptic cleft+++GO:0097060///synaptic membrane+++GO:0016020///membrane+++GO:0005913///cell-cell adherens junction+++GO:0043679///axon terminus+++GO:0016021///integral component of membrane+++GO:0098978///glutamatergic synapse+++GO:0016342///catenin complex	GO:0042802///identical protein binding+++GO:0008092///cytoskeletal protein binding+++GO:0005509///calcium ion binding+++GO:0045296///cadherin binding+++GO:0042803///protein homodimerization activity+++GO:0046872///metal ion binding	GO:0007268///chemical synaptic transmission+++GO:0007043///cell-cell junction assembly+++GO:0044331///cell-cell adhesion mediated by cadherin+++GO:0034332///adherens junction organization+++GO:0016339///calcium-dependent cell-cell adhesion via plasma membrane cell adhesion molecules+++GO:0007155///cell adhesion+++GO:0009409///response to cold+++GO:0050807///regulation of synapse organization+++GO…	cadherin 8	[CADH8_HUMAN|Reviewed]RecName: Full=Cadherin-8; Flags: Precursor;+++[J3KRI5_HUMAN|Unreviewed]SubName: Full=Cadherin-8 {ECO:0000313|Ensembl:ENSP00000462018};+++[J3KT81_HUMAN|Unreviewed]SubName: Full=Cadherin-8 {ECO:0000313|Ensembl:ENSP00000462847}; Flags: Fragment;+++[J3KTG8_HUMAN|Unreviewed]SubName: Full=Cadherin-8 {ECO:0000313|Ensembl:ENSP00000462976}; Flags: Fragment;+++[J3QKW5_HUMAN|Unreviewed…
10060	'ABCC9'	351.22	512.23	370.18	411.21	02010///ABC transporters	H00294///Dilated cardiomyopathy (DCM)+++H00731///Atrial fibrillation			GO:0016021///integral component of membrane+++GO:0005886///plasma membrane+++GO:0042383///sarcolemma+++GO:0016020///membrane+++GO:0030017///sarcomere+++GO:0008282///inward rectifying potassium channel	GO:0044325///ion channel binding+++GO:0043225///ATPase-coupled anion transmembrane transporter activity+++GO:0000166///nucleotide binding+++GO:0015459///potassium channel regulator activity+++GO:0008281///sulfonylurea receptor activity+++GO:0005524///ATP binding+++GO:0005267///potassium channel activity+++GO:0042626///ATPase activity, coupled to transmembrane movement of substances+++GO:0016887//…	GO:1990573///potassium ion import across plasma membrane+++GO:0055085///transmembrane transport+++GO:0099133///ATP hydrolysis coupled anion transmembrane transport+++GO:0006813///potassium ion transport+++GO:0051607///defense response to virus+++GO:0042493///response to drug	ATP binding cassette subfamily C member 9	[ABCC9_HUMAN|Reviewed]RecName: Full=ATP-binding cassette sub-family C member 9; AltName: Full=Sulfonylurea receptor 2;+++[A0A024RAV7_HUMAN|Unreviewed]SubName: Full=ATP-binding cassette, sub-family C (CFTR/MRP), member 9, isoform CRA_b {ECO:0000313|EMBL:EAW96456.1};+++[G3V1N6_HUMAN|Unreviewed]SubName: Full=ATP-binding cassette sub-family C member 9 {ECO:0000313|Ensembl:ENSP00000442604}; SubName: F…
10061	'ABCF2'	1252	1300	1207	1253	04140///Autophagy - animal+++04137///Mitophagy - animal				GO:0016020///membrane+++GO:0005740///mitochondrial envelope+++GO:0000786///nucleosome+++GO:0005694///chromosome+++GO:0005634///nucleus	GO:0046982///protein heterodimerization activity+++GO:0003677///DNA binding+++GO:0005215///transporter activity+++GO:0000166///nucleotide binding+++GO:0005524///ATP binding+++GO:0016887///ATPase activity		ATP binding cassette subfamily F member 2	[ABCF2_HUMAN|Reviewed]RecName: Full=ATP-binding cassette sub-family F member 2; AltName: Full=Iron-inhibited ABC transporter 2;+++[A0A090N7X1_HUMAN|Unreviewed]SubName: Full=ATP-binding cassette, sub-family F (GCN20), member 2 {ECO:0000313|EMBL:EAL24508.1};+++[A0A090N7Y2_HUMAN|Unreviewed]SubName: Full=ATP-binding cassette, sub-family F (GCN20), member 2 {ECO:0000313|EMBL:EAL24507.1};+++[C9JHK9_HUM…
10062	'NR1H3'	90	145	131	122	03320///PPAR signaling pathway+++05160///Hepatitis C+++04931///Insulin resistance+++04932///Non-alcoholic fatty liver disease (NAFLD)				GO:0005634///nucleus+++GO:0043235///receptor complex+++GO:0090575///RNA polymerase II transcription factor complex+++GO:0000790///nuclear chromatin+++GO:0005737///cytoplasm+++GO:0005654///nucleoplasm	GO:0004879///nuclear receptor activity+++GO:0003677///DNA binding+++GO:0000978///RNA polymerase II proximal promoter sequence-specific DNA binding+++GO:0038023///signaling receptor activity+++GO:0001228///DNA-binding transcription activator activity, RNA polymerase II-specific+++GO:0000981///DNA-binding transcription factor activity, RNA polymerase II-specific+++GO:0008134///transcription factor …	GO:0051006///positive regulation of lipoprotein lipase activity+++GO:0090188///negative regulation of pancreatic juice secretion+++GO:0045893///positive regulation of transcription, DNA-templated+++GO:0010887///negative regulation of cholesterol storage+++GO:0010745///negative regulation of macrophage derived foam cell differentiation+++GO:0045892///negative regulation of transcription, DNA-templ…	nuclear receptor subfamily 1 group H member 3	[NR1H3_HUMAN|Reviewed]RecName: Full=Oxysterols receptor LXR-alpha; AltName: Full=Liver X receptor alpha; AltName: Full=Nuclear receptor subfamily 1 group H member 3;+++[B4DXU5_HUMAN|Unreviewed]SubName: Full=cDNA FLJ56172, highly similar to Oxysterols receptor LXR-alpha {ECO:0000313|EMBL:BAG63507.1};+++[B5MBY7_HUMAN|Unreviewed]SubName: Full=Oxysterols receptor LXR-alpha {ECO:0000313|Ensembl:ENSP00…
10063	'COX17'	212	149	166	175.667	04714///Thermogenesis+++00190///Oxidative phosphorylation+++01100///Metabolic pathways		M00154///Cytochrome c oxidase		GO:0005737///cytoplasm+++GO:0005739///mitochondrion+++GO:0005758///mitochondrial intermembrane space	GO:0016531///copper chaperone activity+++GO:0046872///metal ion binding+++GO:0005507///copper ion binding+++GO:1903136///cuprous ion binding+++GO:0005515///protein binding	GO:1904960///positive regulation of cytochrome-c oxidase activity+++GO:0006825///copper ion transport+++GO:0006091///generation of precursor metabolites and energy+++GO:0033617///mitochondrial respiratory chain complex IV assembly+++GO:0007420///brain development+++GO:0007507///heart development+++GO:0008284///positive regulation of cell proliferation	cytochrome c oxidase copper chaperone COX17	[COX17_HUMAN|Reviewed]RecName: Full=Cytochrome c oxidase copper chaperone;+++[C9J8T6_HUMAN|Unreviewed]SubName: Full=Cytochrome c oxidase copper chaperone {ECO:0000313|Ensembl:ENSP00000417651}; SubName: Full=HCG2022684, isoform CRA_b {ECO:0000313|EMBL:EAW79546.1};+++[H7C4E5_HUMAN|Unreviewed]SubName: Full=Cytochrome c oxidase copper chaperone {ECO:0000313|Ensembl:ENSP00000417120}; Flags: Fragment;+…
100631383	'FAM47E-STBD1'	23.19	19.68	36.98	26.6167					GO:0005737///cytoplasm			FAM47E-STBD1 readthrough	[FA47E_HUMAN|Reviewed]RecName: Full=Protein FAM47E;+++[D6RA91_HUMAN|Unreviewed]SubName: Full=FAM47E-STBD1 readthrough {ECO:0000313|Ensembl:ENSP00000423044}; Flags: Fragment;+++[F6W5V1_HUMAN|Unreviewed]SubName: Full=FAM47E-STBD1 readthrough {ECO:0000313|Ensembl:ENSP00000425528};
100652748	'TIMM23B'	162.08	175.14	129.24	155.487	04212///Longevity regulating pathway - worm				GO:0031305///integral component of mitochondrial inner membrane+++GO:0005739///mitochondrion+++GO:0005744///TIM23 mitochondrial import inner membrane translocase complex+++GO:0005575///cellular_component+++GO:0005743///mitochondrial inner membrane+++GO:0016020///membrane+++GO:0016021///integral component of membrane	GO:0003674///molecular_function+++GO:0015450///P-P-bond-hydrolysis-driven protein transmembrane transporter activity+++GO:0008320///protein transmembrane transporter activity	GO:0006886///intracellular protein transport+++GO:0030150///protein import into mitochondrial matrix+++GO:0008150///biological_process+++GO:0015031///protein transport	translocase of inner mitochondrial membrane 23 homolog B	[TI23B_HUMAN|Reviewed]RecName: Full=Putative mitochondrial import inner membrane translocase subunit Tim23B;+++[B4DDK6_HUMAN|Unreviewed]SubName: Full=Putative mitochondrial import inner membrane translocase subunit Tim23B {ECO:0000313|Ensembl:ENSP00000389331}; SubName: Full=cDNA FLJ60010, moderately similar to Mitochondrial import inner membrane translocase subunit Tim23 {ECO:0000313|EMBL:BAG5676…
100652777	'LOC100652777'	0	0	1.29	0.43	04014///Ras signaling pathway+++00592///alpha-Linolenic acid metabolism+++04972///Pancreatic secretion+++04975///Fat digestion and absorption+++00590///Arachidonic acid metabolism+++00565///Ether lipid metabolism+++01100///Metabolic pathways+++01110///Biosynthesis of secondary metabolites+++04270///Vascular smooth muscle contraction+++00591///Linoleic acid metabolism+++00564///Glycerophospholipid…			R07387///plasmanylcholine 2-acylhydrolase 1-Radyl-2-acyl-sn-glycero-3-phosphocholine + H2O <=> 1-Organyl-2-lyso-sn-glycero-3-phosphocholine + Carboxylate+++R01317///phosphatidylcholine 2-acylhydrolase Phosphatidylcholine + H2O <=> 1-Acyl-sn-glycero-3-phosphocholine + Arachidonate+++R07064///phosphatidylcholine 2-acylhydrolase Phosphatidylcholine + H2O <=> 1-Acyl-sn-glycero-3-phosphocholine + Lino…	GO:0005615///extracellular space+++GO:0005576///extracellular region	GO:0102567///phospholipase A2 activity (consuming 1,2-dipalmitoylphosphatidylcholine)+++GO:0005509///calcium ion binding+++GO:0102568///phospholipase A2 activity consuming 1,2-dioleoylphosphatidylethanolamine)+++GO:0004620///phospholipase activity+++GO:0004623///phospholipase A2 activity	GO:0016042///lipid catabolic process+++GO:1990830///cellular response to leukemia inhibitory factor+++GO:0036149///phosphatidylinositol acyl-chain remodeling+++GO:0090238///positive regulation of arachidonic acid secretion+++GO:0032308///positive regulation of prostaglandin secretion+++GO:0051977///lysophospholipid transport+++GO:0010744///positive regulation of macrophage derived foam cell diffe…	group 10 secretory phospholipase A2-like	[CX062_HUMAN|diamond]RecName: Full=Putative uncharacterized protein encoded by LINC00269;+++[PA2GF_HUMAN|diamond]RecName: Full=Group IIF secretory phospholipase A2; Short=GIIF sPLA2; Short=sPLA2-IIF; EC=3.1.1.4; AltName: Full=Phosphatidylcholine 2-acylhydrolase 2F; Flags: Precursor;+++[PA2GX_HUMAN|diamond]RecName: Full=Group 10 secretory phospholipase A2; EC=3.1.1.4; AltName: Full=Group X secreto…
100652824	'KIAA2012'	3	0	1	1.33333	05225///Hepatocellular carcinoma+++04390///Hippo signaling pathway+++05200///Pathways in cancer+++04934///Cushing's syndrome+++04150///mTOR signaling pathway+++05226///Gastric cancer+++05217///Basal cell carcinoma+++05166///HTLV-I infection+++05165///Human papillomavirus infection+++04916///Melanogenesis+++04310///Wnt signaling pathway+++05224///Breast cancer+++04550///Signaling pathways regulati…	H00048///Hepatocellular carcinoma+++H00031///Breast cancer	M00677///Wnt signaling		GO:0055038///recycling endosome membrane+++GO:0005886///plasma membrane+++GO:0016021///integral component of membrane	GO:0030165///PDZ domain binding+++GO:0042813///Wnt-activated receptor activity+++GO:0004930///G protein-coupled receptor activity+++GO:0017147///Wnt-protein binding+++GO:0005109///frizzled binding+++GO:0005546///phosphatidylinositol-4,5-bisphosphate binding	GO:0033077///T cell differentiation in thymus+++GO:0019827///stem cell population maintenance+++GO:0048103///somatic stem cell division+++GO:0030182///neuron differentiation+++GO:0014834///skeletal muscle satellite cell maintenance involved in skeletal muscle regeneration+++GO:0038031///non-canonical Wnt signaling pathway via JNK cascade+++GO:0042327///positive regulation of phosphorylation+++GO:…	KIAA2012	[K2012_HUMAN|Reviewed]RecName: Full=Uncharacterized protein KIAA2012 {ECO:0000305};+++[A0A1B0GV91_HUMAN|Unreviewed]SubName: Full=Uncharacterized protein KIAA2012 {ECO:0000313|Ensembl:ENSP00000490419}; Flags: Fragment;+++[H7C5G6_HUMAN|Unreviewed]SubName: Full=Uncharacterized protein KIAA2012 {ECO:0000313|Ensembl:ENSP00000419834};
100652833	'LOC100652833'	0	1	0	0.333333					GO:0016021///integral component of membrane			putative POM121-like protein 1-like	[P121A_HUMAN|diamond]RecName: Full=Nuclear envelope pore membrane protein POM 121; AltName: Full=Nuclear envelope pore membrane protein POM 121A; AltName: Full=Nucleoporin Nup121; AltName: Full=Pore membrane protein of 121 kDa;+++[P121C_HUMAN|diamond]RecName: Full=Nuclear envelope pore membrane protein POM 121C; AltName: Full=Nuclear pore membrane protein 121-2; Short=POM121-2; AltName: Full=Pore…
100652901	'LOC100652901'	11	40.99	17.99	23.3267					GO:0005730///nucleolus+++GO:0005737///cytoplasm+++GO:1990904///ribonucleoprotein complex+++GO:0010494///cytoplasmic stress granule	GO:0003727///single-stranded RNA binding+++GO:0000166///nucleotide binding+++GO:0042802///identical protein binding+++GO:0003697///single-stranded DNA binding	GO:0032197///transposition, RNA-mediated	uncharacterized LOC100652901	[Q6ZNX4_HUMAN|Unreviewed]SubName: Full=cDNA FLJ26942 fis, clone RCT07464 {ECO:0000313|EMBL:BAC85354.1};
100653049	'LOC100653049'	0	1	0	0.333333	04915///Estrogen signaling pathway	H00708///Naegeli-Franceschetti-Jadassohn syndrome+++H00738///Ichthyosis with confetti+++H00796///Dermatopathia pigmentosa reticularis+++H00667///Woolly hair+++H00691///Bullous congenital ichthyosiform erythroderma (BCIE)+++H00722///Epidermolytic palmoplantar keratoderma (EPPK)+++H00726///Meesmann corneal dystrophy+++H00584///Epidermolysis bullosa simplex+++H00684///Pachyonychia congenita+++H00723…			GO:0005882///intermediate filament	GO:0005198///structural molecule activity	GO:0008544///epidermis development+++GO:0031424///keratinization+++GO:0070268///cornification	keratin, type I cuticular Ha4	[KRT34_HUMAN|Reviewed]RecName: Full=Keratin, type I cuticular Ha4; AltName: Full=Hair keratin, type I Ha4; AltName: Full=Keratin-34; Short=K34;+++[A0A140TA62_HUMAN|Unreviewed]SubName: Full=Uncharacterized protein {ECO:0000313|Ensembl:ENSP00000459812};
100653133	'LOC100653133'	0	1	0	0.333333								golgin subfamily A member 6-like protein 1	[GG6L1_HUMAN|diamond]RecName: Full=Golgin subfamily A member 6-like protein 1;+++[GG6L2_HUMAN|diamond]RecName: Full=Golgin subfamily A member 6-like protein 2;+++[GG6L6_HUMAN|diamond]RecName: Full=Golgin subfamily A member 6-like protein 6;+++[GG6L7_HUMAN|diamond]RecName: Full=Golgin subfamily A member 6-like protein 7 {ECO:0000305};+++[GG6LV_HUMAN|diamond]RecName: Full=Golgin subfamily A member …
100653515	'CEP295NL'	6	6	2	4.66667					GO:0005929///cilium+++GO:0042995///cell projection	GO:0008191///metalloendopeptidase inhibitor activity	GO:0010951///negative regulation of endopeptidase activity	CEP295 N-terminal like	[C295L_HUMAN|Reviewed]RecName: Full=CEP295 N-terminal-like protein {ECO:0000305}; AltName: Full=KIAA1731 N-terminal like protein {ECO:0000312|HGNC:HGNC:44659};+++[K7EL90_HUMAN|Unreviewed]SubName: Full=CEP295 N-terminal-like protein {ECO:0000313|Ensembl:ENSP00000465968}; Flags: Fragment;
10066	'SCAMP2'	2079	2070	2011	2053.33					GO:0016021///integral component of membrane+++GO:0070062///extracellular exosome+++GO:0055038///recycling endosome membrane+++GO:0000139///Golgi membrane+++GO:0016020///membrane+++GO:0005794///Golgi apparatus+++GO:0043231///intracellular membrane-bounded organelle+++GO:0005768///endosome+++GO:0032588///trans-Golgi network membrane+++GO:0030133///transport vesicle	GO:0005515///protein binding	GO:0006892///post-Golgi vesicle-mediated transport+++GO:0015031///protein transport	secretory carrier membrane protein 2	[SCAM2_HUMAN|Reviewed]RecName: Full=Secretory carrier-associated membrane protein 2; Short=Secretory carrier membrane protein 2;+++[A0A140VK92_HUMAN|Unreviewed]RecName: Full=Secretory carrier-associated membrane protein {ECO:0000256|RuleBase:RU363122}; Short=Secretory carrier membrane protein {ECO:0000256|RuleBase:RU363122};+++[A8K769_HUMAN|Unreviewed]RecName: Full=Secretory carrier-associated me…
10067	'SCAMP3'	2072	2170	2031	2091					GO:0016021///integral component of membrane+++GO:0005794///Golgi apparatus+++GO:0055038///recycling endosome membrane+++GO:0070062///extracellular exosome+++GO:0000139///Golgi membrane+++GO:0016020///membrane+++GO:0043231///intracellular membrane-bounded organelle+++GO:0032588///trans-Golgi network membrane	GO:0031625///ubiquitin protein ligase binding	GO:0006892///post-Golgi vesicle-mediated transport+++GO:0015031///protein transport	secretory carrier membrane protein 3	[SCAM3_HUMAN|Reviewed]RecName: Full=Secretory carrier-associated membrane protein 3; Short=Secretory carrier membrane protein 3;+++[Q6FHJ5_HUMAN|Unreviewed]RecName: Full=Secretory carrier-associated membrane protein {ECO:0000256|RuleBase:RU363122}; Short=Secretory carrier membrane protein {ECO:0000256|RuleBase:RU363122}; Flags: Fragment;
10068	'IL18BP'	42	87	84	71					GO:0005576///extracellular region+++GO:0070062///extracellular exosome+++GO:0005615///extracellular space	GO:0042007///interleukin-18 binding+++GO:0048019///receptor antagonist activity	GO:0070301///cellular response to hydrogen peroxide+++GO:0032496///response to lipopolysaccharide+++GO:0071356///cellular response to tumor necrosis factor+++GO:0042088///T-helper 1 type immune response+++GO:0071345///cellular response to cytokine stimulus+++GO:1900116///extracellular negative regulation of signal transduction+++GO:0035655///interleukin-18-mediated signaling pathway	interleukin 18 binding protein	[I18BP_HUMAN|Reviewed]RecName: Full=Interleukin-18-binding protein; Short=IL-18BP; AltName: Full=Tadekinig-alfa; Flags: Precursor;+++[A0A024R5G2_HUMAN|Unreviewed]SubName: Full=Interleukin 18 binding protein, isoform CRA_d {ECO:0000313|EMBL:EAW74817.1};+++[A0A024R5I1_HUMAN|Unreviewed]SubName: Full=Interleukin 18 binding protein, isoform CRA_c {ECO:0000313|EMBL:EAW74820.1};+++[A0A024R5M7_HUMAN|Unre…
10069	'RWDD2B'	187	154	166	169	04140///Autophagy - animal+++04137///Mitophagy - animal				GO:0005575///cellular_component	GO:0003674///molecular_function+++GO:0005515///protein binding	GO:0008150///biological_process	RWD domain containing 2B	[RWD2B_HUMAN|Reviewed]RecName: Full=RWD domain-containing protein 2B;
10071	'MUC12'	1	2	3	2	04137///Mitophagy - animal+++04140///Autophagy - animal				GO:0005887///integral component of plasma membrane+++GO:0016020///membrane+++GO:0005796///Golgi lumen+++GO:0005886///plasma membrane+++GO:0016021///integral component of membrane	GO:0003674///molecular_function	GO:0001558///regulation of cell growth+++GO:0016266///O-glycan processing+++GO:0002223///stimulatory C-type lectin receptor signaling pathway	mucin 12, cell surface associated	[MUC12_HUMAN|Reviewed]RecName: Full=Mucin-12; Short=MUC-12; AltName: Full=Mucin-11; Short=MUC-11; Flags: Precursor;+++[A1L198_HUMAN|Unreviewed]SubName: Full=MUC12 protein {ECO:0000313|EMBL:AAI27878.1}; Flags: Fragment;+++[H7BXN1_HUMAN|Unreviewed]SubName: Full=Mucin-12 {ECO:0000313|Ensembl:ENSP00000306919}; Flags: Fragment;+++[L8E898_HUMAN|Unreviewed]SubName: Full=Alternative protein MUC12 {ECO:00…
10072	'DPP3'	1146	1185	1189	1173.33					GO:0070062///extracellular exosome+++GO:0005737///cytoplasm+++GO:0005886///plasma membrane+++GO:0005829///cytosol+++GO:0016607///nuclear speck	GO:0046872///metal ion binding+++GO:0008270///zinc ion binding+++GO:0008233///peptidase activity+++GO:0005515///protein binding+++GO:0004177///aminopeptidase activity+++GO:0016787///hydrolase activity+++GO:0008237///metallopeptidase activity+++GO:0008239///dipeptidyl-peptidase activity	GO:0006508///proteolysis	dipeptidyl peptidase 3	[DPP3_HUMAN|Reviewed]RecName: Full=Dipeptidyl peptidase 3; EC=3.4.14.4 {ECO:0000269|PubMed:11209758, ECO:0000269|PubMed:1515063, ECO:0000269|PubMed:3233187, ECO:0000269|PubMed:9425109}; AltName: Full=Dipeptidyl aminopeptidase III; AltName: Full=Dipeptidyl arylamidase III; AltName: Full=Dipeptidyl peptidase III; Short=DPP III; AltName: Full=Enkephalinase B;+++[E9PKK8_HUMAN|Unreviewed]SubName: Full…
10073	'SNUPN'	114	159	187	153.333	03013///RNA transport				GO:0005829///cytosol+++GO:0005643///nuclear pore+++GO:0005737///cytoplasm+++GO:0005634///nucleus	GO:0000339///RNA cap binding+++GO:0003723///RNA binding+++GO:0061608///nuclear import signal receptor activity+++GO:0005515///protein binding	GO:0006606///protein import into nucleus+++GO:0061015///snRNA import into nucleus+++GO:0000387///spliceosomal snRNP assembly+++GO:0051170///import into nucleus	snurportin 1	[SPN1_HUMAN|Reviewed]RecName: Full=Snurportin-1; AltName: Full=RNA U transporter 1;+++[H3BQR0_HUMAN|Unreviewed]SubName: Full=Snurportin-1 {ECO:0000313|Ensembl:ENSP00000455894}; Flags: Fragment;+++[H3BRI5_HUMAN|Unreviewed]SubName: Full=Snurportin-1 {ECO:0000313|Ensembl:ENSP00000456260}; Flags: Fragment;+++[H3BSK1_HUMAN|Unreviewed]SubName: Full=Snurportin-1 {ECO:0000313|Ensembl:ENSP00000456742}; Fl…
10075	'HUWE1'	8343	10263	8549	9051.67	04120///Ubiquitin mediated proteolysis	H00658///Syndromic X-linked mental retardation			GO:1904813///ficolin-1-rich granule lumen+++GO:0005576///extracellular region+++GO:0034774///secretory granule lumen+++GO:0016021///integral component of membrane+++GO:0005654///nucleoplasm+++GO:0016020///membrane+++GO:0005634///nucleus+++GO:0005737///cytoplasm+++GO:0005829///cytosol+++GO:0070062///extracellular exosome	GO:0004842///ubiquitin-protein transferase activity+++GO:0016740///transferase activity+++GO:0003723///RNA binding+++GO:0061630///ubiquitin protein ligase activity+++GO:0005515///protein binding+++GO:0003677///DNA binding	GO:0006281///DNA repair+++GO:0016567///protein ubiquitination+++GO:0030154///cell differentiation+++GO:1903955///positive regulation of protein targeting to mitochondrion+++GO:0043312///neutrophil degranulation+++GO:0006284///base-excision repair+++GO:0000209///protein polyubiquitination+++GO:0006513///protein monoubiquitination+++GO:0006974///cellular response to DNA damage stimulus+++GO:0006511…	HECT, UBA and WWE domain containing 1, E3 ubiquitin protein ligase	[HUWE1_HUMAN|Reviewed]RecName: Full=E3 ubiquitin-protein ligase HUWE1; EC=2.3.2.26; AltName: Full=ARF-binding protein 1; Short=ARF-BP1; AltName: Full=HECT, UBA and WWE domain-containing protein 1; AltName: Full=HECT-type E3 ubiquitin transferase HUWE1; AltName: Full=Homologous to E6AP carboxyl terminus homologous protein 9; Short=HectH9; AltName: Full=Large structure of UREB1; Short=LASU1; AltNam…
10076	'PTPRU'	2852	3127	2837	2938.67					GO:0005886///plasma membrane+++GO:0043197///dendritic spine+++GO:0030424///axon+++GO:0030027///lamellipodium+++GO:0098978///glutamatergic synapse+++GO:0005911///cell-cell junction+++GO:0099061///integral component of postsynaptic density membrane+++GO:0016324///apical plasma membrane+++GO:0043005///neuron projection+++GO:0016020///membrane+++GO:0030054///cell junction+++GO:0098982///GABA-ergic sy…	GO:0008013///beta-catenin binding+++GO:0017147///Wnt-protein binding+++GO:0004725///protein tyrosine phosphatase activity+++GO:0004721///phosphoprotein phosphatase activity+++GO:0005515///protein binding+++GO:0005001///transmembrane receptor protein tyrosine phosphatase activity+++GO:0016791///phosphatase activity+++GO:0042803///protein homodimerization activity+++GO:0016787///hydrolase activity	GO:0034109///homotypic cell-cell adhesion+++GO:0016311///dephosphorylation+++GO:0031100///animal organ regeneration+++GO:2000049///positive regulation of cell-cell adhesion mediated by cadherin+++GO:0090090///negative regulation of canonical Wnt signaling pathway+++GO:0010812///negative regulation of cell-substrate adhesion+++GO:0007185///transmembrane receptor protein tyrosine phosphatase signal…	protein tyrosine phosphatase, receptor type U	[PTPRU_HUMAN|Reviewed]RecName: Full=Receptor-type tyrosine-protein phosphatase U; Short=R-PTP-U; EC=3.1.3.48; AltName: Full=Pancreatic carcinoma phosphatase 2; Short=PCP-2; AltName: Full=Protein-tyrosine phosphatase J; Short=PTP-J; Short=hPTP-J; AltName: Full=Protein-tyrosine phosphatase pi; Short=PTP pi; AltName: Full=Protein-tyrosine phosphatase receptor omicron; Short=PTP-RO; AltName: Full=Rec…
10077	'TSPAN32'	2	2	4	2.66667					GO:0070442///integrin alphaIIb-beta3 complex+++GO:0005886///plasma membrane+++GO:0005887///integral component of plasma membrane+++GO:0016021///integral component of membrane+++GO:0016529///sarcoplasmic reticulum+++GO:0009986///cell surface+++GO:0031225///anchored component of membrane+++GO:0016020///membrane+++GO:0033017///sarcoplasmic reticulum membrane	GO:0016757///transferase activity, transferring glycosyl groups+++GO:0003956///NAD(P)+-protein-arginine ADP-ribosyltransferase activity+++GO:0016740///transferase activity+++GO:0003950///NAD+ ADP-ribosyltransferase activity+++GO:0003674///molecular_function	GO:0007010///cytoskeleton organization+++GO:0030886///negative regulation of myeloid dendritic cell activation+++GO:0007166///cell surface receptor signaling pathway+++GO:0007229///integrin-mediated signaling pathway+++GO:0007599///hemostasis+++GO:0006471///protein ADP-ribosylation+++GO:0007596///blood coagulation+++GO:0070527///platelet aggregation+++GO:0007267///cell-cell signaling+++GO:0042832…	tetraspanin 32	[TSN32_HUMAN|Reviewed]RecName: Full=Tetraspanin-32; Short=Tspan-32; AltName: Full=Protein Phemx;+++[D3YTD1_HUMAN|Unreviewed]SubName: Full=Tetraspanin-32 {ECO:0000313|Ensembl:ENSP00000405205};+++[F8WB10_HUMAN|Unreviewed]SubName: Full=Tetraspanin-32 {ECO:0000313|Ensembl:ENSP00000405001};+++[F8WCN6_HUMAN|Unreviewed]SubName: Full=Tetraspanin-32 {ECO:0000313|Ensembl:ENSP00000343285};+++[G3XAG6_HUMAN|U…
10078	'TSSC4'	363	362	382	369						GO:0005515///protein binding		tumor suppressing subtransferable candidate 4	[TSSC4_HUMAN|Reviewed]RecName: Full=Protein TSSC4; AltName: Full=Tumor-suppressing STF cDNA 4 protein; AltName: Full=Tumor-suppressing subchromosomal transferable fragment candidate gene 4 protein;+++[A0A024RCB9_HUMAN|Unreviewed]SubName: Full=Tumor suppressing subtransferable candidate 4, isoform CRA_a {ECO:0000313|EMBL:EAX02513.1};+++[A6NCC9_HUMAN|Unreviewed]SubName: Full=Protein TSSC4 {ECO:0000…
10079	'ATP9A'	829	812	754	798.333		H00624///Familial cholestasis			GO:0048471///perinuclear region of cytoplasm+++GO:0005768///endosome+++GO:0055037///recycling endosome+++GO:0005769///early endosome+++GO:0016021///integral component of membrane+++GO:0031901///early endosome membrane+++GO:0005802///trans-Golgi network+++GO:0005794///Golgi apparatus+++GO:0005886///plasma membrane+++GO:0016020///membrane	GO:0016787///hydrolase activity+++GO:0004012///phospholipid-translocating ATPase activity+++GO:0046872///metal ion binding+++GO:0000166///nucleotide binding+++GO:0000287///magnesium ion binding+++GO:0005524///ATP binding	GO:0006897///endocytosis+++GO:0006890///retrograde vesicle-mediated transport, Golgi to ER+++GO:0045332///phospholipid translocation+++GO:0015914///phospholipid transport	ATPase phospholipid transporting 9A (putative)	[ATP9A_HUMAN|Reviewed]RecName: Full=Probable phospholipid-transporting ATPase IIA; EC=3.6.3.1; AltName: Full=ATPase class II type 9A;+++[A0A0A0MR22_HUMAN|Unreviewed]RecName: Full=Phospholipid-transporting ATPase {ECO:0000256|RuleBase:RU362033}; EC=3.6.3.1 {ECO:0000256|RuleBase:RU362033};+++[B4DR18_HUMAN|Unreviewed]RecName: Full=Phospholipid-transporting ATPase {ECO:0000256|RuleBase:RU362033}; EC=…
1008	'CDH10'	94	79	85	86	04137///Mitophagy - animal+++04140///Autophagy - animal				GO:0099059///integral component of presynaptic active zone membrane+++GO:0016342///catenin complex+++GO:0098982///GABA-ergic synapse+++GO:0009986///cell surface+++GO:0016020///membrane+++GO:0005886///plasma membrane+++GO:0098978///glutamatergic synapse+++GO:0016021///integral component of membrane+++GO:0005913///cell-cell adherens junction+++GO:0099060///integral component of postsynaptic special…	GO:0005509///calcium ion binding+++GO:0046872///metal ion binding+++GO:0045296///cadherin binding+++GO:0008092///cytoskeletal protein binding+++GO:0042803///protein homodimerization activity	GO:0044331///cell-cell adhesion mediated by cadherin+++GO:0007043///cell-cell junction assembly+++GO:0034332///adherens junction organization+++GO:0007155///cell adhesion+++GO:0016339///calcium-dependent cell-cell adhesion via plasma membrane cell adhesion molecules+++GO:0007156///homophilic cell adhesion via plasma membrane adhesion molecules+++GO:0098609///cell-cell adhesion	cadherin 10	[CAD10_HUMAN|Reviewed]RecName: Full=Cadherin-10; AltName: Full=T2-cadherin; Flags: Precursor;+++[D6RJG0_HUMAN|Unreviewed]SubName: Full=Cadherin-10 {ECO:0000313|Ensembl:ENSP00000425653};+++[L8ECD4_HUMAN|Unreviewed]SubName: Full=Alternative protein CDH10 {ECO:0000313|EMBL:CCQ43372.1};+++[X5D8X5_HUMAN|Unreviewed]SubName: Full=Cadherin 10 type 2 isoform A {ECO:0000313|EMBL:AHW56448.1}; SubName: Full=…
10081	'PDCD7'	356	382	316	351.333					GO:0005654///nucleoplasm+++GO:0005634///nucleus+++GO:0005689///U12-type spliceosomal complex		GO:0006915///apoptotic process+++GO:0008380///RNA splicing+++GO:0051384///response to glucocorticoid+++GO:0000398///mRNA splicing, via spliceosome	programmed cell death 7	[PDCD7_HUMAN|Reviewed]RecName: Full=Programmed cell death protein 7; AltName: Full=ES18; Short=hES18;+++[A3KMF9_HUMAN|Unreviewed]SubName: Full=PDCD7 protein {ECO:0000313|EMBL:AAI31705.1}; Flags: Fragment;+++[H3BT73_HUMAN|Unreviewed]SubName: Full=Programmed cell death protein 7 {ECO:0000313|Ensembl:ENSP00000457053}; Flags: Fragment;+++[Q569I4_HUMAN|Unreviewed]SubName: Full=PDCD7 protein {ECO:00003…
10082	'GPC6'	868	823	952	881		H02154///Omodysplasia+++H00493///Heparan sulfate proteoglycan gene defects			GO:0016020///membrane+++GO:0031225///anchored component of membrane+++GO:0005634///nucleus+++GO:0062023///collagen-containing extracellular matrix+++GO:0005886///plasma membrane+++GO:0005576///extracellular region+++GO:0005615///extracellular space+++GO:0046658///anchored component of plasma membrane+++GO:0043202///lysosomal lumen+++GO:0005796///Golgi lumen+++GO:0098978///glutamatergic synapse	GO:0005515///protein binding+++GO:1904929///coreceptor activity involved in Wnt signaling pathway, planar cell polarity pathway	GO:0006027///glycosaminoglycan catabolic process+++GO:0001523///retinoid metabolic process+++GO:0016477///cell migration+++GO:0009966///regulation of signal transduction+++GO:0060071///Wnt signaling pathway, planar cell polarity pathway+++GO:0006024///glycosaminoglycan biosynthetic process+++GO:0098696///regulation of neurotransmitter receptor localization to postsynaptic specialization membrane	glypican 6	[GPC6_HUMAN|Reviewed]RecName: Full=Glypican-6; Contains: RecName: Full=Secreted glypican-6; Flags: Precursor;+++[A0A087WT82_HUMAN|Unreviewed]SubName: Full=Glypican-6 {ECO:0000313|Ensembl:ENSP00000477667};
100820829	'MYZAP'	5	7	10	7.33333					GO:0016020///membrane+++GO:0030864///cortical actin cytoskeleton+++GO:0030054///cell junction+++GO:0005856///cytoskeleton+++GO:0031674///I band+++GO:0005737///cytoplasm+++GO:0005886///plasma membrane+++GO:0031234///extrinsic component of cytoplasmic side of plasma membrane+++GO:0016591///RNA polymerase II, holoenzyme+++GO:0030018///Z disc	GO:0005515///protein binding	GO:0035556///intracellular signal transduction	myocardial zonula adherens protein	[MYZAP_HUMAN|Reviewed]RecName: Full=Myocardial zonula adherens protein; AltName: Full=GRINL1A upstream protein; Short=Gup; Flags: Precursor;+++[A0A024R5W4_HUMAN|Unreviewed]SubName: Full=HCG40688, isoform CRA_a {ECO:0000313|EMBL:EAW77523.1};+++[H0YCD3_HUMAN|Unreviewed]SubName: Full=Myocardial zonula adherens protein {ECO:0000313|Ensembl:ENSP00000431396}; Flags: Fragment;+++[H3BTD5_HUMAN|Unreviewed…
10083	'USH1C'	0	1	0	0.333333		H00605///Deafness, autosomal recessive+++H00779///Usher syndrome (US)			GO:0002142///stereocilia ankle link complex+++GO:0045202///synapse+++GO:0005903///brush border+++GO:0005902///microvillus+++GO:0005829///cytosol+++GO:0005856///cytoskeleton+++GO:0042995///cell projection+++GO:0045177///apical part of cell+++GO:0032420///stereocilium+++GO:0005886///plasma membrane+++GO:0001917///photoreceptor inner segment+++GO:0032391///photoreceptor connecting cilium+++GO:000573…	GO:0005515///protein binding+++GO:0051015///actin filament binding+++GO:0030507///spectrin binding	GO:0034622///cellular protein-containing complex assembly+++GO:0050953///sensory perception of light stimulus+++GO:0060122///inner ear receptor cell stereocilium organization+++GO:0042472///inner ear morphogenesis+++GO:1904106///protein localization to microvillus+++GO:0045494///photoreceptor cell maintenance+++GO:0042491///inner ear auditory receptor cell differentiation+++GO:0030046///parallel …	USH1 protein network component harmonin	[USH1C_HUMAN|Reviewed]RecName: Full=Harmonin; AltName: Full=Antigen NY-CO-38/NY-CO-37; AltName: Full=Autoimmune enteropathy-related antigen AIE-75; AltName: Full=Protein PDZ-73; AltName: Full=Renal carcinoma antigen NY-REN-3; AltName: Full=Usher syndrome type-1C protein;+++[A0A0S2Z4U9_HUMAN|Unreviewed]SubName: Full=Usher syndrome 1C (Autosomal recessive, severe), isoform CRA_d {ECO:0000313|EMBL:E…
10084	'PQBP1'	614	663	602	626.333	03040///Spliceosome	H01913///Renpenning syndrome+++H00480///Non-syndromic X-linked mental retardation	M00353///Spliceosome, Prp19/CDC5L complex		GO:0005654///nucleoplasm+++GO:0005737///cytoplasm+++GO:0005634///nucleus+++GO:0010494///cytoplasmic stress granule+++GO:0005829///cytosol+++GO:0016607///nuclear speck+++GO:0071598///neuronal ribonucleoprotein granule	GO:0003690///double-stranded DNA binding+++GO:0003677///DNA binding+++GO:0005515///protein binding+++GO:0003713///transcription coactivator activity+++GO:0043021///ribonucleoprotein complex binding	GO:0006355///regulation of transcription, DNA-templated+++GO:1903508///positive regulation of nucleic acid-templated transcription+++GO:0000380///alternative mRNA splicing, via spliceosome+++GO:0032481///positive regulation of type I interferon production+++GO:0031175///neuron projection development+++GO:0002218///activation of innate immune response+++GO:0006397///mRNA processing+++GO:0000398///…	polyglutamine binding protein 1	[PQBP1_HUMAN|Reviewed]RecName: Full=Polyglutamine-binding protein 1 {ECO:0000303|PubMed:10332029, ECO:0000303|PubMed:11163963}; Short=PQBP-1 {ECO:0000303|PubMed:10332029, ECO:0000303|PubMed:11163963}; AltName: Full=38 kDa nuclear protein containing a WW domain {ECO:0000303|PubMed:10198427}; Short=Npw38 {ECO:0000303|PubMed:10198427}; AltName: Full=Polyglutamine tract-binding protein 1 {ECO:0000303…
10085	'EDIL3'	2923	2579	2635	2712.33	04140///Autophagy - animal+++04137///Mitophagy - animal				GO:0062023///collagen-containing extracellular matrix+++GO:0070062///extracellular exosome+++GO:0005576///extracellular region+++GO:1903561///extracellular vesicle	GO:0005201///extracellular matrix structural constituent+++GO:0005178///integrin binding+++GO:0005509///calcium ion binding+++GO:0046872///metal ion binding	GO:0007275///multicellular organism development+++GO:0007155///cell adhesion+++GO:0010811///positive regulation of cell-substrate adhesion	EGF like repeats and discoidin domains 3	[EDIL3_HUMAN|Reviewed]RecName: Full=EGF-like repeat and discoidin I-like domain-containing protein 3; AltName: Full=Developmentally-regulated endothelial cell locus 1 protein; AltName: Full=Integrin-binding protein DEL1; Flags: Precursor;
100861412	'FSBP'	58.73	58.8	52.95	56.8267	04140///Autophagy - animal+++04137///Mitophagy - animal				GO:0005634///nucleus	GO:0042802///identical protein binding+++GO:0005515///protein binding+++GO:0005524///ATP binding	GO:0006355///regulation of transcription, DNA-templated+++GO:0006351///transcription, DNA-templated	fibrinogen silencer binding protein	[FSBP_HUMAN|Reviewed]RecName: Full=Fibrinogen silencer-binding protein;+++[J3KSW4_HUMAN|Unreviewed]SubName: Full=Fibrinogen silencer-binding protein {ECO:0000313|Ensembl:ENSP00000462684};
100862671	'TMEM265'	104	113	117	111.333					GO:0016021///integral component of membrane+++GO:0016020///membrane		GO:0009607///response to biotic stimulus	transmembrane protein 265	[TM265_HUMAN|Reviewed]RecName: Full=Transmembrane protein 265 {ECO:0000312|HGNC:HGNC:51241};
10087	'COL4A3BP'	724	656	687	689	05202///Transcriptional misregulation in cancer+++05213///Endometrial cancer+++05224///Breast cancer+++04140///Autophagy - animal+++05210///Colorectal cancer+++05220///Chronic myeloid leukemia+++05212///Pancreatic cancer+++05214///Glioma+++05216///Thyroid cancer+++04137///Mitophagy - animal+++05218///Melanoma+++05217///Basal cell carcinoma+++03460///Fanconi anemia pathway+++05226///Gastric cancer…	H00773///Autosomal dominant mental retardation			GO:0005581///collagen trimer+++GO:0016020///membrane+++GO:0005783///endoplasmic reticulum+++GO:0005739///mitochondrion+++GO:0005654///nucleoplasm+++GO:0005794///Golgi apparatus+++GO:0005789///endoplasmic reticulum membrane+++GO:0005829///cytosol+++GO:0005737///cytoplasm+++GO:0005623///cell+++GO:0048471///perinuclear region of cytoplasm	GO:0070273///phosphatidylinositol-4-phosphate binding+++GO:0120017///intermembrane ceramide transfer activity+++GO:0008289///lipid binding+++GO:1902388///ceramide 1-phosphate transporter activity+++GO:0016301///kinase activity+++GO:1902387///ceramide 1-phosphate binding+++GO:0097001///ceramide binding+++GO:0005515///protein binding	GO:0016310///phosphorylation+++GO:0006869///lipid transport+++GO:0034976///response to endoplasmic reticulum stress+++GO:0003007///heart morphogenesis+++GO:0055088///lipid homeostasis+++GO:0001701///in utero embryonic development+++GO:0008283///cell proliferation+++GO:0006672///ceramide metabolic process+++GO:0030148///sphingolipid biosynthetic process+++GO:0120009///intermembrane lipid transfer+…	collagen type IV alpha 3 binding protein	[C43BP_HUMAN|Reviewed]RecName: Full=Collagen type IV alpha-3-binding protein; AltName: Full=Ceramide transfer protein {ECO:0000303|PubMed:14685229}; Short=hCERT; AltName: Full=Goodpasture antigen-binding protein; Short=GPBP; AltName: Full=START domain-containing protein 11; Short=StARD11; AltName: Full=StAR-related lipid transfer protein 11;+++[A0A024RAJ5_HUMAN|Unreviewed]SubName: Full=Collagen, …
100873985	'MED14OS'	1	3	4	2.66667								MED14 opposite strand	[M14OS_HUMAN|Reviewed]RecName: Full=Putative uncharacterized protein MED14OS {ECO:0000305}; AltName: Full=MED14 antisense gene protein 1 {ECO:0000305}; AltName: Full=MED14 opposite strand protein {ECO:0000312|HGNC:HGNC:40162};
100885848	'PTGES3L'	7.93	3.97	7.49	6.46333					GO:0005634///nucleus+++GO:0005737///cytoplasm+++GO:0005829///cytosol	GO:0051879///Hsp90 protein binding+++GO:0051087///chaperone binding	GO:0006457///protein folding+++GO:0051131///chaperone-mediated protein complex assembly	prostaglandin E synthase 3 like	[PTG3L_HUMAN|Reviewed]RecName: Full=Putative protein PTGES3L; AltName: Full=Prostaglandin E synthase 3-like;+++[B9A003_HUMAN|Unreviewed]SubName: Full=Putative protein PTGES3L {ECO:0000313|Ensembl:ENSP00000386902};+++[C9JG77_HUMAN|Unreviewed]SubName: Full=Putative protein PTGES3L {ECO:0000313|Ensembl:ENSP00000404440}; Flags: Fragment;+++[H7C1Q7_HUMAN|Unreviewed]SubName: Full=Putative protein PTGES…
100885850	'PTGES3L-AARSD1'	5.13	13.24	1.19	6.52					GO:0005634///nucleus+++GO:0005737///cytoplasm	GO:0000166///nucleotide binding+++GO:0003676///nucleic acid binding+++GO:0005524///ATP binding+++GO:0004812///aminoacyl-tRNA ligase activity+++GO:0004813///alanine-tRNA ligase activity	GO:0006419///alanyl-tRNA aminoacylation+++GO:0043039///tRNA aminoacylation	PTGES3L-AARSD1 readthrough	[AASD1_HUMAN|Reviewed]RecName: Full=Alanyl-tRNA editing protein Aarsd1; AltName: Full=Alanyl-tRNA synthetase domain-containing protein 1;+++[C9J5N1_HUMAN|Unreviewed]SubName: Full=PTGES3L-AARSD1 readthrough {ECO:0000313|Ensembl:ENSP00000386254};+++[C9JUA3_HUMAN|Unreviewed]SubName: Full=PTGES3L-AARSD1 readthrough {ECO:0000313|Ensembl:ENSP00000393780}; Flags: Fragment;+++[H7C054_HUMAN|Unreviewed]Sub…
10089	'KCNK7'	1	0	0	0.333333					GO:0005886///plasma membrane+++GO:0005887///integral component of plasma membrane+++GO:0016020///membrane+++GO:0016021///integral component of membrane	GO:0022841///potassium ion leak channel activity+++GO:0005244///voltage-gated ion channel activity+++GO:0005267///potassium channel activity	GO:0006813///potassium ion transport+++GO:0006811///ion transport+++GO:0071805///potassium ion transmembrane transport+++GO:0034765///regulation of ion transmembrane transport	potassium two pore domain channel subfamily K member 7	[KCNK7_HUMAN|Reviewed]RecName: Full=Potassium channel subfamily K member 7;+++[A0A024R5B0_HUMAN|Unreviewed]SubName: Full=Potassium channel, subfamily K, member 7, isoform CRA_c {ECO:0000313|EMBL:EAW74415.1};+++[A0A024R5F5_HUMAN|Unreviewed]SubName: Full=Potassium channel, subfamily K, member 7, isoform CRA_b {ECO:0000313|EMBL:EAW74414.1};+++[H0YCM4_HUMAN|Unreviewed]SubName: Full=Potassium channel …
1009	'CDH11'	674	605	903	727.333	04140///Autophagy - animal+++04137///Mitophagy - animal	H01513///Retinoblastoma			GO:0098978///glutamatergic synapse+++GO:0005913///cell-cell adherens junction+++GO:0070062///extracellular exosome+++GO:0016342///catenin complex+++GO:0016021///integral component of membrane+++GO:0009986///cell surface+++GO:0016020///membrane+++GO:0005886///plasma membrane+++GO:0098685///Schaffer collateral - CA1 synapse+++GO:0045202///synapse+++GO:0005737///cytoplasm	GO:0005509///calcium ion binding+++GO:0042803///protein homodimerization activity+++GO:0045296///cadherin binding+++GO:0046872///metal ion binding+++GO:0008092///cytoskeletal protein binding	GO:0021957///corticospinal tract morphogenesis+++GO:0007156///homophilic cell adhesion via plasma membrane adhesion molecules+++GO:0001503///ossification+++GO:0034332///adherens junction organization+++GO:0007155///cell adhesion+++GO:0016339///calcium-dependent cell-cell adhesion via plasma membrane cell adhesion molecules+++GO:0007043///cell-cell junction assembly+++GO:0098609///cell-cell adhesi…	cadherin 11	[CAD11_HUMAN|Reviewed]RecName: Full=Cadherin-11; AltName: Full=OSF-4; AltName: Full=Osteoblast cadherin; Short=OB-cadherin; Flags: Precursor;+++[A0A087X227_HUMAN|Unreviewed]SubName: Full=Cadherin-11 {ECO:0000313|Ensembl:ENSP00000484650}; Flags: Fragment;+++[H3BP26_HUMAN|Unreviewed]SubName: Full=Cadherin-11 {ECO:0000313|Ensembl:ENSP00000455120}; Flags: Fragment;+++[H3BPQ2_HUMAN|Unreviewed]SubName:…
10090	'UST'	43	35	30	36	00532///Glycosaminoglycan biosynthesis - chondroitin sulfate / dermatan sulfate				GO:0000139///Golgi membrane+++GO:0005794///Golgi apparatus+++GO:0016021///integral component of membrane+++GO:0016020///membrane	GO:0008146///sulfotransferase activity+++GO:0016740///transferase activity	GO:0050770///regulation of axonogenesis+++GO:0006477///protein sulfation+++GO:0030208///dermatan sulfate biosynthetic process+++GO:0030010///establishment of cell polarity	uronyl 2-sulfotransferase	[UST_HUMAN|Reviewed]RecName: Full=Uronyl 2-sulfotransferase; EC=2.8.2.-;
10092	'ARPC5'	2911	2062	2250	2407.67	05100///Bacterial invasion of epithelial cells+++04666///Fc gamma R-mediated phagocytosis+++05131///Shigellosis+++05130///Pathogenic Escherichia coli infection+++05132///Salmonella infection+++04810///Regulation of actin cytoskeleton+++04144///Endocytosis				GO:0005829///cytosol+++GO:0043005///neuron projection+++GO:0042995///cell projection+++GO:0070062///extracellular exosome+++GO:0005737///cytoplasm+++GO:0005925///focal adhesion+++GO:0005768///endosome+++GO:0034774///secretory granule lumen+++GO:0015629///actin cytoskeleton+++GO:0030027///lamellipodium+++GO:0030426///growth cone+++GO:0005634///nucleus+++GO:1904813///ficolin-1-rich granule lumen+++…	GO:0003779///actin binding+++GO:0005515///protein binding+++GO:0051015///actin filament binding+++GO:0005200///structural constituent of cytoskeleton	GO:0030036///actin cytoskeleton organization+++GO:0030011///maintenance of cell polarity+++GO:0048013///ephrin receptor signaling pathway+++GO:0030833///regulation of actin filament polymerization+++GO:0051639///actin filament network formation+++GO:0016477///cell migration+++GO:0061024///membrane organization+++GO:0097581///lamellipodium organization+++GO:0061842///microtubule organizing center …	actin related protein 2/3 complex subunit 5	[ARPC5_HUMAN|Reviewed]RecName: Full=Actin-related protein 2/3 complex subunit 5; AltName: Full=Arp2/3 complex 16 kDa subunit; Short=p16-ARC;+++[B1ALC0_HUMAN|Unreviewed]RecName: Full=Actin-related protein 2/3 complex subunit 5 {ECO:0000256|RuleBase:RU004301};+++[Q6IPM3_HUMAN|Unreviewed]RecName: Full=Actin-related protein 2/3 complex subunit 5 {ECO:0000256|RuleBase:RU004301};
10093	'ARPC4'	1634.27	1517.55	1582.53	1578.12	04144///Endocytosis+++05131///Shigellosis+++05130///Pathogenic Escherichia coli infection+++04666///Fc gamma R-mediated phagocytosis+++05132///Salmonella infection+++04810///Regulation of actin cytoskeleton+++05100///Bacterial invasion of epithelial cells				GO:0005737///cytoplasm+++GO:0005634///nucleus+++GO:0005829///cytosol+++GO:0005885///Arp2/3 protein complex+++GO:0035861///site of double-strand break+++GO:0042995///cell projection+++GO:0005856///cytoskeleton+++GO:0070062///extracellular exosome+++GO:0015629///actin cytoskeleton	GO:0005200///structural constituent of cytoskeleton+++GO:0005515///protein binding+++GO:0019899///enzyme binding+++GO:0051015///actin filament binding+++GO:0030674///protein binding, bridging+++GO:0003779///actin binding	GO:0034314///Arp2/3 complex-mediated actin nucleation+++GO:0045010///actin nucleation+++GO:0030041///actin filament polymerization+++GO:0048013///ephrin receptor signaling pathway+++GO:0061024///membrane organization+++GO:0030833///regulation of actin filament polymerization+++GO:0038096///Fc-gamma receptor signaling pathway involved in phagocytosis	actin related protein 2/3 complex subunit 4	[ARPC4_HUMAN|Reviewed]RecName: Full=Actin-related protein 2/3 complex subunit 4; AltName: Full=Arp2/3 complex 20 kDa subunit; Short=p20-ARC;+++[F8WDD7_HUMAN|Unreviewed]SubName: Full=Actin-related protein 2/3 complex subunit 4 {ECO:0000313|Ensembl:ENSP00000395085};+++[F8WDW3_HUMAN|Unreviewed]SubName: Full=Actin-related protein 2/3 complex subunit 4 {ECO:0000313|Ensembl:ENSP00000414751};+++[R4GN08_…
10094	'ARPC3'	1546	1228	1291	1355	05130///Pathogenic Escherichia coli infection+++04666///Fc gamma R-mediated phagocytosis+++05100///Bacterial invasion of epithelial cells+++05132///Salmonella infection+++04144///Endocytosis+++05131///Shigellosis+++04810///Regulation of actin cytoskeleton				GO:0015629///actin cytoskeleton+++GO:0005885///Arp2/3 protein complex+++GO:0070062///extracellular exosome+++GO:0031941///filamentous actin+++GO:0061850///growth cone leading edge+++GO:0005829///cytosol+++GO:0030027///lamellipodium+++GO:0005634///nucleus+++GO:0005925///focal adhesion+++GO:0005856///cytoskeleton+++GO:0035861///site of double-strand break+++GO:0031252///cell leading edge+++GO:00160…	GO:0005515///protein binding+++GO:0003779///actin binding+++GO:0051015///actin filament binding+++GO:0005200///structural constituent of cytoskeleton	GO:0034314///Arp2/3 complex-mediated actin nucleation+++GO:0048013///ephrin receptor signaling pathway+++GO:0030833///regulation of actin filament polymerization+++GO:0038096///Fc-gamma receptor signaling pathway involved in phagocytosis+++GO:0061024///membrane organization+++GO:1990090///cellular response to nerve growth factor stimulus+++GO:0070358///actin polymerization-dependent cell motility	actin related protein 2/3 complex subunit 3	[ARPC3_HUMAN|Reviewed]RecName: Full=Actin-related protein 2/3 complex subunit 3; AltName: Full=Arp2/3 complex 21 kDa subunit; Short=p21-ARC;+++[C9JZD1_HUMAN|Unreviewed]SubName: Full=Actin-related protein 2/3 complex subunit 3 {ECO:0000313|Ensembl:ENSP00000413221}; Flags: Fragment;+++[F8VR50_HUMAN|Unreviewed]SubName: Full=Actin-related protein 2/3 complex subunit 3 {ECO:0000313|Ensembl:ENSP0000044…
10095	'ARPC1B'	1280	1089	1218	1195.67	05131///Shigellosis+++04144///Endocytosis+++04666///Fc gamma R-mediated phagocytosis+++04810///Regulation of actin cytoskeleton+++05130///Pathogenic Escherichia coli infection+++05100///Bacterial invasion of epithelial cells+++05132///Salmonella infection				GO:0005634///nucleus+++GO:0015629///actin cytoskeleton+++GO:0005856///cytoskeleton+++GO:0005925///focal adhesion+++GO:0005885///Arp2/3 protein complex+++GO:0070062///extracellular exosome+++GO:0036284///tubulobulbar complex+++GO:0005829///cytosol+++GO:0005737///cytoplasm	GO:0003779///actin binding+++GO:0044877///protein-containing complex binding+++GO:0051015///actin filament binding+++GO:0005515///protein binding+++GO:0005200///structural constituent of cytoskeleton	GO:0038096///Fc-gamma receptor signaling pathway involved in phagocytosis+++GO:0034314///Arp2/3 complex-mediated actin nucleation+++GO:0032355///response to estradiol+++GO:0043627///response to estrogen+++GO:0048013///ephrin receptor signaling pathway+++GO:0030833///regulation of actin filament polymerization	actin related protein 2/3 complex subunit 1B	[ARC1B_HUMAN|Reviewed]RecName: Full=Actin-related protein 2/3 complex subunit 1B; AltName: Full=Arp2/3 complex 41 kDa subunit; AltName: Full=p41-ARC;+++[A4D275_HUMAN|Unreviewed]RecName: Full=Actin-related protein 2/3 complex subunit {ECO:0000256|PIRNR:PIRNR038093};+++[C9J4Z7_HUMAN|Unreviewed]SubName: Full=Actin-related protein 2/3 complex subunit 1B {ECO:0000313|Ensembl:ENSP00000410238}; Flags: F…
10096	'ACTR3'	2971	2038	2224	2411	04530///Tight junction+++04138///Autophagy - yeast				GO:0005903///brush border+++GO:0015629///actin cytoskeleton+++GO:0005856///cytoskeleton+++GO:0042995///cell projection+++GO:0005737///cytoplasm+++GO:0016020///membrane+++GO:0005634///nucleus+++GO:0070062///extracellular exosome+++GO:0035861///site of double-strand break+++GO:0005925///focal adhesion+++GO:0005829///cytosol+++GO:0005885///Arp2/3 protein complex+++GO:0030027///lamellipodium+++GO:000…	GO:0005515///protein binding+++GO:0051015///actin filament binding+++GO:0000166///nucleotide binding+++GO:0005200///structural constituent of cytoskeleton+++GO:0005524///ATP binding+++GO:0003779///actin binding	GO:0007163///establishment or maintenance of cell polarity+++GO:0034314///Arp2/3 complex-mediated actin nucleation+++GO:0071346///cellular response to interferon-gamma+++GO:0038096///Fc-gamma receptor signaling pathway involved in phagocytosis+++GO:0045944///positive regulation of transcription by RNA polymerase II+++GO:0070358///actin polymerization-dependent cell motility+++GO:0008356///asymmet…	ARP3 actin related protein 3 homolog	[ARP3_HUMAN|Reviewed]RecName: Full=Actin-related protein 3; AltName: Full=Actin-like protein 3;+++[A0A024RAI1_HUMAN|Unreviewed]SubName: Full=ARP3 actin-related protein 3 homolog (Yeast), isoform CRA_a {ECO:0000313|EMBL:EAW95180.1};+++[B4DXW1_HUMAN|Unreviewed]SubName: Full=Actin-related protein 3 {ECO:0000313|Ensembl:ENSP00000444987}; SubName: Full=cDNA FLJ51148, highly similar to Actin-like prote…
10097	'ACTR2'	2504	1709	2073	2095.33	04530///Tight junction+++04138///Autophagy - yeast				GO:0014069///postsynaptic density+++GO:0035861///site of double-strand break+++GO:1904813///ficolin-1-rich granule lumen+++GO:0016020///membrane+++GO:0005576///extracellular region+++GO:0005925///focal adhesion+++GO:0005938///cell cortex+++GO:0005737///cytoplasm+++GO:0005829///cytosol+++GO:0005634///nucleus+++GO:0071437///invadopodium+++GO:0030027///lamellipodium+++GO:0005856///cytoskeleton+++GO:…	GO:0005524///ATP binding+++GO:0000166///nucleotide binding+++GO:0051015///actin filament binding+++GO:0008092///cytoskeletal protein binding+++GO:0005200///structural constituent of cytoskeleton+++GO:0003779///actin binding	GO:0061024///membrane organization+++GO:0033206///meiotic cytokinesis+++GO:0030036///actin cytoskeleton organization+++GO:0048013///ephrin receptor signaling pathway+++GO:1905168///positive regulation of double-strand break repair via homologous recombination+++GO:0007015///actin filament organization+++GO:0043312///neutrophil degranulation+++GO:0008306///associative learning+++GO:0035902///respo…	ARP2 actin related protein 2 homolog	[ARP2_HUMAN|Reviewed]RecName: Full=Actin-related protein 2; AltName: Full=Actin-like protein 2;+++[A0A1B0GWD0_HUMAN|Unreviewed]SubName: Full=Actin-related protein 2 {ECO:0000313|Ensembl:ENSP00000490877};+++[A0A1B0GWH0_HUMAN|Unreviewed]SubName: Full=Actin-related protein 2 {ECO:0000313|Ensembl:ENSP00000490923};+++[F5H6T1_HUMAN|Unreviewed]SubName: Full=ARP2 actin-related protein 2 homolog (Yeast), …
10098	'TSPAN5'	1138	977	814	976.333	04140///Autophagy - animal+++04137///Mitophagy - animal				GO:0016021///integral component of membrane+++GO:0005788///endoplasmic reticulum lumen+++GO:0016020///membrane+++GO:0005886///plasma membrane+++GO:0005887///integral component of plasma membrane	GO:0019899///enzyme binding	GO:0051604///protein maturation+++GO:0072659///protein localization to plasma membrane+++GO:0007166///cell surface receptor signaling pathway+++GO:0044267///cellular protein metabolic process+++GO:0045747///positive regulation of Notch signaling pathway	tetraspanin 5	[TSN5_HUMAN|Reviewed]RecName: Full=Tetraspanin-5; Short=Tspan-5; AltName: Full=Tetraspan NET-4; AltName: Full=Transmembrane 4 superfamily member 9;+++[B7Z317_HUMAN|Unreviewed]RecName: Full=Tetraspanin {ECO:0000256|RuleBase:RU361218};+++[D6R9N6_HUMAN|Unreviewed]SubName: Full=Tetraspanin-5 {ECO:0000313|Ensembl:ENSP00000423504}; Flags: Fragment;+++[D6RAR1_HUMAN|Unreviewed]SubName: Full=Tetraspanin-5…
10099	'TSPAN3'	6559	5822	5653	6011.33	04140///Autophagy - animal+++04137///Mitophagy - animal+++04621///NOD-like receptor signaling pathway	H00287///Pyogenic sterile arthritis, pyoderma gangrenosum, and acne (PAPA) syndrome			GO:0005887///integral component of plasma membrane+++GO:0016020///membrane+++GO:0070062///extracellular exosome+++GO:0016021///integral component of membrane	GO:0003674///molecular_function	GO:0007166///cell surface receptor signaling pathway+++GO:0008150///biological_process	tetraspanin 3	[TSN3_HUMAN|Reviewed]RecName: Full=Tetraspanin-3; Short=Tspan-3; AltName: Full=Tetraspanin TM4-A; AltName: Full=Transmembrane 4 superfamily member 8;+++[H0YKJ9_HUMAN|Unreviewed]SubName: Full=Tetraspanin-3 {ECO:0000313|Ensembl:ENSP00000452835};+++[H0YMH8_HUMAN|Unreviewed]SubName: Full=Tetraspanin-3 {ECO:0000313|Ensembl:ENSP00000453613};+++[L8E893_HUMAN|Unreviewed]SubName: Full=Alternative protein …
100996259	'FAM106B'	2.04	0	2.09	1.37667								family with sequence similarity 106 member B	[CP089_HUMAN|diamond]RecName: Full=UPF0764 protein C16orf89; Flags: Precursor;+++[F106A_HUMAN|diamond]RecName: Full=Protein FAM106A;+++[F106C_HUMAN|diamond]RecName: Full=Putative protein FAM106C; AltName: Full=FAM106C pseudogene;+++[GVQW1_HUMAN|diamond]RecName: Full=Protein GVQW1; AltName: Full=GVQW motif-containing protein 1; AltName: Full=Tigger transposable element-derived 1-like protein 2; Fl…
100996274	'LOC100996274'	0	1	0	0.333333	04657///IL-17 signaling pathway							uncharacterized LOC100996274	[LIN1_NYCCO|diamond]RecName: Full=LINE-1 reverse transcriptase homolog; EC=2.7.7.49;+++[LORF2_HUMAN|diamond]RecName: Full=LINE-1 retrotransposable element ORF2 protein; Short=ORF2p; Includes: RecName: Full=Reverse transcriptase; EC=2.7.7.49; Includes: RecName: Full=Endonuclease; EC=3.1.21.-;+++[LORF2_MOUSE|diamond]RecName: Full=LINE-1 retrotransposable element ORF2 protein; Short=ORF2p; AltName: …
100996318	'LOC100996318'	0	5	2	2.33333					GO:0005829///cytosol+++GO:0005634///nucleus+++GO:0005654///nucleoplasm+++GO:0070062///extracellular exosome+++GO:0000786///nucleosome	GO:0003677///DNA binding+++GO:0046982///protein heterodimerization activity	GO:0006334///nucleosome assembly	uncharacterized LOC100996318	[H2B1_BOVIN|diamond]RecName: Full=Histone H2B type 1;+++[H2B1H_HUMAN|diamond]RecName: Full=Histone H2B type 1-H; AltName: Full=Histone H2B.j; Short=H2B/j;+++[H2B1O_HUMAN|diamond]RecName: Full=Histone H2B type 1-O; AltName: Full=Histone H2B.2; AltName: Full=Histone H2B.n; Short=H2B/n;+++[H2B2B_MOUSE|diamond]RecName: Full=Histone H2B type 2-B; AltName: Full=H2b 616;+++[H2B2F_HUMAN|diamond]RecName: …
100996379	'LOC100996379'	0	5.18	5.04	3.40667	04120///Ubiquitin mediated proteolysis+++04140///Autophagy - animal+++04137///Mitophagy - animal	H01911///Syndromic autosomal recessive mental retardation			GO:0016020///membrane+++GO:0005634///nucleus+++GO:0005814///centriole+++GO:0005654///nucleoplasm+++GO:0005737///cytoplasm	GO:0061630///ubiquitin protein ligase activity+++GO:0032183///SUMO binding+++GO:0008270///zinc ion binding+++GO:0005085///guanyl-nucleotide exchange factor activity+++GO:0004842///ubiquitin-protein transferase activity+++GO:0031625///ubiquitin protein ligase binding	GO:0007283///spermatogenesis+++GO:0006886///intracellular protein transport+++GO:0043161///proteasome-mediated ubiquitin-dependent protein catabolic process+++GO:0006303///double-strand break repair via nonhomologous end joining+++GO:0016567///protein ubiquitination+++GO:0006974///cellular response to DNA damage stimulus	E3 ubiquitin-protein ligase HERC2-like	[CX062_HUMAN|diamond]RecName: Full=Putative uncharacterized protein encoded by LINC00269;+++[GVQW2_HUMAN|diamond]RecName: Full=Protein GVQW2 {ECO:0000305}; AltName: Full=GVQW motif-containing protein 2 {ECO:0000312|HGNC:HGNC:51715};+++[HERC2_DROME|diamond]RecName: Full=Probable E3 ubiquitin-protein ligase HERC2; EC=2.3.2.26; AltName: Full=HECT domain and RCC1-like domain-containing protein 2; Alt…
100996414	'100996414'	44.13	66.26	49.66	53.35									[YG024_HUMAN|diamond]RecName: Full=Putative uncharacterized protein FLJ46235;+++[YG027_HUMAN|diamond]RecName: Full=Putative uncharacterized protein FLJ92257;+++[YJ013_HUMAN|diamond]RecName: Full=Putative uncharacterized protein FLJ44672;
100996485	'C5orf66'	0	1	0	0.333333	05034///Alcoholism+++04140///Autophagy - animal+++04217///Necroptosis+++04137///Mitophagy - animal+++05322///Systemic lupus erythematosus	H00903///Congenital clubfoot			GO:0070062///extracellular exosome+++GO:0000793///condensed chromosome+++GO:0005667///transcription factor complex+++GO:0005737///cytoplasm+++GO:0001739///sex chromatin+++GO:0005730///nucleolus+++GO:0000784///nuclear chromosome, telomeric region+++GO:0005721///pericentric heterochromatin+++GO:0001740///Barr body+++GO:0005634///nucleus+++GO:0000786///nucleosome+++GO:0000790///nuclear chromatin+++G…	GO:0001077///proximal promoter DNA-binding transcription activator activity, RNA polymerase II-specific+++GO:0000979///RNA polymerase II core promoter sequence-specific DNA binding+++GO:0031492///nucleosomal DNA binding+++GO:0003700///DNA-binding transcription factor activity+++GO:0044212///transcription regulatory region DNA binding+++GO:0030291///protein serine/threonine kinase inhibitor activi…	GO:0035116///embryonic hindlimb morphogenesis+++GO:1902883///negative regulation of response to oxidative stress+++GO:0000122///negative regulation of transcription by RNA polymerase II+++GO:0045892///negative regulation of transcription, DNA-templated+++GO:0007549///dosage compensation+++GO:1902884///positive regulation of response to oxidative stress+++GO:0045814///negative regulation of gene e…	chromosome 5 open reading frame 66	[CE066_HUMAN|Reviewed]RecName: Full=Putative uncharacterized protein C5orf66;
100996492	'CTXND1'	6	1	2	3		H02157///Short-rib thoracic dysplasia+++H00511///Short rib-polydactyly syndrome			GO:0016021///integral component of membrane+++GO:0031224///intrinsic component of membrane+++GO:0016020///membrane			cortexin domain containing 1	[CTXD1_HUMAN|Reviewed]RecName: Full=Cortexin domain-containing 1 {ECO:0000305};
100996517	'SEC22B3'	101.82	69.44	73.57	81.61	04145///Phagosome+++04130///SNARE interactions in vesicular transport+++05134///Legionellosis				GO:0005793///endoplasmic reticulum-Golgi intermediate compartment+++GO:0000139///Golgi membrane+++GO:0042470///melanosome+++GO:0005789///endoplasmic reticulum membrane+++GO:0016021///integral component of membrane+++GO:0031201///SNARE complex+++GO:0012507///ER to Golgi transport vesicle membrane+++GO:0030670///phagocytic vesicle membrane+++GO:0033116///endoplasmic reticulum-Golgi intermediate com…	GO:0000149///SNARE binding+++GO:0019905///syntaxin binding+++GO:0005484///SNAP receptor activity	GO:0015031///protein transport+++GO:0048208///COPII vesicle coating+++GO:1902902///negative regulation of autophagosome assembly+++GO:1990668///vesicle fusion with endoplasmic reticulum-Golgi intermediate compartment (ERGIC) membrane+++GO:0045732///positive regulation of protein catabolic process+++GO:0006890///retrograde vesicle-mediated transport, Golgi to ER+++GO:0006888///ER to Golgi vesicle-…	SEC22 homolog B3	[SC22B_CRIGR|diamond]RecName: Full=Vesicle-trafficking protein SEC22b; AltName: Full=ER-Golgi SNARE of 24 kDa; Short=ERS-24; Short=ERS24; AltName: Full=SEC22 vesicle-trafficking protein homolog B;+++[SC22B_HUMAN|diamond]RecName: Full=Vesicle-trafficking protein SEC22b; AltName: Full=ER-Golgi SNARE of 24 kDa; Short=ERS-24; Short=ERS24; AltName: Full=SEC22 vesicle-trafficking protein homolog B; Alt…
100996598	'LOC100996598'	1	0	0	0.333333					GO:0005622///intracellular	GO:0003676///nucleic acid binding	GO:0006355///regulation of transcription, DNA-templated	uncharacterized LOC100996598	[CI085_HUMAN|diamond]RecName: Full=Uncharacterized protein C9orf85;+++[CN165_HUMAN|diamond]RecName: Full=Putative uncharacterized protein encoded by LINC00596;+++[CP089_HUMAN|diamond]RecName: Full=UPF0764 protein C16orf89; Flags: Precursor;+++[CX062_HUMAN|diamond]RecName: Full=Putative uncharacterized protein encoded by LINC00269;+++[YS049_HUMAN|diamond]RecName: Full=Zinc finger protein ENSP00000…
100996643	'LOC100996643'	0	3.53	0	1.17667	00670///One carbon pool by folate+++04140///Autophagy - animal+++01100///Metabolic pathways+++04137///Mitophagy - animal		M00141///C1-unit interconversion, eukaryotes	R00943///Formate:tetrahydrofolate ligase (ADP-forming) Tetrahydrofolate + Formate + ATP <=> ADP + Orthophosphate + 10-Formyltetrahydrofolate	GO:0016020///membrane+++GO:0005737///cytoplasm+++GO:0016021///integral component of membrane+++GO:0005759///mitochondrial matrix+++GO:0005886///plasma membrane+++GO:0005622///intracellular+++GO:0005739///mitochondrion	GO:0008237///metallopeptidase activity+++GO:0016805///dipeptidase activity+++GO:0004488///methylenetetrahydrofolate dehydrogenase (NADP+) activity+++GO:0005524///ATP binding+++GO:0015267///channel activity+++GO:0046872///metal ion binding+++GO:0008270///zinc ion binding+++GO:0008236///serine-type peptidase activity+++GO:0042803///protein homodimerization activity+++GO:0004180///carboxypeptidase a…	GO:0042135///neurotransmitter catabolic process+++GO:0006508///proteolysis+++GO:0048702///embryonic neurocranium morphogenesis+++GO:0001843///neural tube closure+++GO:0006760///folic acid-containing compound metabolic process+++GO:0008652///cellular amino acid biosynthetic process+++GO:0048703///embryonic viscerocranium morphogenesis+++GO:0009113///purine nucleobase biosynthetic process+++GO:0046…	monofunctional C1-tetrahydrofolate synthase, mitochondrial-like	[AQP73_HUMAN|diamond]RecName: Full=Putative aquaporin-7-like protein 3;+++[C1TC_HUMAN|diamond]RecName: Full=C-1-tetrahydrofolate synthase, cytoplasmic; Short=C1-THF synthase; Includes: RecName: Full=Methylenetetrahydrofolate dehydrogenase; EC=1.5.1.5; Includes: RecName: Full=Methenyltetrahydrofolate cyclohydrolase; EC=3.5.4.9; Includes: RecName: Full=Formyltetrahydrofolate synthetase; EC=6.3.4.3;…
100996693	'LOC100996693'	11	5	6	7.33333								CAVP-target protein-like	[A0A087WV53_HUMAN|Unreviewed]SubName: Full=Striated muscle preferentially-expressed protein kinase {ECO:0000313|Ensembl:ENSP00000479190};
100996709	'LOC100996709'	202.74	186.8	181.19	190.243	04137///Mitophagy - animal+++04140///Autophagy - animal				GO:0005794///Golgi apparatus+++GO:0000123///histone acetyltransferase complex+++GO:0005634///nucleus+++GO:0005654///nucleoplasm+++GO:0016021///integral component of membrane+++GO:0071339///MLL1 complex+++GO:0005829///cytosol+++GO:0000777///condensed chromosome kinetochore	GO:0005525///GTP binding+++GO:0008270///zinc ion binding+++GO:0046972///histone acetyltransferase activity (H4-K16 specific)+++GO:0043995///histone acetyltransferase activity (H4-K5 specific)+++GO:0004181///metallocarboxypeptidase activity+++GO:0043996///histone acetyltransferase activity (H4-K8 specific)	GO:0043984///histone H4-K16 acetylation+++GO:0015031///protein transport+++GO:0035610///protein side chain deglutamylation+++GO:0043981///histone H4-K5 acetylation+++GO:0016192///vesicle-mediated transport+++GO:0043982///histone H4-K8 acetylation	ADP-ribosylation factor-like protein 17	[ARL17_HUMAN|Reviewed]RecName: Full=ADP-ribosylation factor-like protein 17; AltName: Full=ADP-ribosylation factor 7 variant;+++[A0A087WY76_HUMAN|Unreviewed]SubName: Full=ADP-ribosylation factor-like protein 17 {ECO:0000313|Ensembl:ENSP00000481578};+++[I3L1V5_HUMAN|Unreviewed]SubName: Full=ADP-ribosylation factor-like protein 17 {ECO:0000313|Ensembl:ENSP00000459131};+++[I3L3L1_HUMAN|Unreviewed]Su…
100996716	'SEC22B2'	153.27	128.08	155.13	145.493	04145///Phagosome+++05134///Legionellosis+++04130///SNARE interactions in vesicular transport				GO:0033116///endoplasmic reticulum-Golgi intermediate compartment membrane+++GO:0012507///ER to Golgi transport vesicle membrane+++GO:0030133///transport vesicle+++GO:0042470///melanosome+++GO:0030670///phagocytic vesicle membrane+++GO:0008021///synaptic vesicle+++GO:0031201///SNARE complex+++GO:0000139///Golgi membrane+++GO:0005793///endoplasmic reticulum-Golgi intermediate compartment+++GO:0005…	GO:0005484///SNAP receptor activity+++GO:0003950///NAD+ ADP-ribosyltransferase activity+++GO:0000149///SNARE binding+++GO:0019905///syntaxin binding	GO:0045732///positive regulation of protein catabolic process+++GO:0048208///COPII vesicle coating+++GO:0006888///ER to Golgi vesicle-mediated transport+++GO:1902902///negative regulation of autophagosome assembly+++GO:0048280///vesicle fusion with Golgi apparatus+++GO:0006890///retrograde vesicle-mediated transport, Golgi to ER+++GO:0002479///antigen processing and presentation of exogenous pept…	SEC22 homolog B2	[CH049_HUMAN|diamond]RecName: Full=Putative uncharacterized protein C8orf49;+++[CP089_HUMAN|diamond]RecName: Full=UPF0764 protein C16orf89; Flags: Precursor;+++[CX062_HUMAN|diamond]RecName: Full=Putative uncharacterized protein encoded by LINC00269;+++[PARP8_HUMAN|diamond]RecName: Full=Poly [ADP-ribose] polymerase 8; Short=PARP-8; EC=2.4.2.30; AltName: Full=ADP-ribosyltransferase diphtheria toxin…
100996717	'NOTCH2NLC'	348.89	359.57	334.04	347.5	01522///Endocrine resistance+++05224///Breast cancer+++04320///Dorso-ventral axis formation+++05200///Pathways in cancer+++04919///Thyroid hormone signaling pathway+++04658///Th1 and Th2 cell differentiation+++04330///Notch signaling pathway+++05206///MicroRNAs in cancer+++05165///Human papillomavirus infection	H00623///Hajdu-Cheney syndrome+++H00551///Alagille syndrome+++H00409///Type II diabetes mellitus	M00682///Notch signaling		GO:0005576///extracellular region	GO:0005509///calcium ion binding+++GO:0005515///protein binding	GO:0007219///Notch signaling pathway+++GO:0021987///cerebral cortex development+++GO:0045747///positive regulation of Notch signaling pathway	notch 2 N-terminal like C	[NT2NA_HUMAN|Reviewed]RecName: Full=Notch homolog 2 N-terminal-like protein A {ECO:0000303|PubMed:29856954, ECO:0000303|PubMed:29856955}; AltName: Full=Notch homolog 2 N-terminal-like protein {ECO:0000303|PubMed:14673143};+++[NT2NC_HUMAN|Reviewed]RecName: Full=Notch homolog 2 N-terminal-like protein C {ECO:0000303|PubMed:29856954, ECO:0000303|PubMed:29856955};
100996720	'LOC100996720'	151	139	127	139					GO:0005622///intracellular	GO:0003950///NAD+ ADP-ribosyltransferase activity		uncharacterized LOC100996720	[LORF2_HUMAN|diamond]RecName: Full=LINE-1 retrotransposable element ORF2 protein; Short=ORF2p; Includes: RecName: Full=Reverse transcriptase; EC=2.7.7.49; Includes: RecName: Full=Endonuclease; EC=3.1.21.-;+++[PARP8_HUMAN|diamond]RecName: Full=Poly [ADP-ribose] polymerase 8; Short=PARP-8; EC=2.4.2.30; AltName: Full=ADP-ribosyltransferase diphtheria toxin-like 16; Short=ARTD16;+++[PARP8_MOUSE|diamo…
100996741	'100996741'	7	10	7	8									[F231A_HUMAN|diamond]RecName: Full=Putative protein FAM231AP {ECO:0000305};+++[F231B_HUMAN|diamond]RecName: Full=Putative protein FAM231BP;+++[F231C_HUMAN|diamond]RecName: Full=Protein FAM231C;+++[F231D_HUMAN|diamond]RecName: Full=Protein FAM231D;+++[F231L_HUMAN|diamond]RecName: Full=FAM231A/C-like protein LOC102723383;
100996746	'SPDYE11'	3	0	1	1.33333	04914///Progesterone-mediated oocyte maturation+++04114///Oocyte meiosis	H01439///Williams-Beuren syndrome				GO:0019901///protein kinase binding	GO:0045859///regulation of protein kinase activity	speedy/RINGO cell cycle regulator family member E11	[SPD16_HUMAN|diamond]RecName: Full=Putative speedy protein E16 {ECO:0000305};+++[SPDE1_HUMAN|diamond]RecName: Full=Speedy protein E1; AltName: Full=Williams-Beuren syndrome chromosomal region 19 protein;+++[SPDE2_HUMAN|diamond]RecName: Full=Speedy protein E2;+++[SPDE3_HUMAN|diamond]RecName: Full=Speedy protein E3;+++[SPDE6_HUMAN|diamond]RecName: Full=Speedy protein E6;+++[SPE2B_HUMAN|diamond]RecN…
100996747	'LOC100996747'	97.49	77.15	68.56	81.0667					GO:0042788///polysomal ribosome+++GO:0098556///cytoplasmic side of rough endoplasmic reticulum membrane+++GO:0022627///cytosolic small ribosomal subunit	GO:0003735///structural constituent of ribosome+++GO:0003729///mRNA binding	GO:0002181///cytoplasmic translation+++GO:0033119///negative regulation of RNA splicing	40S ribosomal protein S26	[RS26_BOVIN|diamond]RecName: Full=40S ribosomal protein S26;+++[RS26_HUMAN|diamond]RecName: Full=40S ribosomal protein S26; AltName: Full=Small ribosomal subunit protein eS26 {ECO:0000303|PubMed:24524803};+++[RS26_MACFA|diamond]RecName: Full=40S ribosomal protein S26;+++[RS26_MOUSE|diamond]RecName: Full=40S ribosomal protein S26;+++[RS26_PIG|diamond]RecName: Full=40S ribosomal protein S26;+++[RS2…
100996758	'NPY4R2'	3.77	2.35	1.85	2.65667	04080///Neuroactive ligand-receptor interaction				GO:0005887///integral component of plasma membrane+++GO:0005886///plasma membrane+++GO:0016020///membrane	GO:0001602///pancreatic polypeptide receptor activity+++GO:0004930///G protein-coupled receptor activity+++GO:0017046///peptide hormone binding	GO:0007186///G protein-coupled receptor signaling pathway+++GO:0007268///chemical synaptic transmission+++GO:0007218///neuropeptide signaling pathway	neuropeptide Y receptor Y4-2	[NPY4R_HUMAN|Reviewed]RecName: Full=Neuropeptide Y receptor type 4; Short=NPY4-R; AltName: Full=Pancreatic polypeptide receptor 1; Short=PP1;
100996763	'NOTCH2NLB'	429.36	384.64	316.49	376.83	05200///Pathways in cancer+++04320///Dorso-ventral axis formation+++01522///Endocrine resistance+++05165///Human papillomavirus infection+++04330///Notch signaling pathway+++05224///Breast cancer+++04919///Thyroid hormone signaling pathway+++05206///MicroRNAs in cancer+++04658///Th1 and Th2 cell differentiation	H00551///Alagille syndrome+++H00409///Type II diabetes mellitus+++H00623///Hajdu-Cheney syndrome	M00682///Notch signaling		GO:0005576///extracellular region	GO:0005509///calcium ion binding+++GO:0005112///Notch binding+++GO:0005515///protein binding	GO:0045747///positive regulation of Notch signaling pathway+++GO:0007219///Notch signaling pathway+++GO:0021987///cerebral cortex development	notch 2 N-terminal like B	[NT2NA_HUMAN|Reviewed]RecName: Full=Notch homolog 2 N-terminal-like protein A {ECO:0000303|PubMed:29856954, ECO:0000303|PubMed:29856955}; AltName: Full=Notch homolog 2 N-terminal-like protein {ECO:0000303|PubMed:14673143};+++[NT2NB_HUMAN|Reviewed]RecName: Full=Notch homolog 2 N-terminal-like protein B {ECO:0000303|PubMed:29856954, ECO:0000303|PubMed:29856955}; Flags: Precursor;+++[A0A0B4J2B3_HUMA…
100996792	'LOC100996792'	2.01	0	0	0.67					GO:0005737///cytoplasm+++GO:0005829///cytosol+++GO:0016020///membrane+++GO:0005654///nucleoplasm	GO:0004713///protein tyrosine kinase activity+++GO:0005524///ATP binding+++GO:0004708///MAP kinase kinase activity+++GO:0019901///protein kinase binding+++GO:0004674///protein serine/threonine kinase activity	GO:0031098///stress-activated protein kinase signaling cascade+++GO:0035924///cellular response to vascular endothelial growth factor stimulus+++GO:0006954///inflammatory response+++GO:0042035///regulation of cytokine biosynthetic process+++GO:0000187///activation of MAPK activity+++GO:0042981///regulation of apoptotic process+++GO:0045860///positive regulation of protein kinase activity+++GO:004…	dual specificity mitogen-activated protein kinase kinase 3 pseudogene	[MP2K3_HUMAN|diamond]RecName: Full=Dual specificity mitogen-activated protein kinase kinase 3; Short=MAP kinase kinase 3; Short=MAPKK 3; EC=2.7.12.2 {ECO:0000269|PubMed:8622669}; AltName: Full=MAPK/ERK kinase 3; Short=MEK 3; AltName: Full=Stress-activated protein kinase kinase 2; Short=SAPK kinase 2; Short=SAPKK-2; Short=SAPKK2;+++[MP2K3_MOUSE|diamond]RecName: Full=Dual specificity mitogen-activa…
100996842	'LOC100996842'	26	14	16	18.6667	04142///Lysosome				GO:0035577///azurophil granule membrane+++GO:0016020///membrane+++GO:0010008///endosome membrane+++GO:0016021///integral component of membrane+++GO:0005886///plasma membrane		GO:0043312///neutrophil degranulation+++GO:0071310///cellular response to organic substance	uncharacterized LOC100996842	[CD68_HUMAN|diamond]RecName: Full=Macrosialin; AltName: Full=Gp110; AltName: CD_antigen=CD68; Flags: Precursor;+++[CD68_MOUSE|diamond]RecName: Full=Macrosialin; AltName: CD_antigen=CD68; Flags: Precursor;+++[MPU1_CRIGR|diamond]RecName: Full=Mannose-P-dolichol utilization defect 1 protein; AltName: Full=Suppressor of Lec15 and Lec35 glycosylation mutation; Short=SL15;+++[MPU1_HUMAN|diamond]RecName…
100996911	'LOC100996911'	0	5.45	0	1.81667					GO:0009986///cell surface+++GO:0005887///integral component of plasma membrane+++GO:0031258///lamellipodium membrane+++GO:0005925///focal adhesion+++GO:0070062///extracellular exosome+++GO:0043202///lysosomal lumen+++GO:0005576///extracellular region+++GO:0016324///apical plasma membrane+++GO:0005796///Golgi lumen+++GO:0062023///collagen-containing extracellular matrix	GO:0019901///protein kinase binding	GO:0035556///intracellular signal transduction+++GO:0000187///activation of MAPK activity+++GO:0030206///chondroitin sulfate biosynthetic process+++GO:0050731///positive regulation of peptidyl-tyrosine phosphorylation+++GO:0008283///cell proliferation+++GO:0048771///tissue remodeling+++GO:0007169///transmembrane receptor protein tyrosine kinase signaling pathway+++GO:0030207///chondroitin sulfate…	putative ubiquitin-conjugating enzyme E2Q2-like protein	[A0A024R018_HUMAN|Unreviewed]SubName: Full=HCG1818167, isoform CRA_a {ECO:0000313|EMBL:EAW55850.1};
100996939	'PYURF'	369	325.5	328	340.833	00563///Glycosylphosphatidylinositol (GPI)-anchor biosynthesis+++01100///Metabolic pathways	H01488///Hyperphosphatasia with mental retardation syndrome (HPMPS)+++H01489///Inherited glycosylphosphatidylinositol (GPI) deficiencies		R05916///UDP-N-acetyl-D-glucosamine + 1-Phosphatidyl-D-myo-inositol <=> UDP + G00143	GO:0000506///glycosylphosphatidylinositol-N-acetylglucosaminyltransferase (GPI-GnT) complex+++GO:0005739///mitochondrion+++GO:0005789///endoplasmic reticulum membrane+++GO:0005829///cytosol	GO:0005515///protein binding	GO:0009893///positive regulation of metabolic process+++GO:0006506///GPI anchor biosynthetic process	PIGY upstream reading frame	[PREY_HUMAN|Reviewed]RecName: Full=Protein preY, mitochondrial; AltName: Full=PIGY upstream reading frame protein; Flags: Precursor;
101	'ADAM8'	498	638	528	554.667					GO:0070821///tertiary granule membrane+++GO:0101003///ficolin-1-rich granule membrane+++GO:0042581///specific granule+++GO:0032127///dense core granule membrane+++GO:0005886///plasma membrane+++GO:0005887///integral component of plasma membrane+++GO:0016021///integral component of membrane+++GO:0032010///phagolysosome+++GO:0016020///membrane+++GO:0070820///tertiary granule+++GO:0071065///alpha9-b…	GO:0008237///metallopeptidase activity+++GO:0050839///cell adhesion molecule binding+++GO:0005515///protein binding+++GO:0005509///calcium ion binding+++GO:0046872///metal ion binding+++GO:0004252///serine-type endopeptidase activity+++GO:0016787///hydrolase activity+++GO:0004222///metalloendopeptidase activity+++GO:0008270///zinc ion binding+++GO:0008233///peptidase activity+++GO:0043621///prote…	GO:0071456///cellular response to hypoxia+++GO:0006508///proteolysis+++GO:0006954///inflammatory response+++GO:2000418///positive regulation of eosinophil migration+++GO:0043406///positive regulation of MAP kinase activity+++GO:0050714///positive regulation of protein secretion+++GO:0002523///leukocyte migration involved in inflammatory response+++GO:0070245///positive regulation of thymocyte apo…	ADAM metallopeptidase domain 8	[ADAM8_HUMAN|Reviewed]RecName: Full=Disintegrin and metalloproteinase domain-containing protein 8; Short=ADAM 8; EC=3.4.24.-; AltName: Full=Cell surface antigen MS2; AltName: CD_antigen=CD156a; Flags: Precursor;+++[H0YKZ1_HUMAN|Unreviewed]SubName: Full=Disintegrin and metalloproteinase domain-containing protein 8 {ECO:0000313|Ensembl:ENSP00000452994};+++[H0YMT6_HUMAN|Unreviewed]SubName: Full=Disi…
1010	'CDH12'	33	41	39	37.6667					GO:0016342///catenin complex+++GO:0009986///cell surface+++GO:0005886///plasma membrane+++GO:0016021///integral component of membrane+++GO:0005913///cell-cell adherens junction+++GO:0016020///membrane	GO:0042803///protein homodimerization activity+++GO:0046872///metal ion binding+++GO:0045296///cadherin binding+++GO:0008092///cytoskeletal protein binding+++GO:0005509///calcium ion binding	GO:0034332///adherens junction organization+++GO:0044331///cell-cell adhesion mediated by cadherin+++GO:0007043///cell-cell junction assembly+++GO:0016339///calcium-dependent cell-cell adhesion via plasma membrane cell adhesion molecules+++GO:0007155///cell adhesion+++GO:0098609///cell-cell adhesion+++GO:0007156///homophilic cell adhesion via plasma membrane adhesion molecules	cadherin 12	[CAD12_HUMAN|Reviewed]RecName: Full=Cadherin-12; AltName: Full=Brain cadherin; Short=BR-cadherin; AltName: Full=Neural type cadherin 2; Short=N-cadherin 2; Flags: Precursor;
10100	'TSPAN2'	132	91	169	130.667					GO:0043209///myelin sheath+++GO:0016021///integral component of membrane+++GO:0016020///membrane+++GO:0005887///integral component of plasma membrane+++GO:0005886///plasma membrane	GO:0005515///protein binding	GO:0007166///cell surface receptor signaling pathway+++GO:0048709///oligodendrocyte differentiation+++GO:0014005///microglia development+++GO:0014002///astrocyte development+++GO:0006954///inflammatory response+++GO:0042552///myelination+++GO:0061564///axon development+++GO:0007420///brain development	tetraspanin 2	[TSN2_HUMAN|Reviewed]RecName: Full=Tetraspanin-2; Short=Tspan-2; AltName: Full=Tetraspan NET-3;+++[B1AKP1_HUMAN|Unreviewed]RecName: Full=Tetraspanin {ECO:0000256|RuleBase:RU361218};+++[B1AKP2_HUMAN|Unreviewed]RecName: Full=Tetraspanin {ECO:0000256|RuleBase:RU361218}; Flags: Fragment;+++[B2RD31_HUMAN|Unreviewed]RecName: Full=Tetraspanin {ECO:0000256|RuleBase:RU361218};
10101	'NUBP2'	849	858	825	844	03460///Fanconi anemia pathway				GO:0005886///plasma membrane+++GO:0005856///cytoskeleton+++GO:0031616///spindle pole centrosome+++GO:0005929///cilium+++GO:0005634///nucleus+++GO:0005814///centriole+++GO:0042995///cell projection+++GO:0005829///cytosol+++GO:0005815///microtubule organizing center+++GO:0005737///cytoplasm	GO:0051539///4 iron, 4 sulfur cluster binding+++GO:0000166///nucleotide binding+++GO:0051536///iron-sulfur cluster binding+++GO:0046872///metal ion binding+++GO:0005515///protein binding+++GO:0005524///ATP binding	GO:0051642///centrosome localization+++GO:0001558///regulation of cell growth+++GO:0030030///cell projection organization+++GO:0006879///cellular iron ion homeostasis+++GO:0010826///negative regulation of centrosome duplication+++GO:0016226///iron-sulfur cluster assembly+++GO:0072697///protein localization to cell cortex	nucleotide binding protein 2	[NUBP2_HUMAN|Reviewed]RecName: Full=Cytosolic Fe-S cluster assembly factor NUBP2 {ECO:0000255|HAMAP-Rule:MF_03039}; AltName: Full=Nucleotide-binding protein 2 {ECO:0000255|HAMAP-Rule:MF_03039}; Short=NBP 2 {ECO:0000255|HAMAP-Rule:MF_03039};+++[B2RDN3_HUMAN|Unreviewed]RecName: Full=Cytosolic Fe-S cluster assembly factor NUBP2 {ECO:0000256|HAMAP-Rule:MF_03039}; AltName: Full=Nucleotide-binding prot…
10102	'TSFM'	207	215	204	208.667		H00891///Combined oxidative phosphorylation deficiency (COXPD)			GO:0005634///nucleus+++GO:0005739///mitochondrion+++GO:0005759///mitochondrial matrix	GO:0003746///translation elongation factor activity+++GO:0005515///protein binding+++GO:0003723///RNA binding	GO:0032784///regulation of DNA-templated transcription, elongation+++GO:0006414///translational elongation+++GO:0070129///regulation of mitochondrial translation+++GO:0070125///mitochondrial translational elongation+++GO:0006412///translation	Ts translation elongation factor, mitochondrial	[EFTS_HUMAN|Reviewed]RecName: Full=Elongation factor Ts, mitochondrial {ECO:0000255|HAMAP-Rule:MF_03135}; Short=EF-Ts {ECO:0000255|HAMAP-Rule:MF_03135}; Short=EF-TsMt {ECO:0000255|HAMAP-Rule:MF_03135}; Flags: Precursor;+++[B4DHY8_HUMAN|Unreviewed]RecName: Full=Elongation factor Ts, mitochondrial {ECO:0000256|HAMAP-Rule:MF_03135}; Short=EF-Ts {ECO:0000256|HAMAP-Rule:MF_03135}; Short=EF-TsMt {ECO:0…
10103	'TSPAN1'	10	5	5	6.66667	04213///Longevity regulating pathway - multiple species+++04071///Sphingolipid signaling pathway+++04218///Cellular senescence+++05166///HTLV-I infection+++04360///Axon guidance+++05161///Hepatitis B+++05212///Pancreatic cancer+++05164///Influenza A+++04666///Fc gamma R-mediated phagocytosis+++05162///Measles+++01521///EGFR tyrosine kinase inhibitor resistance+++04211///Longevity regulating pathw…	H01885///Megalencephaly-polymicrogyria-polydactyly-hydrocephalus syndrome (MPPH)+++H01370///SHORT syndrome	M00676///PI3K-Akt signaling	R03362///ATP:1-phosphatidyl-1D-myo-inositol 3-phosphotransferase ATP + 1-Phosphatidyl-D-myo-inositol <=> ADP + 1-Phosphatidyl-1D-myo-inositol 3-phosphate+++R04545///ATP:1-phosphatidyl-1D-myo-inositol-4,5-bisphosphate 3-phosphotransferase ATP + 1-Phosphatidyl-D-myo-inositol 4,5-bisphosphate <=> ADP + Phosphatidylinositol-3,4,5-trisphosphate+++R05795///ATP:1-phosphatidyl-1D-myo-inositol-4-phosphate…	GO:0043231///intracellular membrane-bounded organelle+++GO:0005764///lysosome+++GO:0005654///nucleoplasm+++GO:0005737///cytoplasm+++GO:0016021///integral component of membrane+++GO:0005765///lysosomal membrane+++GO:0031982///vesicle+++GO:0016020///membrane+++GO:0005886///plasma membrane+++GO:0070062///extracellular exosome+++GO:0030054///cell junction+++GO:0005887///integral component of plasma m…	GO:0005515///protein binding	GO:0045807///positive regulation of endocytosis+++GO:0007166///cell surface receptor signaling pathway+++GO:0050821///protein stabilization+++GO:0008283///cell proliferation+++GO:0016477///cell migration	tetraspanin 1	[TSN1_HUMAN|Reviewed]RecName: Full=Tetraspanin-1; Short=Tspan-1; AltName: Full=Tetraspan NET-1; AltName: Full=Tetraspanin TM4-C;
10105	'PPIF'	978	1025	959	987.333	04020///Calcium signaling pathway+++05016///Huntington's disease+++05145///Toxoplasmosis+++05012///Parkinson's disease+++04022///cGMP-PKG signaling pathway				GO:0016020///membrane+++GO:0005757///mitochondrial permeability transition pore complex+++GO:0005743///mitochondrial inner membrane+++GO:0005739///mitochondrion+++GO:0005759///mitochondrial matrix+++GO:0005753///mitochondrial proton-transporting ATP synthase complex	GO:0016018///cyclosporin A binding+++GO:0016853///isomerase activity+++GO:0003755///peptidyl-prolyl cis-trans isomerase activity+++GO:0042277///peptide binding+++GO:0051082///unfolded protein binding+++GO:0005515///protein binding	GO:0012501///programmed cell death+++GO:0046902///regulation of mitochondrial membrane permeability+++GO:1902445///regulation of mitochondrial membrane permeability involved in programmed necrotic cell death+++GO:0000413///protein peptidyl-prolyl isomerization+++GO:0010939///regulation of necrotic cell death+++GO:0002931///response to ischemia+++GO:0043066///negative regulation of apoptotic proce…	peptidylprolyl isomerase F	[PPIF_HUMAN|Reviewed]RecName: Full=Peptidyl-prolyl cis-trans isomerase F, mitochondrial; Short=PPIase F; EC=5.2.1.8 {ECO:0000269|PubMed:20676357}; AltName: Full=Cyclophilin D; Short=CyP-D; Short=CypD; AltName: Full=Cyclophilin F; AltName: Full=Mitochondrial cyclophilin; Short=CyP-M; AltName: Full=Rotamase F; Flags: Precursor;+++[A0A024QZS4_HUMAN|Unreviewed]RecName: Full=Peptidyl-prolyl cis-trans …
101059906	'LOC101059906'	16	22	14	17.3333	01100///Metabolic pathways+++01110///Biosynthesis of secondary metabolites+++00564///Glycerophospholipid metabolism			R07376///L-1-phosphatidylethanolamine:L-serine phosphatidyltransferase Phosphatidylethanolamine + L-Serine <=> Phosphatidylserine + Ethanolamine	GO:0005737///cytoplasm+++GO:0005886///plasma membrane+++GO:0016020///membrane+++GO:0005789///endoplasmic reticulum membrane+++GO:0005634///nucleus+++GO:0016021///integral component of membrane+++GO:0005794///Golgi apparatus+++GO:0098978///glutamatergic synapse+++GO:0000139///Golgi membrane+++GO:0048471///perinuclear region of cytoplasm+++GO:0005829///cytosol	GO:0019003///GDP binding+++GO:0016740///transferase activity+++GO:0003924///GTPase activity+++GO:0003882///CDP-diacylglycerol-serine O-phosphatidyltransferase activity+++GO:0005525///GTP binding+++GO:0008022///protein C-terminus binding	GO:0071480///cellular response to gamma radiation+++GO:0090303///positive regulation of wound healing+++GO:0048013///ephrin receptor signaling pathway+++GO:0090314///positive regulation of protein targeting to membrane+++GO:0070374///positive regulation of ERK1 and ERK2 cascade+++GO:0007093///mitotic cell cycle checkpoint+++GO:0007265///Ras protein signal transduction+++GO:0051291///protein heter…	collagen alpha-2(IV) chain-like	[CO3A1_CHICK|diamond]RecName: Full=Collagen alpha-1(III) chain; Flags: Precursor; Fragments;+++[CO3A1_MOUSE|diamond]RecName: Full=Collagen alpha-1(III) chain; Flags: Precursor;+++[CO3A1_RAT|diamond]RecName: Full=Collagen alpha-1(III) chain; Flags: Precursor;+++[CO4A1_MOUSE|diamond]RecName: Full=Collagen alpha-1(IV) chain; Contains: RecName: Full=Arresten; Flags: Precursor;+++[CO7A1_MOUSE|diamond]…
101059918	'GOLGA8R'	22.35	23.58	23.29	23.0733	04530///Tight junction				GO:0005794///Golgi apparatus			golgin A8 family member R	[GOG8R_HUMAN|Reviewed]RecName: Full=Golgin subfamily A member 8R;
101059938	'NPIPA7'	914.53	989.8	1030.14	978.157		H01728///Potter syndrome+++H00542///Polycystic kidney disease			GO:0005654///nucleoplasm	GO:0005515///protein binding		nuclear pore complex interacting protein family member A7	[NPIA7_HUMAN|Reviewed]RecName: Full=Nuclear pore complex-interacting protein family member A7;+++[NPIA8_HUMAN|Reviewed]RecName: Full=Nuclear pore complex-interacting protein family member A8;+++[H0Y2X3_HUMAN|Unreviewed]SubName: Full=Nuclear pore complex-interacting protein family member A7 {ECO:0000313|Ensembl:ENSP00000343256}; Flags: Fragment;
101059953	'NPIPA8'	203.61	248.59	180.22	210.807					GO:0005654///nucleoplasm			nuclear pore complex interacting protein family member A8	[NPIA7_HUMAN|Reviewed]RecName: Full=Nuclear pore complex-interacting protein family member A7;+++[NPIA8_HUMAN|Reviewed]RecName: Full=Nuclear pore complex-interacting protein family member A8;+++[H0YFN8_HUMAN|Unreviewed]SubName: Full=Nuclear pore complex-interacting protein family member A8 {ECO:0000313|Ensembl:ENSP00000439498}; Flags: Fragment;
10106	'CTDSP2'	1655	1748	1574	1659					GO:0005634///nucleus+++GO:0005654///nucleoplasm	GO:0016787///hydrolase activity+++GO:0008420///RNA polymerase II CTD heptapeptide repeat phosphatase activity+++GO:0046872///metal ion binding+++GO:0016791///phosphatase activity+++GO:0004721///phosphoprotein phosphatase activity+++GO:0005515///protein binding	GO:0016311///dephosphorylation+++GO:0006357///regulation of transcription by RNA polymerase II+++GO:0036498///IRE1-mediated unfolded protein response+++GO:0001933///negative regulation of protein phosphorylation+++GO:0006470///protein dephosphorylation+++GO:2000134///negative regulation of G1/S transition of mitotic cell cycle	CTD small phosphatase 2	[CTDS2_HUMAN|Reviewed]RecName: Full=Carboxy-terminal domain RNA polymerase II polypeptide A small phosphatase 2; EC=3.1.3.16; AltName: Full=Nuclear LIM interactor-interacting factor 2; Short=NLI-interacting factor 2; AltName: Full=Protein OS-4; AltName: Full=Small C-terminal domain phosphatase 2; AltName: Full=Small CTD phosphatase 2; Short=SCP2;+++[A0A024RB65_HUMAN|Unreviewed]SubName: Full=CTD (…
101060017	'LOC101060017'	4	0	0	1.33333					GO:0005789///endoplasmic reticulum membrane+++GO:0032991///protein-containing complex+++GO:0016020///membrane+++GO:0005783///endoplasmic reticulum+++GO:0032587///ruffle membrane+++GO:0005829///cytosol	GO:0005078///MAP-kinase scaffold activity+++GO:0031434///mitogen-activated protein kinase kinase binding+++GO:0051879///Hsp90 protein binding+++GO:0008022///protein C-terminus binding+++GO:0046872///metal ion binding+++GO:0051087///chaperone binding+++GO:0004672///protein kinase activity+++GO:0071889///14-3-3 protein binding+++GO:0005524///ATP binding	GO:0006468///protein phosphorylation+++GO:0019933///cAMP-mediated signaling+++GO:0000165///MAPK cascade+++GO:0042127///regulation of cell proliferation+++GO:0007265///Ras protein signal transduction+++GO:0043410///positive regulation of MAPK cascade+++GO:0043405///regulation of MAP kinase activity	translation initiation factor IF-2-like	[KSR1_HUMAN|diamond]RecName: Full=Kinase suppressor of Ras 1;+++[KSR1_MOUSE|diamond]RecName: Full=Kinase suppressor of Ras 1; Short=mKSR1; AltName: Full=Protein Hb;+++[KSR2_HUMAN|diamond]RecName: Full=Kinase suppressor of Ras 2; Short=hKSR2; EC=2.7.11.1;+++[KSR2_MOUSE|diamond]RecName: Full=Kinase suppressor of Ras 2; EC=2.7.11.1;
101060022	'LOC101060022'	431.03	641.58	499.84	524.15								nascent polypeptide-associated complex subunit alpha, muscle-specific form-like	[PRR36_HUMAN|diamond]RecName: Full=Proline-rich protein 36 {ECO:0000312|HGNC:HGNC:26172};+++[YG024_HUMAN|diamond]RecName: Full=Putative uncharacterized protein FLJ46235;+++[YG027_HUMAN|diamond]RecName: Full=Putative uncharacterized protein FLJ92257;+++[YJ013_HUMAN|diamond]RecName: Full=Putative uncharacterized protein FLJ44672;
101060179	'LOC101060179'	72	72	83	75.6667								uncharacterized LOC101060179	[A0A2J8LHJ5_PANTR|diamond]SubName: Full=PRDM11 isoform 5 {ECO:0000313|EMBL:PNI46744.1}; Flags: Fragment;+++[A0A2J8WFF8_PONAB|diamond]SubName: Full=PRDM11 isoform 5 {ECO:0000313|EMBL:PNJ68516.1}; Flags: Fragment;+++[A0A2R8MD89_CALJA|diamond]SubName: Full=PR/SET domain 11 {ECO:0000313|Ensembl:ENSCJAP00000057788};+++[H3BSZ2_HUMAN|diamond]SubName: Full=PR domain-containing protein 11 {ECO:0000313|Ens…
101060200	'ZNF891'	7	11	7	8.33333		H00513///Transient neonatal diabetes mellitus (TNDM)+++H01852///Postaxial polydactyly+++H00480///Non-syndromic X-linked mental retardation			GO:0005634///nucleus	GO:0000981///DNA-binding transcription factor activity, RNA polymerase II-specific+++GO:0003677///DNA binding+++GO:0046872///metal ion binding+++GO:0003676///nucleic acid binding	GO:0006357///regulation of transcription by RNA polymerase II+++GO:0006355///regulation of transcription, DNA-templated	zinc finger protein 891	[ZN891_HUMAN|Reviewed]RecName: Full=Zinc finger protein 891;
101060226	'NBPF19'	1394.75	1548.27	1379.65	1440.89	05224///Breast cancer+++01522///Endocrine resistance+++04137///Mitophagy - animal+++04330///Notch signaling pathway+++05200///Pathways in cancer+++04140///Autophagy - animal+++04320///Dorso-ventral axis formation+++04658///Th1 and Th2 cell differentiation+++05206///MicroRNAs in cancer+++05165///Human papillomavirus infection+++04919///Thyroid hormone signaling pathway	H00551///Alagille syndrome+++H00623///Hajdu-Cheney syndrome+++H00409///Type II diabetes mellitus	M00682///Notch signaling		GO:0005737///cytoplasm	GO:0038023///signaling receptor activity+++GO:0005509///calcium ion binding	GO:0007275///multicellular organism development+++GO:0007219///Notch signaling pathway+++GO:0006355///regulation of transcription, DNA-templated+++GO:0050793///regulation of developmental process+++GO:0030154///cell differentiation	NBPF member 19	[NBPFJ_HUMAN|Reviewed]RecName: Full=Neuroblastoma breakpoint family member 19 {ECO:0000312|HGNC:HGNC:31999};+++[A0A075B6G5_HUMAN|Unreviewed]SubName: Full=Neuroblastoma breakpoint family member 19 {ECO:0000313|Ensembl:ENSP00000358229};+++[A0A087X230_HUMAN|Unreviewed]SubName: Full=Neuroblastoma breakpoint family member 19 {ECO:0000313|Ensembl:ENSP00000484655};+++[A0A087X288_HUMAN|Unreviewed]SubName…
101060254	'LOC101060254'	41	66.06	55.03	54.03					GO:0005634///nucleus+++GO:0005794///Golgi apparatus+++GO:0005737///cytoplasm+++GO:0005813///centrosome+++GO:0030016///myofibril	GO:0032947///protein-containing complex scaffold activity+++GO:0019899///enzyme binding	GO:0090063///positive regulation of microtubule nucleation+++GO:0030953///astral microtubule organization+++GO:1903358///regulation of Golgi organization+++GO:0034622///cellular protein-containing complex assembly	myomegalin-like	[CK5P2_HUMAN|diamond]RecName: Full=CDK5 regulatory subunit-associated protein 2; AltName: Full=CDK5 activator-binding protein C48; AltName: Full=Centrosome-associated protein 215;+++[CK5P2_MOUSE|diamond]RecName: Full=CDK5 regulatory subunit-associated protein 2; AltName: Full=CDK5 activator-binding protein C48;+++[CK5P2_PANTR|diamond]RecName: Full=CDK5 regulatory subunit-associated protein 2;+++[…
101060321	'TBC1D3G'	40.29	60.54	64.74	55.19					GO:0016020///membrane+++GO:0005886///plasma membrane	GO:0005096///GTPase activator activity+++GO:0017137///Rab GTPase binding	GO:0090630///activation of GTPase activity+++GO:0006886///intracellular protein transport	TBC1 domain family member 3G	[TBC3C_HUMAN|Reviewed]RecName: Full=TBC1 domain family member 3C;+++[TBC3G_HUMAN|Reviewed]RecName: Full=TBC1 domain family member 3G;
101060341	'LOC101060341'	339.82	569.53	437.48	448.943	04137///Mitophagy - animal+++04140///Autophagy - animal							uncharacterized LOC101060341	[CI085_HUMAN|diamond]RecName: Full=Uncharacterized protein C9orf85;+++[CN165_HUMAN|diamond]RecName: Full=Putative uncharacterized protein encoded by LINC00596;+++[CX062_HUMAN|diamond]RecName: Full=Putative uncharacterized protein encoded by LINC00269;+++[PP5D1_HUMAN|diamond]RecName: Full=Protein PPP5D1; AltName: Full=PPP5 TPR repeat domain-containing protein 1;+++[YG024_HUMAN|diamond]RecName: Ful…
101060351	'TBC1D3K'	8.28	19.47	12.74	13.4967					GO:0016020///membrane+++GO:0005886///plasma membrane	GO:0017137///Rab GTPase binding+++GO:0005096///GTPase activator activity	GO:0090630///activation of GTPase activity+++GO:0006886///intracellular protein transport	TBC1 domain family member 3K	[TBC3K_HUMAN|Reviewed]RecName: Full=TBC1 domain family member 3K {ECO:0000312|HGNC:HGNC:51245};+++[A0A0G2JPY0_HUMAN|Unreviewed]SubName: Full=TBC1 domain family member 3K {ECO:0000313|Ensembl:ENSP00000484542};
101060376	'TBC1D3L'	434.22	643.16	507.33	528.237					GO:0012505///endomembrane system+++GO:0005886///plasma membrane+++GO:0005622///intracellular	GO:0017137///Rab GTPase binding+++GO:0005096///GTPase activator activity	GO:0031338///regulation of vesicle fusion+++GO:0006886///intracellular protein transport+++GO:0090630///activation of GTPase activity	TBC1 domain family member 3L	[TBC3L_HUMAN|Reviewed]RecName: Full=TBC1 domain family member 3L {ECO:0000312|HGNC:HGNC:51246};+++[A0A0G2JP35_HUMAN|Unreviewed]SubName: Full=TBC1 domain family member 3L {ECO:0000313|Ensembl:ENSP00000482811};+++[B3KTC5_HUMAN|Unreviewed]SubName: Full=cDNA FLJ38066 fis, clone CTONG2015330, highly similar to TBC1 domain family member 3 {ECO:0000313|EMBL:BAG53037.1};
101060389	'TBC1D3D'	19.65	24.23	55.07	32.9833					GO:0005886///plasma membrane+++GO:0016020///membrane+++GO:0031901///early endosome membrane	GO:0017137///Rab GTPase binding+++GO:0005096///GTPase activator activity	GO:1902017///regulation of cilium assembly+++GO:0006886///intracellular protein transport+++GO:0090630///activation of GTPase activity	TBC1 domain family member 3D	[TBC3D_HUMAN|Reviewed]RecName: Full=TBC1 domain family member 3D {ECO:0000312|HGNC:HGNC:28944};
101060684	'NBPF26'	461.37	615.12	528.65	535.047	04330///Notch signaling pathway+++05224///Breast cancer+++04919///Thyroid hormone signaling pathway+++04140///Autophagy - animal+++05200///Pathways in cancer+++04137///Mitophagy - animal+++05165///Human papillomavirus infection+++04320///Dorso-ventral axis formation+++05412///Arrhythmogenic right ventricular cardiomyopathy (ARVC)+++01522///Endocrine resistance+++05206///MicroRNAs in cancer+++0465…	H00551///Alagille syndrome+++H00293///Arrhythmogenic right ventricular cardiomyopathy (ARVC)+++H00409///Type II diabetes mellitus+++H00623///Hajdu-Cheney syndrome	M00682///Notch signaling		GO:0005737///cytoplasm	GO:0005509///calcium ion binding	GO:0007275///multicellular organism development+++GO:0007219///Notch signaling pathway+++GO:0006355///regulation of transcription, DNA-templated+++GO:0050793///regulation of developmental process+++GO:0030154///cell differentiation	NBPF member 26	[NBPFP_HUMAN|Reviewed]RecName: Full=Neuroblastoma breakpoint family member 26;+++[A0A075B7F9_HUMAN|Unreviewed]SubName: Full=Neuroblastoma breakpoint family member 26 {ECO:0000313|Ensembl:ENSP00000476257};+++[A0A087WTG0_HUMAN|Unreviewed]SubName: Full=Neuroblastoma breakpoint family member 26 {ECO:0000313|Ensembl:ENSP00000477847};+++[A0A087WU30_HUMAN|Unreviewed]SubName: Full=Neuroblastoma breakpoin…
10109	'ARPC2'	5053	4352	4412	4605.67	05132///Salmonella infection+++05131///Shigellosis+++05100///Bacterial invasion of epithelial cells+++04144///Endocytosis+++04810///Regulation of actin cytoskeleton+++05130///Pathogenic Escherichia coli infection+++04666///Fc gamma R-mediated phagocytosis				GO:0005634///nucleus+++GO:0005885///Arp2/3 protein complex+++GO:0005737///cytoplasm+++GO:0015629///actin cytoskeleton+++GO:0005925///focal adhesion+++GO:0036195///muscle cell projection membrane+++GO:0035861///site of double-strand break+++GO:0030054///cell junction+++GO:0098978///glutamatergic synapse+++GO:0005768///endosome+++GO:0005829///cytosol+++GO:0031252///cell leading edge+++GO:0030027///…	GO:0005515///protein binding+++GO:0051015///actin filament binding+++GO:0005200///structural constituent of cytoskeleton+++GO:0003779///actin binding	GO:0070358///actin polymerization-dependent cell motility+++GO:0048013///ephrin receptor signaling pathway+++GO:0034314///Arp2/3 complex-mediated actin nucleation+++GO:0030838///positive regulation of actin filament polymerization+++GO:0030041///actin filament polymerization+++GO:1900026///positive regulation of substrate adhesion-dependent cell spreading+++GO:0030833///regulation of actin filame…	actin related protein 2/3 complex subunit 2	[ARPC2_HUMAN|Reviewed]RecName: Full=Actin-related protein 2/3 complex subunit 2; AltName: Full=Arp2/3 complex 34 kDa subunit; Short=p34-ARC;+++[A0A024R408_HUMAN|Unreviewed]RecName: Full=Arp2/3 complex 34 kDa subunit {ECO:0000256|RuleBase:RU364015};+++[C9JTV5_HUMAN|Unreviewed]RecName: Full=Arp2/3 complex 34 kDa subunit {ECO:0000256|RuleBase:RU364015}; Flags: Fragment;+++[G5E9J0_HUMAN|Unreviewed]Re…
10110	'SGK2'	7	4	6	5.66667	04068///FoxO signaling pathway+++04151///PI3K-Akt signaling pathway				GO:0005829///cytosol+++GO:0005654///nucleoplasm+++GO:0005622///intracellular	GO:0005524///ATP binding+++GO:0017081///chloride channel regulator activity+++GO:0005246///calcium channel regulator activity+++GO:0004674///protein serine/threonine kinase activity+++GO:0015459///potassium channel regulator activity+++GO:0017080///sodium channel regulator activity	GO:0018105///peptidyl-serine phosphorylation+++GO:0034220///ion transmembrane transport+++GO:0001558///regulation of cell growth+++GO:0032411///positive regulation of transporter activity+++GO:0006468///protein phosphorylation+++GO:0042981///regulation of apoptotic process+++GO:0035556///intracellular signal transduction+++GO:0006979///response to oxidative stress+++GO:0042127///regulation of cel…	SGK2, serine/threonine kinase 2	[SGK2_HUMAN|Reviewed]RecName: Full=Serine/threonine-protein kinase Sgk2; EC=2.7.11.1; AltName: Full=Serum/glucocorticoid-regulated kinase 2;
10111	'RAD50'	995	1113	983	1030.33	03450///Non-homologous end-joining+++04218///Cellular senescence+++03440///Homologous recombination	H01344///Nijmegen syndrome	M00292///MRX complex+++M00291///MRN complex+++M00295///BRCA1-associated genome surveillance complex (BASC)		GO:0016020///membrane+++GO:0005654///nucleoplasm+++GO:0000784///nuclear chromosome, telomeric region+++GO:0000790///nuclear chromatin+++GO:0030870///Mre11 complex+++GO:0000781///chromosome, telomeric region+++GO:0005634///nucleus+++GO:0035861///site of double-strand break+++GO:0000794///condensed nuclear chromosome+++GO:0005694///chromosome	GO:0000014///single-stranded DNA endodeoxyribonuclease activity+++GO:0004003///ATP-dependent DNA helicase activity+++GO:0008408///3'-5' exonuclease activity+++GO:0003677///DNA binding+++GO:0046872///metal ion binding+++GO:0051880///G-quadruplex DNA binding+++GO:0005524///ATP binding+++GO:0016887///ATPase activity+++GO:0000166///nucleotide binding+++GO:0016787///hydrolase activity+++GO:0003691///d…	GO:0016032///viral process+++GO:0033674///positive regulation of kinase activity+++GO:0006302///double-strand break repair+++GO:0006974///cellular response to DNA damage stimulus+++GO:0007131///reciprocal meiotic recombination+++GO:0032206///positive regulation of telomere maintenance+++GO:0000019///regulation of mitotic recombination+++GO:0016233///telomere capping+++GO:0000723///telomere mainte…	RAD50 double strand break repair protein	[RAD50_HUMAN|Reviewed]RecName: Full=DNA repair protein RAD50; Short=hRAD50; EC=3.6.-.-;+++[A5D6Y3_HUMAN|Unreviewed]SubName: Full=RAD50 protein {ECO:0000313|EMBL:AAI40006.1}; Flags: Fragment;+++[C9JNH8_HUMAN|Unreviewed]SubName: Full=DNA repair protein RAD50 {ECO:0000313|Ensembl:ENSP00000389515}; Flags: Fragment;+++[E7EN38_HUMAN|Unreviewed]SubName: Full=DNA repair protein RAD50 {ECO:0000313|Ensembl…
10112	'KIF20A'	4	5	6	5					GO:0030496///midbody+++GO:0005856///cytoskeleton+++GO:0005654///nucleoplasm+++GO:0032154///cleavage furrow+++GO:0005737///cytoplasm+++GO:0005874///microtubule+++GO:0005819///spindle+++GO:0045171///intercellular bridge+++GO:0005794///Golgi apparatus+++GO:0005634///nucleus+++GO:0005871///kinesin complex	GO:0005524///ATP binding+++GO:0016887///ATPase activity+++GO:0019901///protein kinase binding+++GO:0003777///microtubule motor activity+++GO:0003774///motor activity+++GO:0000166///nucleotide binding+++GO:0005215///transporter activity+++GO:0008017///microtubule binding+++GO:0005515///protein binding	GO:0007018///microtubule-based movement+++GO:0032465///regulation of cytokinesis+++GO:0061952///midbody abscission+++GO:0000281///mitotic cytokinesis+++GO:0016192///vesicle-mediated transport+++GO:0015031///protein transport+++GO:0001578///microtubule bundle formation	kinesin family member 20A	[KI20A_HUMAN|Reviewed]RecName: Full=Kinesin-like protein KIF20A; AltName: Full=GG10_2; AltName: Full=Mitotic kinesin-like protein 2; Short=MKlp2; AltName: Full=Rab6-interacting kinesin-like protein; AltName: Full=Rabkinesin-6;+++[D6R9E4_HUMAN|Unreviewed]SubName: Full=Kinesin-like protein KIF20A {ECO:0000313|Ensembl:ENSP00000422928}; Flags: Fragment;+++[D6RBN1_HUMAN|Unreviewed]SubName: Full=Kinesi…
10113	'PREB'	1070	1143	1037	1083.33	04141///Protein processing in endoplasmic reticulum				GO:0005789///endoplasmic reticulum membrane+++GO:0070971///endoplasmic reticulum exit site+++GO:0016021///integral component of membrane+++GO:0030176///integral component of endoplasmic reticulum membrane+++GO:0000139///Golgi membrane+++GO:0016020///membrane+++GO:0005783///endoplasmic reticulum+++GO:0005634///nucleus	GO:0003677///DNA binding+++GO:0005090///Sar guanyl-nucleotide exchange factor activity+++GO:0005096///GTPase activator activity+++GO:0051020///GTPase binding+++GO:0005515///protein binding+++GO:0005085///guanyl-nucleotide exchange factor activity	GO:0048208///COPII vesicle coating+++GO:0003400///regulation of COPII vesicle coating+++GO:0006888///ER to Golgi vesicle-mediated transport+++GO:0050790///regulation of catalytic activity+++GO:0009306///protein secretion+++GO:0032527///protein exit from endoplasmic reticulum+++GO:0015031///protein transport+++GO:0043547///positive regulation of GTPase activity+++GO:0036498///IRE1-mediated unfolde…	prolactin regulatory element binding	[PREB_HUMAN|Reviewed]RecName: Full=Prolactin regulatory element-binding protein; AltName: Full=Mammalian guanine nucleotide exchange factor mSec12;+++[A0A0F7RPZ8_HUMAN|Unreviewed]SubName: Full=Prometheus B {ECO:0000313|EMBL:CCP37866.1};+++[B5MC98_HUMAN|Unreviewed]SubName: Full=Prolactin regulatory element-binding protein {ECO:0000313|Ensembl:ENSP00000384032};+++[F8WCS5_HUMAN|Unreviewed]SubName: F…
10114	'HIPK3'	1145	1131	1084	1120	04218///Cellular senescence				GO:0005829///cytosol+++GO:0016605///PML body+++GO:0005737///cytoplasm+++GO:0005634///nucleus+++GO:0016604///nuclear body	GO:0000166///nucleotide binding+++GO:0016740///transferase activity+++GO:0016301///kinase activity+++GO:0005524///ATP binding+++GO:0004674///protein serine/threonine kinase activity+++GO:0004672///protein kinase activity	GO:0018107///peptidyl-threonine phosphorylation+++GO:0009299///mRNA transcription+++GO:0006468///protein phosphorylation+++GO:0018105///peptidyl-serine phosphorylation+++GO:0043066///negative regulation of apoptotic process+++GO:0043508///negative regulation of JUN kinase activity+++GO:0006915///apoptotic process+++GO:0016310///phosphorylation	homeodomain interacting protein kinase 3	[HIPK3_HUMAN|Reviewed]RecName: Full=Homeodomain-interacting protein kinase 3; EC=2.7.11.1; AltName: Full=Androgen receptor-interacting nuclear protein kinase; Short=ANPK; AltName: Full=Fas-interacting serine/threonine-protein kinase; Short=FIST; AltName: Full=Homolog of protein kinase YAK1;+++[A8KAE4_HUMAN|Unreviewed]SubName: Full=cDNA FLJ75520 {ECO:0000313|EMBL:BAF85698.1};+++[E9PKD7_HUMAN|Unrev…
10116	'FEM1B'	453	460	460	457.667					GO:0005634///nucleus+++GO:0005654///nucleoplasm+++GO:0005737///cytoplasm+++GO:0005829///cytosol	GO:0005123///death receptor binding+++GO:0004842///ubiquitin-protein transferase activity+++GO:0005515///protein binding	GO:0051438///regulation of ubiquitin-protein transferase activity+++GO:2000001///regulation of DNA damage checkpoint+++GO:0016567///protein ubiquitination+++GO:0060743///epithelial cell maturation involved in prostate gland development+++GO:0060442///branching involved in prostate gland morphogenesis+++GO:0002070///epithelial cell maturation+++GO:0043687///post-translational protein modification+…	fem-1 homolog B	[FEM1B_HUMAN|Reviewed]RecName: Full=Protein fem-1 homolog B; Short=FEM1b; AltName: Full=FEM1-beta; AltName: Full=Fem-1-like death receptor-binding protein alpha; AltName: Full=Fem-1-like in apoptotic pathway protein alpha; Short=F1A-alpha;+++[H3BT12_HUMAN|Unreviewed]SubName: Full=Protein fem-1 homolog B {ECO:0000313|Ensembl:ENSP00000456968}; Flags: Fragment;+++[H3BTV3_HUMAN|Unreviewed]SubName: Fu…
1012	'CDH13'	616	663	501	593.333	04137///Mitophagy - animal+++04140///Autophagy - animal				GO:0062023///collagen-containing extracellular matrix+++GO:0043005///neuron projection+++GO:0016342///catenin complex+++GO:0005576///extracellular region+++GO:0031225///anchored component of membrane+++GO:0005913///cell-cell adherens junction+++GO:0009986///cell surface+++GO:0048471///perinuclear region of cytoplasm+++GO:0045202///synapse+++GO:0009897///external side of plasma membrane+++GO:00056…	GO:0046872///metal ion binding+++GO:0005509///calcium ion binding+++GO:0042803///protein homodimerization activity+++GO:0055100///adiponectin binding+++GO:0071813///lipoprotein particle binding+++GO:0008092///cytoskeletal protein binding+++GO:0045296///cadherin binding+++GO:0030169///low-density lipoprotein particle binding	GO:0010033///response to organic substance+++GO:0007266///Rho protein signal transduction+++GO:0050850///positive regulation of calcium-mediated signaling+++GO:0016339///calcium-dependent cell-cell adhesion via plasma membrane cell adhesion molecules+++GO:0048661///positive regulation of smooth muscle cell proliferation+++GO:0034332///adherens junction organization+++GO:0030335///positive regulat…	cadherin 13	[CAD13_HUMAN|Reviewed]RecName: Full=Cadherin-13; AltName: Full=Heart cadherin; Short=H-cadherin; AltName: Full=P105; AltName: Full=Truncated cadherin; Short=T-cad; Short=T-cadherin; Flags: Precursor;+++[B7Z3H7_HUMAN|Unreviewed]SubName: Full=cDNA FLJ50547, highly similar to Cadherin-13 {ECO:0000313|EMBL:BAH12213.1};+++[B7Z9B1_HUMAN|Unreviewed]SubName: Full=cDNA FLJ52398, highly similar to Cadherin…
10120	'ACTR1B'	748	780	809	779					GO:1904813///ficolin-1-rich granule lumen+++GO:0016020///membrane+++GO:0005737///cytoplasm+++GO:0034774///secretory granule lumen+++GO:0005829///cytosol+++GO:0005813///centrosome+++GO:0005869///dynactin complex+++GO:0005576///extracellular region+++GO:0070062///extracellular exosome+++GO:0005815///microtubule organizing center+++GO:0015630///microtubule cytoskeleton+++GO:0005856///cytoskeleton	GO:0000166///nucleotide binding+++GO:0005524///ATP binding+++GO:0005515///protein binding	GO:0043312///neutrophil degranulation+++GO:0019886///antigen processing and presentation of exogenous peptide antigen via MHC class II	ARP1 actin related protein 1 homolog B	[ACTY_HUMAN|Reviewed]RecName: Full=Beta-centractin; AltName: Full=Actin-related protein 1B; Short=ARP1B;
10121	'ACTR1A'	3135	2773	2832	2913.33					GO:0005869///dynactin complex+++GO:0043209///myelin sheath+++GO:0005829///cytosol+++GO:0099738///cell cortex region+++GO:0030137///COPI-coated vesicle+++GO:0005813///centrosome+++GO:0005856///cytoskeleton+++GO:0002177///manchette+++GO:0015630///microtubule cytoskeleton+++GO:0005814///centriole+++GO:0070062///extracellular exosome+++GO:0005875///microtubule associated complex+++GO:0005815///microt…	GO:0005524///ATP binding+++GO:0005515///protein binding+++GO:0000166///nucleotide binding	GO:0010389///regulation of G2/M transition of mitotic cell cycle+++GO:0097711///ciliary basal body-plasma membrane docking+++GO:0016192///vesicle-mediated transport+++GO:0007283///spermatogenesis+++GO:0019886///antigen processing and presentation of exogenous peptide antigen via MHC class II+++GO:0000086///G2/M transition of mitotic cell cycle+++GO:0006888///ER to Golgi vesicle-mediated transport	ARP1 actin related protein 1 homolog A	[ACTZ_HUMAN|Reviewed]RecName: Full=Alpha-centractin; Short=Centractin; AltName: Full=ARP1; AltName: Full=Actin-RPV; AltName: Full=Centrosome-associated actin homolog;+++[A0A1B0GVS3_HUMAN|Unreviewed]SubName: Full=Alpha-centractin {ECO:0000313|Ensembl:ENSP00000490634};+++[R4GMT0_HUMAN|Unreviewed]SubName: Full=Alpha-centractin {ECO:0000313|Ensembl:ENSP00000473334};
10123	'ARL4C'	788	705	799	764					GO:0005886///plasma membrane+++GO:0005829///cytosol+++GO:0005634///nucleus+++GO:0030175///filopodium+++GO:0005737///cytoplasm+++GO:0042995///cell projection+++GO:0016020///membrane	GO:0000166///nucleotide binding+++GO:0003924///GTPase activity+++GO:0005515///protein binding+++GO:0043014///alpha-tubulin binding+++GO:0005525///GTP binding	GO:0032456///endocytic recycling+++GO:0016192///vesicle-mediated transport+++GO:0006886///intracellular protein transport	ADP ribosylation factor like GTPase 4C	[ARL4C_HUMAN|Reviewed]RecName: Full=ADP-ribosylation factor-like protein 4C; AltName: Full=ADP-ribosylation factor-like protein 7; AltName: Full=ADP-ribosylation factor-like protein LAK;+++[A0A024R4C5_HUMAN|Unreviewed]SubName: Full=ADP-ribosylation factor-like 4C, isoform CRA_a {ECO:0000313|EMBL:EAW71074.1};
10124	'ARL4A'	429.98	357	353.95	380.31					GO:0005654///nucleoplasm+++GO:0005886///plasma membrane+++GO:0005730///nucleolus+++GO:0005737///cytoplasm+++GO:0005829///cytosol+++GO:0005634///nucleus+++GO:0016020///membrane	GO:0000166///nucleotide binding+++GO:0005525///GTP binding+++GO:0005515///protein binding	GO:0016192///vesicle-mediated transport+++GO:0006886///intracellular protein transport	ADP ribosylation factor like GTPase 4A	[ARL4A_HUMAN|Reviewed]RecName: Full=ADP-ribosylation factor-like protein 4A;+++[A0A024R9Z2_HUMAN|Unreviewed]SubName: Full=ADP-ribosylation factor-like 4A, isoform CRA_a {ECO:0000313|EMBL:EAW93652.1};+++[C9J7Q9_HUMAN|Unreviewed]SubName: Full=ADP-ribosylation factor-like protein 4A {ECO:0000313|Ensembl:ENSP00000397651}; Flags: Fragment;
10125	'RASGRP1'	110	105	104	106.333	05200///Pathways in cancer+++04660///T cell receptor signaling pathway+++04611///Platelet activation+++04014///Ras signaling pathway+++04010///MAPK signaling pathway				GO:0005737///cytoplasm+++GO:0005794///Golgi apparatus+++GO:0042629///mast cell granule+++GO:0005886///plasma membrane+++GO:0005829///cytosol+++GO:0000139///Golgi membrane+++GO:0016020///membrane+++GO:0005789///endoplasmic reticulum membrane+++GO:0005783///endoplasmic reticulum	GO:0019992///diacylglycerol binding+++GO:0001786///phosphatidylserine binding+++GO:0005509///calcium ion binding+++GO:0008289///lipid binding+++GO:0005096///GTPase activator activity+++GO:0005085///guanyl-nucleotide exchange factor activity+++GO:0031210///phosphatidylcholine binding+++GO:0042803///protein homodimerization activity+++GO:0005088///Ras guanyl-nucleotide exchange factor activity+++GO…	GO:1900744///regulation of p38MAPK cascade+++GO:0033089///positive regulation of T cell differentiation in thymus+++GO:0007264///small GTPase mediated signal transduction+++GO:1902715///positive regulation of interferon-gamma secretion+++GO:0090630///activation of GTPase activity+++GO:0035556///intracellular signal transduction+++GO:0045954///positive regulation of natural killer cell mediated cy…	RAS guanyl releasing protein 1	[GRP1_HUMAN|Reviewed]RecName: Full=RAS guanyl-releasing protein 1; AltName: Full=Calcium and DAG-regulated guanine nucleotide exchange factor II; Short=CalDAG-GEFII; AltName: Full=Ras guanyl-releasing protein;+++[B2RA89_HUMAN|Unreviewed]SubName: Full=cDNA, FLJ94771, highly similar to Homo sapiens RAS guanyl releasing protein 1 (calcium and DAG-regulated) (RASGRP1), mRNA {ECO:0000313|EMBL:BAG36786…
10126	'DNAL4'	273	255	248	258.667	05016///Huntington's disease				GO:0005874///microtubule+++GO:0042995///cell projection+++GO:0005886///plasma membrane+++GO:0030286///dynein complex+++GO:0005856///cytoskeleton+++GO:0005737///cytoplasm+++GO:0005929///cilium	GO:0051959///dynein light intermediate chain binding+++GO:0008574///ATP-dependent microtubule motor activity, plus-end-directed+++GO:0005515///protein binding+++GO:0003774///motor activity+++GO:0003777///microtubule motor activity+++GO:0045505///dynein intermediate chain binding	GO:0007018///microtubule-based movement+++GO:2000582///positive regulation of ATP-dependent microtubule motor activity, plus-end-directed+++GO:0007017///microtubule-based process	dynein axonemal light chain 4	[DNAL4_HUMAN|Reviewed]RecName: Full=Dynein light chain 4, axonemal;+++[B0QXZ5_HUMAN|Unreviewed]RecName: Full=Dynein light chain {ECO:0000256|RuleBase:RU365010};
10127	'ZNF263'	456	435	404	431.667	04137///Mitophagy - animal+++04140///Autophagy - animal				GO:0005634///nucleus	GO:0046872///metal ion binding+++GO:0000981///DNA-binding transcription factor activity, RNA polymerase II-specific+++GO:0043565///sequence-specific DNA binding+++GO:0005515///protein binding+++GO:0001227///DNA-binding transcription repressor activity, RNA polymerase II-specific+++GO:0003676///nucleic acid binding+++GO:0003677///DNA binding+++GO:0003700///DNA-binding transcription factor activity	GO:0000122///negative regulation of transcription by RNA polymerase II+++GO:0006355///regulation of transcription, DNA-templated+++GO:0045892///negative regulation of transcription, DNA-templated	zinc finger protein 263	[ZN263_HUMAN|Reviewed]RecName: Full=Zinc finger protein 263; AltName: Full=Zinc finger protein FPM315; AltName: Full=Zinc finger protein with KRAB and SCAN domains 12;+++[B4DI05_HUMAN|Unreviewed]SubName: Full=cDNA FLJ57935, highly similar to Zinc finger protein 263 {ECO:0000313|EMBL:BAG58317.1};+++[D3DUC1_HUMAN|Unreviewed]SubName: Full=Zinc finger protein 263, isoform CRA_a {ECO:0000313|EMBL:EAW8…
10128	'LRPPRC'	1504	1451	1384	1446.33	04137///Mitophagy - animal+++04140///Autophagy - animal	H01354///Leigh syndrome+++H01368///Cytochrome c oxidase (COX) deficiency			GO:0005739///mitochondrion+++GO:0016020///membrane+++GO:0048471///perinuclear region of cytoplasm+++GO:0000794///condensed nuclear chromosome+++GO:1990904///ribonucleoprotein complex+++GO:0005874///microtubule+++GO:0005654///nucleoplasm+++GO:0005737///cytoplasm+++GO:0005640///nuclear outer membrane+++GO:0005634///nucleus+++GO:0042645///mitochondrial nucleoid+++GO:0005637///nuclear inner membrane+…	GO:0008017///microtubule binding+++GO:0048487///beta-tubulin binding+++GO:0031625///ubiquitin protein ligase binding+++GO:0005515///protein binding+++GO:0003677///DNA binding+++GO:0003723///RNA binding+++GO:0051015///actin filament binding+++GO:0003697///single-stranded DNA binding	GO:0070129///regulation of mitochondrial translation+++GO:0051028///mRNA transport+++GO:0000961///negative regulation of mitochondrial RNA catabolic process+++GO:0047497///mitochondrion transport along microtubule	leucine rich pentatricopeptide repeat containing	[LPPRC_HUMAN|Reviewed]RecName: Full=Leucine-rich PPR motif-containing protein, mitochondrial; AltName: Full=130 kDa leucine-rich protein; Short=LRP 130; AltName: Full=GP130; Flags: Precursor;+++[A0A0C4DG06_HUMAN|Unreviewed]SubName: Full=Leucine-rich PPR motif-containing protein, mitochondrial {ECO:0000313|Ensembl:ENSP00000386234};+++[B8ZZ38_HUMAN|Unreviewed]SubName: Full=Leucine-rich PPR motif-co…
10129	'FRY'	214	234	241	229.667	04140///Autophagy - animal+++04137///Mitophagy - animal				GO:0005856///cytoskeleton+++GO:0000922///spindle pole+++GO:0005938///cell cortex+++GO:0005737///cytoplasm+++GO:0005815///microtubule organizing center	GO:0004857///enzyme inhibitor activity	GO:0000902///cell morphogenesis+++GO:0043086///negative regulation of catalytic activity+++GO:0031175///neuron projection development+++GO:1904428///negative regulation of tubulin deacetylation	FRY microtubule binding protein	[FRY_HUMAN|Reviewed]RecName: Full=Protein furry homolog;+++[A0A024RDQ1_HUMAN|Unreviewed]SubName: Full=Furry homolog (Drosophila), isoform CRA_c {ECO:0000313|EMBL:EAX08493.1};+++[A0A0C4DFX2_HUMAN|Unreviewed]SubName: Full=Protein furry homolog {ECO:0000313|Ensembl:ENSP00000369600};+++[A0A286YFA9_HUMAN|Unreviewed]SubName: Full=Protein furry homolog {ECO:0000313|Ensembl:ENSP00000493189};+++[A0A2R8Y5V…
1013	'CDH15'	32	27	21	26.6667	04514///Cell adhesion molecules (CAMs)	H00773///Autosomal dominant mental retardation			GO:0005901///caveola+++GO:0031594///neuromuscular junction+++GO:0016021///integral component of membrane+++GO:0005737///cytoplasm+++GO:0005886///plasma membrane+++GO:0070062///extracellular exosome+++GO:0005829///cytosol+++GO:0005794///Golgi apparatus+++GO:0005913///cell-cell adherens junction+++GO:0016020///membrane+++GO:0009986///cell surface+++GO:0016342///catenin complex	GO:0008092///cytoskeletal protein binding+++GO:0046872///metal ion binding+++GO:0045296///cadherin binding+++GO:0005515///protein binding+++GO:0005509///calcium ion binding+++GO:0003674///molecular_function+++GO:0042803///protein homodimerization activity	GO:0042060///wound healing+++GO:0098609///cell-cell adhesion+++GO:0034332///adherens junction organization+++GO:1902910///positive regulation of melanosome transport+++GO:0050896///response to stimulus+++GO:0007156///homophilic cell adhesion via plasma membrane adhesion molecules+++GO:0022405///hair cycle process+++GO:0032912///negative regulation of transforming growth factor beta2 production+++…	cadherin 15	[CAD15_HUMAN|Reviewed]RecName: Full=Cadherin-15; AltName: Full=Cadherin-14; AltName: Full=Muscle cadherin; Short=M-cadherin; Flags: Precursor;+++[J3KRQ1_HUMAN|Unreviewed]SubName: Full=Cadherin-3 {ECO:0000313|Ensembl:ENSP00000462111}; Flags: Fragment;+++[J3QKW6_HUMAN|Unreviewed]SubName: Full=Cadherin-3 {ECO:0000313|Ensembl:ENSP00000463267}; Flags: Fragment;+++[J3QL41_HUMAN|Unreviewed]SubName: Full…
10130	'PDIA6'	6119	5446	5327	5630.67	04141///Protein processing in endoplasmic reticulum				GO:0042470///melanosome+++GO:0005829///cytosol+++GO:0005615///extracellular space+++GO:0005788///endoplasmic reticulum lumen+++GO:0016020///membrane+++GO:0034663///endoplasmic reticulum chaperone complex+++GO:0005783///endoplasmic reticulum+++GO:0005793///endoplasmic reticulum-Golgi intermediate compartment+++GO:0070062///extracellular exosome+++GO:0005886///plasma membrane+++GO:0005789///endopla…	GO:0003756///protein disulfide isomerase activity+++GO:0015037///peptide disulfide oxidoreductase activity+++GO:0016853///isomerase activity+++GO:0005515///protein binding	GO:0043687///post-translational protein modification+++GO:0006457///protein folding+++GO:0044267///cellular protein metabolic process+++GO:0036498///IRE1-mediated unfolded protein response+++GO:0045454///cell redox homeostasis+++GO:0055114///oxidation-reduction process	protein disulfide isomerase family A member 6	[PDIA6_HUMAN|Reviewed]RecName: Full=Protein disulfide-isomerase A6; EC=5.3.4.1 {ECO:0000269|PubMed:12204115, ECO:0000269|PubMed:15466936}; AltName: Full=Endoplasmic reticulum protein 5; Short=ER protein 5; Short=ERp5; AltName: Full=Protein disulfide isomerase P5; AltName: Full=Thioredoxin domain-containing protein 7; Flags: Precursor;+++[C9JNG5_HUMAN|Unreviewed]SubName: Full=Protein disulfide-iso…
10131	'TRAP1'	1730	2008	1804	1847.33	04140///Autophagy - animal+++04137///Mitophagy - animal				GO:0005758///mitochondrial intermembrane space+++GO:0005739///mitochondrion+++GO:0005743///mitochondrial inner membrane+++GO:0005654///nucleoplasm+++GO:0016020///membrane+++GO:0005759///mitochondrial matrix	GO:0051082///unfolded protein binding+++GO:0005524///ATP binding+++GO:0019901///protein kinase binding+++GO:0003723///RNA binding+++GO:0005164///tumor necrosis factor receptor binding	GO:0061077///chaperone-mediated protein folding+++GO:0009386///translational attenuation+++GO:1901856///negative regulation of cellular respiration+++GO:0006950///response to stress+++GO:1903751///negative regulation of intrinsic apoptotic signaling pathway in response to hydrogen peroxide+++GO:1903427///negative regulation of reactive oxygen species biosynthetic process	TNF receptor associated protein 1	[TRAP1_HUMAN|Reviewed]RecName: Full=Heat shock protein 75 kDa, mitochondrial; Short=HSP 75; AltName: Full=TNFR-associated protein 1; AltName: Full=Tumor necrosis factor type 1 receptor-associated protein; Short=TRAP-1; Flags: Precursor;+++[A0A140VJY2_HUMAN|Unreviewed]SubName: Full=Testicular tissue protein Li 209 {ECO:0000313|EMBL:AEE61119.1};+++[I3L0K7_HUMAN|Unreviewed]SubName: Full=Heat shock p…
10133	'OPTN'	1701	1617	1495	1604.33	04137///Mitophagy - animal	H00612///Primary open angle glaucoma+++H00058///Amyotrophic lateral sclerosis (ALS)			GO:0005737///cytoplasm+++GO:0005654///nucleoplasm+++GO:0055037///recycling endosome+++GO:0005802///trans-Golgi network+++GO:0005776///autophagosome+++GO:0048471///perinuclear region of cytoplasm+++GO:0055038///recycling endosome membrane+++GO:0005794///Golgi apparatus+++GO:0031410///cytoplasmic vesicle+++GO:0005829///cytosol+++GO:0000139///Golgi membrane+++GO:0005768///endosome+++GO:0005634///nuc…	GO:0017137///Rab GTPase binding+++GO:0005515///protein binding+++GO:0042802///identical protein binding+++GO:0031593///polyubiquitin modification-dependent protein binding+++GO:0030674///protein binding, bridging+++GO:0070530///K63-linked polyubiquitin modification-dependent protein binding+++GO:0046872///metal ion binding+++GO:0008022///protein C-terminus binding	GO:0045087///innate immune response+++GO:0043124///negative regulation of I-kappaB kinase/NF-kappaB signaling+++GO:0016192///vesicle-mediated transport+++GO:0000086///G2/M transition of mitotic cell cycle+++GO:0043001///Golgi to plasma membrane protein transport+++GO:0007030///Golgi organization+++GO:0090161///Golgi ribbon formation+++GO:1904417///positive regulation of xenophagy+++GO:0006914///a…	optineurin	[OPTN_HUMAN|Reviewed]RecName: Full=Optineurin; AltName: Full=E3-14.7K-interacting protein; AltName: Full=FIP-2; AltName: Full=Huntingtin yeast partner L; AltName: Full=Huntingtin-interacting protein 7; Short=HIP-7; AltName: Full=Huntingtin-interacting protein L; AltName: Full=NEMO-related protein; AltName: Full=Optic neuropathy-inducing protein; AltName: Full=Transcription factor IIIA-interacting…
10134	'BCAP31'	2499	2288	2237	2341.33	05165///Human papillomavirus infection+++04141///Protein processing in endoplasmic reticulum	H00849///Creatine deficiency syndrome+++H00480///Non-syndromic X-linked mental retardation			GO:0005789///endoplasmic reticulum membrane+++GO:0030136///clathrin-coated vesicle+++GO:0000139///Golgi membrane+++GO:0005829///cytosol+++GO:0016020///membrane+++GO:0005783///endoplasmic reticulum+++GO:0005739///mitochondrion+++GO:0032580///Golgi cisterna membrane+++GO:0071556///integral component of lumenal side of endoplasmic reticulum membrane+++GO:0005784///Sec61 translocon complex+++GO:00331…	GO:0042288///MHC class I protein binding+++GO:0044877///protein-containing complex binding+++GO:0005515///protein binding	GO:0051561///positive regulation of mitochondrial calcium ion concentration+++GO:0015031///protein transport+++GO:0006888///ER to Golgi vesicle-mediated transport+++GO:0043280///positive regulation of cysteine-type endopeptidase activity involved in apoptotic process+++GO:0002474///antigen processing and presentation of peptide antigen via MHC class I+++GO:0035584///calcium-mediated signaling usi…	B cell receptor associated protein 31	[BAP31_HUMAN|Reviewed]RecName: Full=B-cell receptor-associated protein 31; Short=BCR-associated protein 31; Short=Bap31; AltName: Full=6C6-AG tumor-associated antigen; AltName: Full=Protein CDM; AltName: Full=p28;+++[A0A2R8Y5M6_HUMAN|Unreviewed]SubName: Full=B-cell receptor-associated protein 31 {ECO:0000313|Ensembl:ENSP00000494936};+++[C9J0M4_HUMAN|Unreviewed]SubName: Full=B-cell receptor-associ…
10135	'NAMPT'	290	278	279	282.333	00760///Nicotinate and nicotinamide metabolism+++01100///Metabolic pathways+++04621///NOD-like receptor signaling pathway			R01271///nicotinamide-D-ribonucleotide:diphosphate phospho-alpha-D-ribosyltransferase Nicotinamide D-ribonucleotide + Diphosphate <=> Nicotinamide + 5-Phospho-alpha-D-ribose 1-diphosphate	GO:0005576///extracellular region+++GO:0005634///nucleus+++GO:0070062///extracellular exosome+++GO:0005886///plasma membrane+++GO:0005737///cytoplasm+++GO:0005829///cytosol+++GO:0016607///nuclear speck+++GO:0030054///cell junction+++GO:0005615///extracellular space	GO:0042803///protein homodimerization activity+++GO:0008144///drug binding+++GO:0016757///transferase activity, transferring glycosyl groups+++GO:0047280///nicotinamide phosphoribosyltransferase activity+++GO:0042802///identical protein binding+++GO:0004514///nicotinate-nucleotide diphosphorylase (carboxylating) activity+++GO:0005515///protein binding+++GO:0016740///transferase activity+++GO:0003…	GO:0014070///response to organic cyclic compound+++GO:0009435///NAD biosynthetic process+++GO:0048661///positive regulation of smooth muscle cell proliferation+++GO:2000773///negative regulation of cellular senescence+++GO:0060612///adipose tissue development+++GO:0071479///cellular response to ionizing radiation+++GO:0007165///signal transduction+++GO:0001774///microglial cell activation+++GO:00…	nicotinamide phosphoribosyltransferase	[NAMPT_HUMAN|Reviewed]RecName: Full=Nicotinamide phosphoribosyltransferase; Short=NAmPRTase; Short=Nampt; EC=2.4.2.12; AltName: Full=Pre-B-cell colony-enhancing factor 1; Short=Pre-B cell-enhancing factor; AltName: Full=Visfatin;+++[A0A024R718_HUMAN|Unreviewed]SubName: Full=Pre-B-cell colony enhancing factor 1, isoform CRA_a {ECO:0000313|EMBL:EAW83384.1};+++[A0A0C4DFS8_HUMAN|Unreviewed]SubName: F…
10137	'RBM12'	1406	1531.96	1428	1455.32					GO:0005634///nucleus+++GO:0005654///nucleoplasm	GO:0003676///nucleic acid binding+++GO:0003723///RNA binding+++GO:0005515///protein binding		RNA binding motif protein 12	[RBM12_HUMAN|Reviewed]RecName: Full=RNA-binding protein 12; AltName: Full=RNA-binding motif protein 12; AltName: Full=SH3/WW domain anchor protein in the nucleus; Short=SWAN;+++[A6PVI0_HUMAN|Unreviewed]SubName: Full=RNA-binding protein 12 {ECO:0000313|Ensembl:ENSP00000392642}; Flags: Fragment;+++[A6PVI1_HUMAN|Unreviewed]SubName: Full=RNA-binding protein 12 {ECO:0000313|Ensembl:ENSP00000411692}; F…
10138	'YAF2'	168.71	134.68	128	143.797	04137///Mitophagy - animal+++04140///Autophagy - animal				GO:0005654///nucleoplasm+++GO:0005634///nucleus+++GO:0005829///cytosol	GO:0005515///protein binding+++GO:0046872///metal ion binding+++GO:0003713///transcription coactivator activity+++GO:0003714///transcription corepressor activity	GO:0070317///negative regulation of G0 to G1 transition+++GO:1903507///negative regulation of nucleic acid-templated transcription+++GO:0045893///positive regulation of transcription, DNA-templated+++GO:0045892///negative regulation of transcription, DNA-templated	YY1 associated factor 2	[YAF2_HUMAN|Reviewed]RecName: Full=YY1-associated factor 2;+++[A0A0B4J255_HUMAN|Unreviewed]SubName: Full=YY1-associated factor 2 {ECO:0000313|Ensembl:ENSP00000447863};+++[B4DJQ9_HUMAN|Unreviewed]SubName: Full=cDNA FLJ57510, highly similar to YY1-associated factor 2 {ECO:0000313|EMBL:BAG58921.1};+++[F8VRE5_HUMAN|Unreviewed]SubName: Full=YY1-associated factor 2 {ECO:0000313|Ensembl:ENSP00000448533}…
10139	'ARFRP1'	328	379	348	351.667	04060///Cytokine-cytokine receptor interaction	H00108///Autoimmune lymphoproliferative syndromes (ALPS)			GO:0005802///trans-Golgi network+++GO:0005794///Golgi apparatus+++GO:0005829///cytosol+++GO:0016020///membrane+++GO:0032588///trans-Golgi network membrane	GO:0003924///GTPase activity+++GO:0005525///GTP binding+++GO:0000166///nucleotide binding+++GO:0005515///protein binding	GO:0007369///gastrulation+++GO:0043001///Golgi to plasma membrane protein transport+++GO:0007165///signal transduction+++GO:0033365///protein localization to organelle+++GO:0042147///retrograde transport, endosome to Golgi+++GO:0034067///protein localization to Golgi apparatus+++GO:0006886///intracellular protein transport	ADP ribosylation factor related protein 1	[ARFRP_HUMAN|Reviewed]RecName: Full=ADP-ribosylation factor-related protein 1; Short=ARF-related protein 1; Short=ARP;+++[B7ZKY8_HUMAN|Unreviewed]SubName: Full=ADP-ribosylation factor related protein 1 {ECO:0000313|EMBL:AAI43468.1};+++[H0UI96_HUMAN|Unreviewed]SubName: Full=ADP-ribosylation factor related protein 1, isoform CRA_a {ECO:0000313|EMBL:EAW75236.1};
1014	'CDH16'	2	0	0	0.666667					GO:0070062///extracellular exosome+++GO:0016323///basolateral plasma membrane+++GO:0005887///integral component of plasma membrane	GO:0005509///calcium ion binding	GO:0007156///homophilic cell adhesion via plasma membrane adhesion molecules+++GO:0016339///calcium-dependent cell-cell adhesion via plasma membrane cell adhesion molecules+++GO:0007155///cell adhesion+++GO:0007267///cell-cell signaling+++GO:0007399///nervous system development	cadherin 16	[CAD16_HUMAN|Reviewed]RecName: Full=Cadherin-16; AltName: Full=Kidney-specific cadherin; Short=Ksp-cadherin; Flags: Precursor;
10140	'TOB1'	929	933	856	906	03018///RNA degradation				GO:0005634///nucleus+++GO:0005737///cytoplasm+++GO:0030014///CCR4-NOT complex	GO:0005515///protein binding+++GO:0046332///SMAD binding+++GO:0005070///SH3/SH2 adaptor activity+++GO:0003714///transcription corepressor activity+++GO:0030971///receptor tyrosine kinase binding	GO:0060212///negative regulation of nuclear-transcribed mRNA poly(A) tail shortening+++GO:0009967///positive regulation of signal transduction+++GO:0030514///negative regulation of BMP signaling pathway+++GO:0017148///negative regulation of translation+++GO:1900153///positive regulation of nuclear-transcribed mRNA catabolic process, deadenylation-dependent decay+++GO:0008285///negative regulation…	transducer of ERBB2, 1	[TOB1_HUMAN|Reviewed]RecName: Full=Protein Tob1; AltName: Full=Transducer of erbB-2 1;
101410538	'MMP24OS'	5345	4565	4491	4800.33								MMP24 opposite strand	[MMPOS_HUMAN|Reviewed]RecName: Full=Protein MMP24OS {ECO:0000305}; AltName: Full=MMP24 opposite strand {ECO:0000312|HGNC:HGNC:44421};
10142	'AKAP9'	1329.29	1462.9	1211	1334.4	04137///Mitophagy - animal+++04140///Autophagy - animal	H00720///Long QT syndrome			GO:0043231///intracellular membrane-bounded organelle+++GO:0099147///extrinsic component of postsynaptic density membrane+++GO:0043025///neuronal cell body+++GO:0005856///cytoskeleton+++GO:0005794///Golgi apparatus+++GO:0005737///cytoplasm+++GO:0044307///dendritic branch+++GO:0005795///Golgi stack+++GO:0097060///synaptic membrane+++GO:0005815///microtubule organizing center+++GO:0005801///cis-Gol…	GO:0015459///potassium channel regulator activity+++GO:0032947///protein-containing complex scaffold activity+++GO:0005515///protein binding+++GO:0044325///ion channel binding+++GO:0016301///kinase activity+++GO:0005102///signaling receptor binding+++GO:0003677///DNA binding+++GO:0034237///protein kinase A regulatory subunit binding	GO:0051602///response to electrical stimulus+++GO:0060307///regulation of ventricular cardiac muscle cell membrane repolarization+++GO:0007165///signal transduction+++GO:0086091///regulation of heart rate by cardiac conduction+++GO:0016310///phosphorylation+++GO:1903358///regulation of Golgi organization+++GO:0071320///cellular response to cAMP+++GO:0033138///positive regulation of peptidyl-serin…	A-kinase anchoring protein 9	[AKAP9_HUMAN|Reviewed]RecName: Full=A-kinase anchor protein 9; Short=AKAP-9; AltName: Full=A-kinase anchor protein 350 kDa; Short=AKAP 350; Short=hgAKAP 350; AltName: Full=A-kinase anchor protein 450 kDa; Short=AKAP 450; AltName: Full=AKAP 120-like protein; AltName: Full=Centrosome- and Golgi-localized PKN-associated protein {ECO:0000303|PubMed:10358086}; Short=CG-NAP {ECO:0000303|PubMed:10358086…
10144	'FAM13A'	2511	3013	2409	2644.33	04137///Mitophagy - animal+++04120///Ubiquitin mediated proteolysis+++04140///Autophagy - animal				GO:0005829///cytosol	GO:0005096///GTPase activator activity	GO:0043547///positive regulation of GTPase activity+++GO:0007165///signal transduction+++GO:0051056///regulation of small GTPase mediated signal transduction	family with sequence similarity 13 member A	[FA13A_HUMAN|Reviewed]RecName: Full=Protein FAM13A;+++[A0A2X0SFT1_HUMAN|Unreviewed]SubName: Full=FAM13A {ECO:0000313|EMBL:SPT35754.1}; Flags: Fragment;+++[D6RCC1_HUMAN|Unreviewed]SubName: Full=Protein FAM13A {ECO:0000313|Ensembl:ENSP00000423800};+++[D6RD35_HUMAN|Unreviewed]SubName: Full=Protein FAM13A {ECO:0000313|Ensembl:ENSP00000427077};+++[D6RFM4_HUMAN|Unreviewed]SubName: Full=Protein FAM13A {…
10146	'G3BP1'	992	959	923	958	04137///Mitophagy - animal+++04140///Autophagy - animal				GO:0005829///cytosol+++GO:0043204///perikaryon+++GO:0005737///cytoplasm+++GO:1990904///ribonucleoprotein complex+++GO:0005634///nucleus+++GO:0005925///focal adhesion+++GO:0010494///cytoplasmic stress granule	GO:0004518///nuclease activity+++GO:0003676///nucleic acid binding+++GO:0004003///ATP-dependent DNA helicase activity+++GO:0004519///endonuclease activity+++GO:0004004///ATP-dependent RNA helicase activity+++GO:0003729///mRNA binding+++GO:0000166///nucleotide binding+++GO:0016787///hydrolase activity+++GO:0003723///RNA binding+++GO:0005524///ATP binding+++GO:0003677///DNA binding+++GO:0004386///h…	GO:0034063///stress granule assembly+++GO:0090305///nucleic acid phosphodiester bond hydrolysis+++GO:0090090///negative regulation of canonical Wnt signaling pathway+++GO:0032508///DNA duplex unwinding+++GO:0007265///Ras protein signal transduction	G3BP stress granule assembly factor 1	[G3BP1_HUMAN|Reviewed]RecName: Full=Ras GTPase-activating protein-binding protein 1; Short=G3BP-1; EC=3.6.4.12 {ECO:0000269|PubMed:9889278}; EC=3.6.4.13 {ECO:0000269|PubMed:9889278}; AltName: Full=ATP-dependent DNA helicase VIII; Short=hDH VIII; AltName: Full=GAP SH3 domain-binding protein 1;+++[E5RH00_HUMAN|Unreviewed]SubName: Full=Ras GTPase-activating protein-binding protein 1 {ECO:0000313|Ens…
10147	'SUGP2'	1688.83	2436.97	2039.22	2055.01					GO:0016604///nuclear body+++GO:0005634///nucleus+++GO:0005654///nucleoplasm	GO:0003676///nucleic acid binding+++GO:0003723///RNA binding	GO:0006397///mRNA processing+++GO:0006396///RNA processing+++GO:0008380///RNA splicing	SURP and G-patch domain containing 2	[SUGP2_HUMAN|Reviewed]RecName: Full=SURP and G-patch domain-containing protein 2; AltName: Full=Arginine/serine-rich-splicing factor 14; AltName: Full=Splicing factor, arginine/serine-rich 14;+++[A0A024R7K0_HUMAN|Unreviewed]SubName: Full=Splicing factor, arginine/serine-rich 14, isoform CRA_a {ECO:0000313|EMBL:EAW84768.1};+++[A8K5G0_HUMAN|Unreviewed]SubName: Full=cDNA FLJ76836, highly similar to …
10148	'EBI3'	9	13	22	14.6667					GO:0070110///ciliary neurotrophic factor receptor complex+++GO:0009897///external side of plasma membrane+++GO:0016020///membrane+++GO:0005886///plasma membrane+++GO:0005788///endoplasmic reticulum lumen+++GO:0005576///extracellular region+++GO:0005615///extracellular space+++GO:0043235///receptor complex+++GO:0097059///CNTFR-CLCF1 complex	GO:0004897///ciliary neurotrophic factor receptor activity+++GO:0004896///cytokine receptor activity+++GO:0005515///protein binding+++GO:0005125///cytokine activity+++GO:0045523///interleukin-27 receptor binding+++GO:0019955///cytokine binding	GO:0006959///humoral immune response+++GO:0042088///T-helper 1 type immune response+++GO:0046641///positive regulation of alpha-beta T cell proliferation+++GO:0070106///interleukin-27-mediated signaling pathway+++GO:0070757///interleukin-35-mediated signaling pathway+++GO:0045078///positive regulation of interferon-gamma biosynthetic process+++GO:0070120///ciliary neurotrophic factor-mediated sig…	Epstein-Barr virus induced 3	[IL27B_HUMAN|Reviewed]RecName: Full=Interleukin-27 subunit beta; Short=IL-27 subunit beta; Short=IL-27B; AltName: Full=Epstein-Barr virus-induced gene 3 protein; Short=EBV-induced gene 3 protein; Flags: Precursor;
10149	'ADGRG2'	22	19	18	19.6667		H01033///Congenital bilateral absence of vas deferens			GO:0016324///apical plasma membrane+++GO:0016021///integral component of membrane+++GO:0005829///cytosol+++GO:0005887///integral component of plasma membrane+++GO:0009986///cell surface+++GO:0016020///membrane+++GO:0005886///plasma membrane+++GO:0070062///extracellular exosome	GO:0004930///G protein-coupled receptor activity+++GO:0004888///transmembrane signaling receptor activity	GO:0007165///signal transduction+++GO:0007186///G protein-coupled receptor signaling pathway+++GO:0007283///spermatogenesis+++GO:0007166///cell surface receptor signaling pathway+++GO:0007189///adenylate cyclase-activating G protein-coupled receptor signaling pathway	adhesion G protein-coupled receptor G2	[AGRG2_HUMAN|Reviewed]RecName: Full=Adhesion G-protein coupled receptor G2 {ECO:0000303|PubMed:25713288}; AltName: Full=G-protein coupled receptor 64; AltName: Full=Human epididymis-specific protein 6; Short=He6; Flags: Precursor;+++[A0A024RC03_HUMAN|Unreviewed]SubName: Full=G protein-coupled receptor 64, isoform CRA_a {ECO:0000313|EMBL:EAW98954.1};+++[A8K4P7_HUMAN|Unreviewed]SubName: Full=cDNA F…
1015	'CDH17'	0	0	1	0.333333	05226///Gastric cancer				GO:0005634///nucleus+++GO:0030054///cell junction+++GO:0016342///catenin complex+++GO:0016021///integral component of membrane+++GO:0016323///basolateral plasma membrane+++GO:0005886///plasma membrane+++GO:0005913///cell-cell adherens junction+++GO:0005887///integral component of plasma membrane+++GO:0009986///cell surface+++GO:0070062///extracellular exosome+++GO:0016020///membrane	GO:0005178///integrin binding+++GO:0046872///metal ion binding+++GO:0005215///transporter activity+++GO:0005509///calcium ion binding+++GO:0008092///cytoskeletal protein binding+++GO:0005427///proton-dependent oligopeptide secondary active transmembrane transporter activity+++GO:0042803///protein homodimerization activity+++GO:0045296///cadherin binding	GO:0048536///spleen development+++GO:0016339///calcium-dependent cell-cell adhesion via plasma membrane cell adhesion molecules+++GO:0035672///oligopeptide transmembrane transport+++GO:0033626///positive regulation of integrin activation by cell surface receptor linked signal transduction+++GO:0007156///homophilic cell adhesion via plasma membrane adhesion molecules+++GO:0007229///integrin-mediat…	cadherin 17	[CAD17_HUMAN|Reviewed]RecName: Full=Cadherin-17; AltName: Full=Intestinal peptide-associated transporter HPT-1; AltName: Full=Liver-intestine cadherin; Short=LI-cadherin; Flags: Precursor;+++[A0A0B4J288_HUMAN|Unreviewed]SubName: Full=Cadherin-16 {ECO:0000313|Ensembl:ENSP00000455523};+++[E5RJT3_HUMAN|Unreviewed]SubName: Full=Cadherin-17 {ECO:0000313|Ensembl:ENSP00000428189}; Flags: Fragment;+++[E7…
10150	'MBNL2'	1853	1698	1769	1773.33	04137///Mitophagy - animal+++04140///Autophagy - animal				GO:0005737///cytoplasm+++GO:0005634///nucleus+++GO:0005654///nucleoplasm	GO:0046872///metal ion binding+++GO:0003723///RNA binding	GO:0008380///RNA splicing+++GO:0043484///regulation of RNA splicing+++GO:0006397///mRNA processing+++GO:0000381///regulation of alternative mRNA splicing, via spliceosome	muscleblind like splicing regulator 2	[MBNL2_HUMAN|Reviewed]RecName: Full=Muscleblind-like protein 2; AltName: Full=Muscleblind-like protein 1; AltName: Full=Muscleblind-like protein-like; AltName: Full=Muscleblind-like protein-like 39;+++[A0PJJ3_HUMAN|Unreviewed]SubName: Full=MBNL2 protein {ECO:0000313|EMBL:AAH32426.1}; Flags: Fragment;+++[A2A3S3_HUMAN|Unreviewed]SubName: Full=Muscleblind-like 2 (Drosophila), isoform CRA_a {ECO:0000…
10152	'ABI2'	1424.07	1435	1348.59	1402.55	04810///Regulation of actin cytoskeleton				GO:0005856///cytoskeleton+++GO:0030027///lamellipodium+++GO:0032433///filopodium tip+++GO:0030054///cell junction+++GO:0031209///SCAR complex+++GO:0005829///cytosol+++GO:0005737///cytoplasm+++GO:0042995///cell projection+++GO:0030175///filopodium+++GO:0005634///nucleus+++GO:0005912///adherens junction	GO:0005515///protein binding+++GO:0003677///DNA binding+++GO:0017124///SH3 domain binding+++GO:0030296///protein tyrosine kinase activator activity+++GO:0019900///kinase binding+++GO:0031625///ubiquitin protein ligase binding+++GO:0048365///Rac GTPase binding+++GO:0008093///cytoskeletal adaptor activity+++GO:0003674///molecular_function+++GO:0070064///proline-rich region binding	GO:0016032///viral process+++GO:0007399///nervous system development+++GO:0016477///cell migration+++GO:0018108///peptidyl-tyrosine phosphorylation+++GO:2000601///positive regulation of Arp2/3 complex-mediated actin nucleation+++GO:0008150///biological_process+++GO:0008154///actin polymerization or depolymerization+++GO:0061098///positive regulation of protein tyrosine kinase activity+++GO:001660…	abl interactor 2	[ABI2_HUMAN|Reviewed]RecName: Full=Abl interactor 2 {ECO:0000303|Ref.16}; AltName: Full=Abelson interactor 2 {ECO:0000303|Ref.16}; Short=Abi-2 {ECO:0000303|PubMed:7590236}; AltName: Full=Abl-binding protein 3; Short=AblBP3; AltName: Full=Arg-binding protein 1 {ECO:0000303|PubMed:8649853}; Short=ArgBP1 {ECO:0000303|PubMed:8649853};+++[A0A0C4DG21_HUMAN|Unreviewed]SubName: Full=Abl interactor 2 {ECO…
10153	'CEBPZ'	395	392	350	379	04140///Autophagy - animal+++04137///Mitophagy - animal	H02157///Short-rib thoracic dysplasia+++H00511///Short rib-polydactyly syndrome			GO:0005634///nucleus+++GO:0016021///integral component of membrane+++GO:0031966///mitochondrial membrane	GO:0000981///DNA-binding transcription factor activity, RNA polymerase II-specific+++GO:0003723///RNA binding+++GO:0003677///DNA binding+++GO:0000978///RNA polymerase II proximal promoter sequence-specific DNA binding+++GO:0001077///proximal promoter DNA-binding transcription activator activity, RNA polymerase II-specific	GO:0045944///positive regulation of transcription by RNA polymerase II+++GO:0006366///transcription by RNA polymerase II	CCAAT enhancer binding protein zeta	[CEBPZ_HUMAN|Reviewed]RecName: Full=CCAAT/enhancer-binding protein zeta; AltName: Full=CCAAT-box-binding transcription factor; Short=CBF; Short=CCAAT-binding factor;+++[C9J9W7_HUMAN|Unreviewed]SubName: Full=CCAAT/enhancer-binding protein zeta {ECO:0000313|Ensembl:ENSP00000391881}; Flags: Fragment;
10154	'PLXNC1'	2	5	4	3.66667	04360///Axon guidance	H00537///Nephronophthisis			GO:0005887///integral component of plasma membrane+++GO:0005886///plasma membrane+++GO:0016020///membrane+++GO:0016021///integral component of membrane+++GO:0002116///semaphorin receptor complex	GO:0017154///semaphorin receptor activity+++GO:0005515///protein binding+++GO:0005102///signaling receptor binding	GO:0007162///negative regulation of cell adhesion+++GO:1902287///semaphorin-plexin signaling pathway involved in axon guidance+++GO:0008360///regulation of cell shape+++GO:0030334///regulation of cell migration+++GO:0071526///semaphorin-plexin signaling pathway+++GO:0007165///signal transduction+++GO:0050772///positive regulation of axonogenesis+++GO:0043087///regulation of GTPase activity+++GO:0…	plexin C1	[PLXC1_HUMAN|Reviewed]RecName: Full=Plexin-C1; AltName: Full=Virus-encoded semaphorin protein receptor; AltName: CD_antigen=CD232; Flags: Precursor;+++[B4DHQ7_HUMAN|Unreviewed]SubName: Full=cDNA FLJ60256, highly similar to Plexin-C1 {ECO:0000313|EMBL:BAG58219.1};+++[F5H3A2_HUMAN|Unreviewed]SubName: Full=Plexin-C1 {ECO:0000313|Ensembl:ENSP00000439225};+++[F8VUW4_HUMAN|Unreviewed]SubName: Full=Plex…
10155	'TRIM28'	5210	5218	5255	5227.67					GO:0005720///nuclear heterochromatin+++GO:0000785///chromatin+++GO:0090575///RNA polymerase II transcription factor complex+++GO:0005634///nucleus+++GO:0005654///nucleoplasm+++GO:0005719///nuclear euchromatin	GO:0043565///sequence-specific DNA binding+++GO:0035851///Krueppel-associated box domain binding+++GO:1990841///promoter-specific chromatin binding+++GO:0003723///RNA binding+++GO:0003677///DNA binding+++GO:0004672///protein kinase activity+++GO:0003713///transcription coactivator activity+++GO:0003682///chromatin binding+++GO:0046872///metal ion binding+++GO:0016740///transferase activity+++GO:0…	GO:0007566///embryo implantation+++GO:0016567///protein ubiquitination+++GO:0000122///negative regulation of transcription by RNA polymerase II+++GO:0045893///positive regulation of transcription, DNA-templated+++GO:0046777///protein autophosphorylation+++GO:0060669///embryonic placenta morphogenesis+++GO:1901536///negative regulation of DNA demethylation+++GO:0045869///negative regulation of sin…	tripartite motif containing 28	[TIF1B_HUMAN|Reviewed]RecName: Full=Transcription intermediary factor 1-beta; Short=TIF1-beta; AltName: Full=E3 SUMO-protein ligase TRIM28; EC=2.3.2.27; AltName: Full=KRAB-associated protein 1; Short=KAP-1; AltName: Full=KRAB-interacting protein 1; Short=KRIP-1; AltName: Full=Nuclear corepressor KAP-1; AltName: Full=RING finger protein 96; AltName: Full=RING-type E3 ubiquitin transferase TIF1-bet…
10156	'RASA4'	332.7	350.35	274.26	319.103	04014///Ras signaling pathway				GO:0005737///cytoplasm+++GO:0005886///plasma membrane+++GO:0005829///cytosol+++GO:0016020///membrane	GO:0005096///GTPase activator activity+++GO:0046872///metal ion binding+++GO:0005543///phospholipid binding	GO:0071277///cellular response to calcium ion+++GO:0035556///intracellular signal transduction+++GO:0000165///MAPK cascade+++GO:0046580///negative regulation of Ras protein signal transduction+++GO:0043547///positive regulation of GTPase activity+++GO:0034260///negative regulation of GTPase activity+++GO:0043087///regulation of GTPase activity+++GO:0007165///signal transduction	RAS p21 protein activator 4	[RASL2_HUMAN|Reviewed]RecName: Full=Ras GTPase-activating protein 4; AltName: Full=Calcium-promoted Ras inactivator; AltName: Full=Ras p21 protein activator 4; AltName: Full=RasGAP-activating-like protein 2;+++[A0A087WUJ9_HUMAN|Unreviewed]SubName: Full=Ras GTPase-activating protein 4 {ECO:0000313|Ensembl:ENSP00000478719};+++[B7ZL55_HUMAN|Unreviewed]SubName: Full=RAS p21 protein activator 4 {ECO:0…
10157	'AASS'	545.03	604.42	569.53	572.993	01110///Biosynthesis of secondary metabolites+++01130///Biosynthesis of antibiotics+++00310///Lysine degradation+++01100///Metabolic pathways	H01242///Saccharopinuria+++H00188///Hyperlysinemia	M00032///Lysine degradation, lysine => saccharopine => acetoacetyl-CoA	R02313///N6-(L-1,3-Dicarboxypropyl)-L-lysine:NAD+ oxidoreductase; N6-(L-1,3-Dicarboxypropyl)-L-lysine:NAD+ N6-(L-1,3-Dicarboxypropyl)-L-lysine + NAD+ + H2O <=> L-Glutamate + L-2-Aminoadipate 6-semialdehyde + NADH + H++++R00716///N6-(L-1,3-Dicarboxypropyl)-L-lysine:NADP+ oxidoreductase (L-lysine-forming) N6-(L-1,3-Dicarboxypropyl)-L-lysine + NADP+ + H2O <=> L-Lysine + 2-Oxoglutarate + NADPH + H+	GO:0005759///mitochondrial matrix+++GO:0005739///mitochondrion+++GO:0005737///cytoplasm+++GO:0043231///intracellular membrane-bounded organelle	GO:0047130///saccharopine dehydrogenase (NADP+, L-lysine-forming) activity+++GO:0047131///saccharopine dehydrogenase (NAD+, L-glutamate-forming) activity+++GO:0004753///saccharopine dehydrogenase activity+++GO:0016491///oxidoreductase activity+++GO:0003824///catalytic activity	GO:0019878///lysine biosynthetic process via aminoadipic acid+++GO:0033512///L-lysine catabolic process to acetyl-CoA via saccharopine+++GO:0051262///protein tetramerization+++GO:0006554///lysine catabolic process+++GO:0019477///L-lysine catabolic process+++GO:0055114///oxidation-reduction process+++GO:0008152///metabolic process	aminoadipate-semialdehyde synthase	[AASS_HUMAN|Reviewed]RecName: Full=Alpha-aminoadipic semialdehyde synthase, mitochondrial; AltName: Full=LKR/SDH; Includes: RecName: Full=Lysine ketoglutarate reductase; Short=LKR; Short=LOR; EC=1.5.1.8; Includes: RecName: Full=Saccharopine dehydrogenase; Short=SDH; EC=1.5.1.9; Flags: Precursor;+++[A4D0W4_HUMAN|Unreviewed]SubName: Full=Aminoadipate-semialdehyde synthase, isoform CRA_a {ECO:000031…
10158	'PDZK1IP1'	10	11	11	10.6667					GO:0016021///integral component of membrane+++GO:0070062///extracellular exosome+++GO:0016020///membrane			PDZK1 interacting protein 1	[PDZ1I_HUMAN|Reviewed]RecName: Full=PDZK1-interacting protein 1; AltName: Full=17 kDa membrane-associated protein; AltName: Full=Protein DD96;
10159	'ATP6AP2'	1501	1140	1283	1308	04614///Renin-angiotensin system	H00658///Syndromic X-linked mental retardation			GO:0044297///cell body+++GO:0016020///membrane+++GO:0070821///tertiary granule membrane+++GO:0005886///plasma membrane+++GO:0016021///integral component of membrane+++GO:0101003///ficolin-1-rich granule membrane+++GO:0009897///external side of plasma membrane+++GO:0070062///extracellular exosome+++GO:0043005///neuron projection	GO:0038023///signaling receptor activity+++GO:0019899///enzyme binding+++GO:0003824///catalytic activity+++GO:0005515///protein binding	GO:0043312///neutrophil degranulation+++GO:0060323///head morphogenesis+++GO:0030177///positive regulation of Wnt signaling pathway+++GO:0021903///rostrocaudal neural tube patterning+++GO:0032914///positive regulation of transforming growth factor beta1 production+++GO:0048069///eye pigmentation+++GO:0002003///angiotensin maturation+++GO:0043408///regulation of MAPK cascade	ATPase H+ transporting accessory protein 2	[RENR_HUMAN|Reviewed]RecName: Full=Renin receptor; AltName: Full=ATPase H(+)-transporting lysosomal accessory protein 2; AltName: Full=ATPase H(+)-transporting lysosomal-interacting protein 2; AltName: Full=ER-localized type I transmembrane adaptor; AltName: Full=Embryonic liver differentiation factor 10; AltName: Full=N14F; AltName: Full=Renin/prorenin receptor; AltName: Full=Vacuolar ATP syntha…
1016	'CDH18'	0	2	5	2.33333					GO:0016020///membrane+++GO:0005911///cell-cell junction+++GO:0009986///cell surface+++GO:0005913///cell-cell adherens junction+++GO:0005886///plasma membrane+++GO:0016021///integral component of membrane+++GO:0016342///catenin complex	GO:0046872///metal ion binding+++GO:0042803///protein homodimerization activity+++GO:0045294///alpha-catenin binding+++GO:0070097///delta-catenin binding+++GO:0045296///cadherin binding+++GO:0005509///calcium ion binding+++GO:0008092///cytoskeletal protein binding+++GO:0008013///beta-catenin binding	GO:0007155///cell adhesion+++GO:0034332///adherens junction organization+++GO:0016339///calcium-dependent cell-cell adhesion via plasma membrane cell adhesion molecules+++GO:0098609///cell-cell adhesion+++GO:0007043///cell-cell junction assembly+++GO:0007156///homophilic cell adhesion via plasma membrane adhesion molecules+++GO:0044331///cell-cell adhesion mediated by cadherin	cadherin 18	[CAD18_HUMAN|Reviewed]RecName: Full=Cadherin-18; AltName: Full=Cadherin-14; Flags: Precursor;+++[D6RER2_HUMAN|Unreviewed]SubName: Full=Cadherin-18 {ECO:0000313|Ensembl:ENSP00000424931};+++[D6RIH8_HUMAN|Unreviewed]SubName: Full=Cadherin-18 {ECO:0000313|Ensembl:ENSP00000425854};+++[H0YAK3_HUMAN|Unreviewed]SubName: Full=Cadherin-18 {ECO:0000313|Ensembl:ENSP00000427383}; Flags: Fragment;
10160	'FARP1'	1264	1310	1203	1259	04140///Autophagy - animal+++04137///Mitophagy - animal				GO:0043197///dendritic spine+++GO:0005886///plasma membrane+++GO:0016020///membrane+++GO:0042995///cell projection+++GO:0005737///cytoplasm+++GO:0030175///filopodium+++GO:0030425///dendrite+++GO:0005856///cytoskeleton+++GO:0030054///cell junction+++GO:0098978///glutamatergic synapse+++GO:0005829///cytosol+++GO:0043005///neuron projection+++GO:0045202///synapse+++GO:0098890///extrinsic component o…	GO:0005085///guanyl-nucleotide exchange factor activity+++GO:0005089///Rho guanyl-nucleotide exchange factor activity+++GO:0030676///Rac guanyl-nucleotide exchange factor activity+++GO:0008092///cytoskeletal protein binding+++GO:0048365///Rac GTPase binding	GO:0007275///multicellular organism development+++GO:0098942///retrograde trans-synaptic signaling by trans-synaptic protein complex+++GO:0010923///negative regulation of phosphatase activity+++GO:1905606///regulation of presynapse assembly+++GO:0035023///regulation of Rho protein signal transduction+++GO:0048813///dendrite morphogenesis+++GO:0007416///synapse assembly+++GO:0098974///postsynaptic…	FERM, ARH/RhoGEF and pleckstrin domain protein 1	[FARP1_HUMAN|Reviewed]RecName: Full=FERM, ARHGEF and pleckstrin domain-containing protein 1; AltName: Full=Chondrocyte-derived ezrin-like protein; AltName: Full=FERM, RhoGEF and pleckstrin domain-containing protein 1; AltName: Full=Pleckstrin homology domain-containing family C member 2; Short=PH domain-containing family C member 2;+++[A0A1B0GV68_HUMAN|Unreviewed]SubName: Full=FERM, ARHGEF and pl…
10161	'LPAR6'	6	4	2	4	04151///PI3K-Akt signaling pathway+++04072///Phospholipase D signaling pathway+++05200///Pathways in cancer+++04080///Neuroactive ligand-receptor interaction	H00667///Woolly hair+++H00784///Localized autosomal recessive hypotrichosis			GO:0016021///integral component of membrane+++GO:0005886///plasma membrane+++GO:0043231///intracellular membrane-bounded organelle+++GO:0005887///integral component of plasma membrane+++GO:0016020///membrane	GO:0004930///G protein-coupled receptor activity	GO:0007186///G protein-coupled receptor signaling pathway+++GO:0007165///signal transduction+++GO:0001835///blastocyst hatching+++GO:0051482///positive regulation of cytosolic calcium ion concentration involved in phospholipase C-activating G protein-coupled signaling pathway+++GO:0035025///positive regulation of Rho protein signal transduction	lysophosphatidic acid receptor 6	[LPAR6_HUMAN|Reviewed]RecName: Full=Lysophosphatidic acid receptor 6; Short=LPA receptor 6; Short=LPA-6; AltName: Full=Oleoyl-L-alpha-lysophosphatidic acid receptor; AltName: Full=P2Y purinoceptor 5; Short=P2Y5; AltName: Full=Purinergic receptor 5; AltName: Full=RB intron encoded G-protein coupled receptor;+++[A0A024RDT2_HUMAN|Unreviewed]SubName: Full=HCG30749, isoform CRA_a {ECO:0000313|EMBL:EAX…
10162	'LPCAT3'	884	861.79	923	889.597	00564///Glycerophospholipid metabolism+++04216///Ferroptosis			R04480///Acyl-CoA:1-acyl-sn-glycero-3-phosphoethanolamine O-acyltransferase Phosphatidylethanolamine + CoA <=> 1-Acyl-sn-glycero-3-phosphoethanolamine + Acyl-CoA+++R01318///Acyl-CoA:1-acyl-sn-glycero-3-phosphocholine O-acyltransferase Acyl-CoA + 1-Acyl-sn-glycero-3-phosphocholine <=> CoA + Phosphatidylcholine+++R09035///acyl-CoA:1-acyl-sn-glycero-3-phosphoserine O-acyltransferase Acyl-CoA + 1-Acy…	GO:0005783///endoplasmic reticulum+++GO:0016020///membrane+++GO:0016021///integral component of membrane+++GO:0005789///endoplasmic reticulum membrane	GO:0047184///1-acylglycerophosphocholine O-acyltransferase activity+++GO:0016740///transferase activity+++GO:0047144///2-acylglycerol-3-phosphate O-acyltransferase activity+++GO:0003841///1-acylglycerol-3-phosphate O-acyltransferase activity+++GO:0016746///transferase activity, transferring acyl groups	GO:0036150///phosphatidylserine acyl-chain remodeling+++GO:0008654///phospholipid biosynthetic process+++GO:0006644///phospholipid metabolic process+++GO:0036152///phosphatidylethanolamine acyl-chain remodeling+++GO:0097006///regulation of plasma lipoprotein particle levels+++GO:0006629///lipid metabolic process+++GO:0036151///phosphatidylcholine acyl-chain remodeling	lysophosphatidylcholine acyltransferase 3	[MBOA5_HUMAN|Reviewed]RecName: Full=Lysophospholipid acyltransferase 5; Short=LPLAT 5; EC=2.3.1.-; AltName: Full=1-acylglycerophosphocholine O-acyltransferase; EC=2.3.1.23; AltName: Full=1-acylglycerophosphoserine O-acyltransferase; EC=2.3.1.n6; AltName: Full=Lysophosphatidylcholine acyltransferase; Short=LPCAT; Short=Lyso-PC acyltransferase; AltName: Full=Lysophosphatidylcholine acyltransferase …
10163	'WASF2'	2760	2896	2865	2840.33	05132///Salmonella infection+++05231///Choline metabolism in cancer+++05131///Shigellosis+++05100///Bacterial invasion of epithelial cells+++04666///Fc gamma R-mediated phagocytosis+++04520///Adherens junction+++04810///Regulation of actin cytoskeleton				GO:0032991///protein-containing complex+++GO:0005911///cell-cell junction+++GO:0005829///cytosol+++GO:0030027///lamellipodium+++GO:0045202///synapse+++GO:0042995///cell projection+++GO:0070062///extracellular exosome+++GO:0005856///cytoskeleton+++GO:0015629///actin cytoskeleton+++GO:0005737///cytoplasm+++GO:0031209///SCAR complex+++GO:0001726///ruffle+++GO:0005769///early endosome	GO:0045296///cadherin binding+++GO:0003779///actin binding+++GO:0017124///SH3 domain binding+++GO:0051018///protein kinase A binding+++GO:0005515///protein binding	GO:0035855///megakaryocyte development+++GO:0030032///lamellipodium assembly+++GO:0038096///Fc-gamma receptor signaling pathway involved in phagocytosis+++GO:0001667///ameboidal-type cell migration+++GO:0030048///actin filament-based movement+++GO:0010592///positive regulation of lamellipodium assembly+++GO:0030036///actin cytoskeleton organization+++GO:0098974///postsynaptic actin cytoskeleton o…	WAS protein family member 2	[WASF2_HUMAN|Reviewed]RecName: Full=Wiskott-Aldrich syndrome protein family member 2; Short=WASP family protein member 2; AltName: Full=Protein WAVE-2; AltName: Full=Verprolin homology domain-containing protein 2;+++[Q05BU7_HUMAN|Unreviewed]SubName: Full=WASF2 protein {ECO:0000313|EMBL:AAH32724.1}; Flags: Fragment;
10164	'CHST4'	1	0	0	0.333333	00533///Glycosaminoglycan biosynthesis - keratan sulfate				GO:0005802///trans-Golgi network+++GO:0016021///integral component of membrane+++GO:0031228///intrinsic component of Golgi membrane+++GO:0000139///Golgi membrane+++GO:0005794///Golgi apparatus+++GO:0016020///membrane	GO:0008146///sulfotransferase activity+++GO:0001517///N-acetylglucosamine 6-O-sulfotransferase activity+++GO:0016740///transferase activity	GO:0006955///immune response+++GO:0006790///sulfur compound metabolic process+++GO:0007267///cell-cell signaling+++GO:0006954///inflammatory response+++GO:0006044///N-acetylglucosamine metabolic process+++GO:0006477///protein sulfation+++GO:0016266///O-glycan processing+++GO:0007155///cell adhesion+++GO:0005975///carbohydrate metabolic process	carbohydrate sulfotransferase 4	[CHST4_HUMAN|Reviewed]RecName: Full=Carbohydrate sulfotransferase 4; EC=2.8.2.-; AltName: Full=Galactose/N-acetylglucosamine/N-acetylglucosamine 6-O-sulfotransferase 3; Short=GST-3; AltName: Full=High endothelial cells N-acetylglucosamine 6-O-sulfotransferase; Short=HEC-GlcNAc6ST; AltName: Full=L-selectin ligand sulfotransferase; Short=LSST; AltName: Full=N-acetylglucosamine 6-O-sulfotransferase …
10165	'SLC25A13'	769	747	700	738.667		H01305///Global cerebral hypomyelination+++H01398///Primary hyperammonemic disorders (Urea cycle disorders)+++H00185///Citrullinemia (CTLN)			GO:0016020///membrane+++GO:0005887///integral component of plasma membrane+++GO:0016021///integral component of membrane+++GO:0005743///mitochondrial inner membrane+++GO:0005739///mitochondrion	GO:0015183///L-aspartate transmembrane transporter activity+++GO:0042802///identical protein binding+++GO:0005313///L-glutamate transmembrane transporter activity+++GO:0022857///transmembrane transporter activity+++GO:0015172///acidic amino acid transmembrane transporter activity+++GO:0005509///calcium ion binding+++GO:0005215///transporter activity+++GO:0046872///metal ion binding	GO:0006839///mitochondrial transport+++GO:0015810///aspartate transmembrane transport+++GO:0055085///transmembrane transport+++GO:0006754///ATP biosynthetic process+++GO:0015813///L-glutamate transmembrane transport+++GO:0045333///cellular respiration+++GO:0006851///mitochondrial calcium ion transmembrane transport+++GO:0043490///malate-aspartate shuttle+++GO:0051592///response to calcium ion+++G…	solute carrier family 25 member 13	[CMC2_HUMAN|Reviewed]RecName: Full=Calcium-binding mitochondrial carrier protein Aralar2; AltName: Full=Citrin; AltName: Full=Mitochondrial aspartate glutamate carrier 2; AltName: Full=Solute carrier family 25 member 13;+++[Q75KX8_HUMAN|Unreviewed]SubName: Full=Uncharacterized protein SLC25A13 {ECO:0000313|EMBL:AAS07527.1}; Flags: Fragment;+++[Q75M55_HUMAN|Unreviewed]SubName: Full=Uncharacterized…
10166	'SLC25A15'	93	92.99	106.92	97.6367		H01268///Hyperornithinemia-hyperammonemia-homocitrullinuria syndrome+++H01398///Primary hyperammonemic disorders (Urea cycle disorders)			GO:0016021///integral component of membrane+++GO:0005654///nucleoplasm+++GO:0005739///mitochondrion+++GO:0005730///nucleolus+++GO:0000784///nuclear chromosome, telomeric region+++GO:0005829///cytosol+++GO:0005743///mitochondrial inner membrane+++GO:0016020///membrane+++GO:0005664///nuclear origin of replication recognition complex+++GO:0000808///origin recognition complex+++GO:0005634///nucleus++…	GO:0000166///nucleotide binding+++GO:0003677///DNA binding+++GO:0003688///DNA replication origin binding+++GO:0022857///transmembrane transporter activity+++GO:0005515///protein binding+++GO:0046872///metal ion binding+++GO:0003682///chromatin binding+++GO:0005524///ATP binding+++GO:0000064///L-ornithine transmembrane transporter activity	GO:0033314///mitotic DNA replication checkpoint+++GO:1990575///mitochondrial L-ornithine transmembrane transport+++GO:0055085///transmembrane transport+++GO:0000050///urea cycle+++GO:0006270///DNA replication initiation+++GO:0000278///mitotic cell cycle+++GO:0000082///G1/S transition of mitotic cell cycle+++GO:0000083///regulation of transcription involved in G1/S transition of mitotic cell cycle…	solute carrier family 25 member 15	[ORNT1_HUMAN|Reviewed]RecName: Full=Mitochondrial ornithine transporter 1; AltName: Full=Solute carrier family 25 member 15;+++[F2Z354_HUMAN|Unreviewed]SubName: Full=Mitochondrial ornithine transporter 1 {ECO:0000313|Ensembl:ENSP00000431429};+++[Q5VZD9_HUMAN|Unreviewed]SubName: Full=Mitochondrial ornithine transporter 1 {ECO:0000313|Ensembl:ENSP00000415826}; Flags: Fragment;
10168	'ZNF197'	258.87	257.77	242.1	252.913					GO:0005634///nucleus	GO:0046872///metal ion binding+++GO:0005515///protein binding+++GO:0003677///DNA binding+++GO:0003676///nucleic acid binding+++GO:0003700///DNA-binding transcription factor activity+++GO:0000981///DNA-binding transcription factor activity, RNA polymerase II-specific	GO:0006355///regulation of transcription, DNA-templated+++GO:0006357///regulation of transcription by RNA polymerase II	zinc finger protein 197	[ZN197_HUMAN|Reviewed]RecName: Full=Zinc finger protein 197; AltName: Full=Zinc finger protein with KRAB and SCAN domains 9; AltName: Full=ZnF20; AltName: Full=pVHL-associated KRAB domain-containing protein;+++[C9JIP4_HUMAN|Unreviewed]SubName: Full=Zinc finger protein 20 {ECO:0000313|Ensembl:ENSP00000390115}; Flags: Fragment;+++[C9JQH5_HUMAN|Unreviewed]SubName: Full=Zinc finger protein 197 {ECO:0…
10169	'SERF2'	6090	6195	5819	6034.67					GO:0005829///cytosol+++GO:0005634///nucleus	GO:0003674///molecular_function	GO:0008150///biological_process	small EDRK-rich factor 2	[SERF2_HUMAN|Reviewed]RecName: Full=Small EDRK-rich factor 2; AltName: Full=Gastric cancer-related protein VRG107; AltName: Full=Protein 4F5-related; Short=4F5rel; Short=h4F5rel;+++[B8ZZY7_HUMAN|Unreviewed]SubName: Full=Small EDRK-rich factor 2 {ECO:0000313|Ensembl:ENSP00000386316};+++[B9A031_HUMAN|Unreviewed]SubName: Full=Small EDRK-rich factor 2 {ECO:0000313|Ensembl:ENSP00000387041};+++[C9JQZ0_…
1017	'CDK2'	248	207	235	230	04934///Cushing's syndrome+++04115///p53 signaling pathway+++05165///Human papillomavirus infection+++04914///Progesterone-mediated oocyte maturation+++05226///Gastric cancer+++05215///Prostate cancer+++04151///PI3K-Akt signaling pathway+++04114///Oocyte meiosis+++05200///Pathways in cancer+++05162///Measles+++04218///Cellular senescence+++05203///Viral carcinogenesis+++04110///Cell cycle+++05168…		M00692///Cell cycle - G1/S transition+++M00693///Cell cycle - G2/M transition		GO:0005768///endosome+++GO:0005634///nucleus+++GO:0005654///nucleoplasm+++GO:0097123///cyclin A1-CDK2 complex+++GO:0005813///centrosome+++GO:0005737///cytoplasm+++GO:0000805///X chromosome+++GO:0097134///cyclin E1-CDK2 complex+++GO:0000781///chromosome, telomeric region+++GO:0097124///cyclin A2-CDK2 complex+++GO:0097135///cyclin E2-CDK2 complex+++GO:0000806///Y chromosome+++GO:0000307///cyclin-de…	GO:0097472///cyclin-dependent protein kinase activity+++GO:0035173///histone kinase activity+++GO:0000287///magnesium ion binding+++GO:0004693///cyclin-dependent protein serine/threonine kinase activity+++GO:0005515///protein binding+++GO:0004672///protein kinase activity+++GO:0016740///transferase activity+++GO:0005524///ATP binding+++GO:0016301///kinase activity+++GO:0030332///cyclin binding+++…	GO:0051301///cell division+++GO:0016310///phosphorylation+++GO:0007265///Ras protein signal transduction+++GO:0000082///G1/S transition of mitotic cell cycle+++GO:0045893///positive regulation of transcription, DNA-templated+++GO:0006260///DNA replication+++GO:0006468///protein phosphorylation+++GO:0006813///potassium ion transport+++GO:0006977///DNA damage response, signal transduction by p53 cl…	cyclin dependent kinase 2	[CDK2_HUMAN|Reviewed]RecName: Full=Cyclin-dependent kinase 2; EC=2.7.11.22 {ECO:0000269|PubMed:1396589, ECO:0000269|PubMed:28666995, ECO:0000269|PubMed:9030781}; AltName: Full=Cell division protein kinase 2; AltName: Full=p33 protein kinase;+++[A0A024RB10_HUMAN|Unreviewed]SubName: Full=Cyclin-dependent kinase 2, isoform CRA_a {ECO:0000313|EMBL:EAW96857.1};+++[A0A024RB77_HUMAN|Unreviewed]SubName: …
10170	'DHRS9'	3	2	1	2	01100///Metabolic pathways+++00830///Retinol metabolism			R02124///retinol:NAD+ oxidoreductase Retinol + NAD+ <=> Retinal + NADH + H+	GO:0030176///integral component of endoplasmic reticulum membrane+++GO:0031090///organelle membrane+++GO:0005789///endoplasmic reticulum membrane+++GO:0005783///endoplasmic reticulum+++GO:0016020///membrane+++GO:0043231///intracellular membrane-bounded organelle	GO:0047035///testosterone dehydrogenase (NAD+) activity+++GO:0016854///racemase and epimerase activity+++GO:0016491///oxidoreductase activity+++GO:0004745///retinol dehydrogenase activity+++GO:0004022///alcohol dehydrogenase (NAD) activity	GO:0042572///retinol metabolic process+++GO:0030855///epithelial cell differentiation+++GO:0055114///oxidation-reduction process+++GO:0002138///retinoic acid biosynthetic process+++GO:0008209///androgen metabolic process+++GO:0042904///9-cis-retinoic acid biosynthetic process+++GO:0042448///progesterone metabolic process	dehydrogenase/reductase 9	[DHRS9_HUMAN|Reviewed]RecName: Full=Dehydrogenase/reductase SDR family member 9; EC=1.1.-.-; AltName: Full=3-alpha hydroxysteroid dehydrogenase; Short=3-alpha-HSD; AltName: Full=NADP-dependent retinol dehydrogenase/reductase; AltName: Full=RDH-E2; AltName: Full=RDHL; AltName: Full=Retinol dehydrogenase 15; AltName: Full=Short chain dehydrogenase/reductase family 9C member 4; AltName: Full=Short-c…
10171	'RCL1'	151	153	125	143	03008///Ribosome biogenesis in eukaryotes				GO:0005654///nucleoplasm+++GO:0005730///nucleolus+++GO:0005634///nucleus	GO:0003824///catalytic activity+++GO:0004521///endoribonuclease activity	GO:0042254///ribosome biogenesis+++GO:0000447///endonucleolytic cleavage in ITS1 to separate SSU-rRNA from 5.8S rRNA and LSU-rRNA from tricistronic rRNA transcript (SSU-rRNA, 5.8S rRNA, LSU-rRNA)+++GO:0006396///RNA processing+++GO:0006364///rRNA processing+++GO:0008150///biological_process+++GO:0000480///endonucleolytic cleavage in 5'-ETS of tricistronic rRNA transcript (SSU-rRNA, 5.8S rRNA, LSU-…	RNA terminal phosphate cyclase like 1	[RCL1_HUMAN|Reviewed]RecName: Full=RNA 3'-terminal phosphate cyclase-like protein;+++[Q5VYW8_HUMAN|Unreviewed]SubName: Full=RNA 3'-terminal phosphate cyclase-like protein {ECO:0000313|Ensembl:ENSP00000371151};+++[Q5VZU2_HUMAN|Unreviewed]SubName: Full=RNA 3'-terminal phosphate cyclase-like protein {ECO:0000313|Ensembl:ENSP00000413381}; Flags: Fragment;+++[Q5VZU3_HUMAN|Unreviewed]SubName: Full=RNA …
10172	'ZNF256'	45	46	47	46		H01852///Postaxial polydactyly+++H00480///Non-syndromic X-linked mental retardation+++H00513///Transient neonatal diabetes mellitus (TNDM)			GO:0005634///nucleus	GO:0000981///DNA-binding transcription factor activity, RNA polymerase II-specific+++GO:0003677///DNA binding+++GO:0005515///protein binding+++GO:0046872///metal ion binding+++GO:0003676///nucleic acid binding+++GO:0003700///DNA-binding transcription factor activity	GO:0007275///multicellular organism development+++GO:0006355///regulation of transcription, DNA-templated+++GO:0045892///negative regulation of transcription, DNA-templated+++GO:0006357///regulation of transcription by RNA polymerase II	zinc finger protein 256	[ZN256_HUMAN|Reviewed]RecName: Full=Zinc finger protein 256; AltName: Full=Bone marrow zinc finger 3; Short=BMZF-3;+++[L8E7T8_HUMAN|Unreviewed]SubName: Full=Alternative protein ZNF256 {ECO:0000313|EMBL:CCQ43335.1};+++[M0R2X0_HUMAN|Unreviewed]SubName: Full=Zinc finger protein 256 {ECO:0000313|Ensembl:ENSP00000472858};
10174	'SORBS3'	3232	3358	3066	3218.67	04022///cGMP-PKG signaling pathway+++04662///B cell receptor signaling pathway+++04114///Oocyte meiosis+++04140///Autophagy - animal+++05167///Kaposi's sarcoma-associated herpesvirus infection+++04728///Dopaminergic synapse+++05152///Tuberculosis+++05163///Human cytomegalovirus infection+++04720///Long-term potentiation+++05014///Amyotrophic lateral sclerosis (ALS)+++04724///Glutamatergic synapse…	H02150///Infantile or early childhood epileptic encephalopathy			GO:0005829///cytosol+++GO:0030054///cell junction+++GO:0005737///cytoplasm+++GO:0005925///focal adhesion+++GO:0005634///nucleus+++GO:0005856///cytoskeleton	GO:0017166///vinculin binding+++GO:0005515///protein binding+++GO:0005200///structural constituent of cytoskeleton+++GO:0008134///transcription factor binding	GO:0051495///positive regulation of cytoskeleton organization+++GO:0006936///muscle contraction+++GO:0043410///positive regulation of MAPK cascade+++GO:0051496///positive regulation of stress fiber assembly+++GO:0000122///negative regulation of transcription by RNA polymerase II+++GO:0031589///cell-substrate adhesion+++GO:0007015///actin filament organization+++GO:0007155///cell adhesion	sorbin and SH3 domain containing 3	[VINEX_HUMAN|Reviewed]RecName: Full=Vinexin; AltName: Full=SH3-containing adapter molecule 1; Short=SCAM-1; AltName: Full=Sorbin and SH3 domain-containing protein 3;+++[E5RIA0_HUMAN|Unreviewed]SubName: Full=Vinexin {ECO:0000313|Ensembl:ENSP00000429479}; Flags: Fragment;+++[E5RJP2_HUMAN|Unreviewed]SubName: Full=Vinexin {ECO:0000313|Ensembl:ENSP00000431128}; Flags: Fragment;+++[E7EQH0_HUMAN|Unrevie…
10175	'CNIH1'	650	558	617	608.333					GO:0000139///Golgi membrane+++GO:0016020///membrane+++GO:0005789///endoplasmic reticulum membrane+++GO:0005794///Golgi apparatus+++GO:0033116///endoplasmic reticulum-Golgi intermediate compartment membrane+++GO:0016021///integral component of membrane+++GO:0005783///endoplasmic reticulum+++GO:0012507///ER to Golgi transport vesicle membrane		GO:0006955///immune response+++GO:0007165///signal transduction+++GO:0006888///ER to Golgi vesicle-mediated transport+++GO:0016192///vesicle-mediated transport+++GO:0048208///COPII vesicle coating	cornichon family AMPA receptor auxiliary protein 1	[CNIH1_HUMAN|Reviewed]RecName: Full=Protein cornichon homolog 1; Short=CNIH-1; AltName: Full=Cornichon family AMPA receptor auxiliary protein 1; AltName: Full=Protein cornichon homolog; AltName: Full=T-cell growth-associated molecule 77; Short=TGAM77;+++[A8MVW4_HUMAN|Unreviewed]SubName: Full=Cornichon homolog (Drosophila), isoform CRA_b {ECO:0000313|EMBL:EAW80636.1}; SubName: Full=Protein cornich…
10178	'TENM1'	3	4	5	4	04137///Mitophagy - animal+++04140///Autophagy - animal				GO:0005794///Golgi apparatus+++GO:0016021///integral component of membrane+++GO:0005737///cytoplasm+++GO:0005856///cytoskeleton+++GO:0043005///neuron projection+++GO:0016363///nuclear matrix+++GO:0016020///membrane+++GO:0005634///nucleus+++GO:0005887///integral component of plasma membrane+++GO:0005783///endoplasmic reticulum+++GO:0005886///plasma membrane+++GO:0016607///nuclear speck+++GO:000557…	GO:0046982///protein heterodimerization activity+++GO:0008201///heparin binding+++GO:0042803///protein homodimerization activity+++GO:0050839///cell adhesion molecule binding	GO:0007157///heterophilic cell-cell adhesion via plasma membrane cell adhesion molecules+++GO:0006955///immune response+++GO:0007218///neuropeptide signaling pathway+++GO:0090316///positive regulation of intracellular protein transport+++GO:0006359///regulation of transcription by RNA polymerase III+++GO:0030838///positive regulation of actin filament polymerization+++GO:0007165///signal transduc…	teneurin transmembrane protein 1	[TEN1_HUMAN|Reviewed]RecName: Full=Teneurin-1; Short=Ten-1; AltName: Full=Protein Odd Oz/ten-m homolog 1; AltName: Full=Tenascin-M1; Short=Ten-m1; AltName: Full=Teneurin transmembrane protein 1; Contains: RecName: Full=Ten-1 intracellular domain; Short=IDten-1; Short=Ten-1 ICD; Contains: RecName: Full=Teneurin C-terminal-associated peptide; Short=TCPA-1; AltName: Full=Ten-1 extracellular domain; …
10179	'RBM7'	240	246	229	238.333					GO:0005634///nucleus+++GO:0005730///nucleolus+++GO:0005654///nucleoplasm	GO:0003676///nucleic acid binding+++GO:0003723///RNA binding+++GO:0003727///single-stranded RNA binding+++GO:0005515///protein binding	GO:0051321///meiotic cell cycle+++GO:0000381///regulation of alternative mRNA splicing, via spliceosome	RNA binding motif protein 7	[RBM7_HUMAN|Reviewed]RecName: Full=RNA-binding protein 7; AltName: Full=RNA-binding motif protein 7;+++[F5GXV8_HUMAN|Unreviewed]SubName: Full=RNA-binding protein 7 {ECO:0000313|Ensembl:ENSP00000440949};+++[F5GY08_HUMAN|Unreviewed]SubName: Full=RNA-binding protein 7 {ECO:0000313|Ensembl:ENSP00000440923};+++[F5H606_HUMAN|Unreviewed]SubName: Full=RNA-binding protein 7 {ECO:0000313|Ensembl:ENSP000004…
1018	'CDK3'	76	69	65	70					GO:0005634///nucleus	GO:0000166///nucleotide binding+++GO:0016740///transferase activity+++GO:0005515///protein binding+++GO:0005524///ATP binding+++GO:0004693///cyclin-dependent protein serine/threonine kinase activity+++GO:0004672///protein kinase activity+++GO:0016301///kinase activity+++GO:0004674///protein serine/threonine kinase activity	GO:0045023///G0 to G1 transition+++GO:0007049///cell cycle+++GO:0006468///protein phosphorylation+++GO:0008283///cell proliferation+++GO:0000082///G1/S transition of mitotic cell cycle+++GO:0051726///regulation of cell cycle+++GO:0006974///cellular response to DNA damage stimulus+++GO:0051301///cell division+++GO:0016310///phosphorylation	cyclin dependent kinase 3	[CDK3_HUMAN|Reviewed]RecName: Full=Cyclin-dependent kinase 3; EC=2.7.11.22; AltName: Full=Cell division protein kinase 3;+++[A0A024R8R3_HUMAN|Unreviewed]SubName: Full=Cyclin-dependent kinase 3, isoform CRA_a {ECO:0000313|EMBL:EAW89354.1};+++[K7EJ83_HUMAN|Unreviewed]SubName: Full=Cyclin-dependent kinase 3 {ECO:0000313|Ensembl:ENSP00000465062}; Flags: Fragment;+++[K7ELV5_HUMAN|Unreviewed]SubName: F…
10180	'RBM6'	778	944	796	839.333					GO:0005634///nucleus	GO:0005515///protein binding+++GO:0003723///RNA binding+++GO:0003677///DNA binding+++GO:0003676///nucleic acid binding	GO:0006396///RNA processing	RNA binding motif protein 6	[RBM6_HUMAN|Reviewed]RecName: Full=RNA-binding protein 6; AltName: Full=Lung cancer antigen NY-LU-12; AltName: Full=Protein G16; AltName: Full=RNA-binding motif protein 6; AltName: Full=RNA-binding protein DEF-3;+++[A8K6Q4_HUMAN|Unreviewed]SubName: Full=cDNA FLJ76888, highly similar to Homo sapiens RNA binding motif protein 6 (RBM6), mRNA {ECO:0000313|EMBL:BAF84408.1};+++[C9J250_HUMAN|Unreviewed]…
10181	'RBM5'	1903	2315	2004	2074		H00943///TARP syndrome			GO:0005654///nucleoplasm+++GO:0005634///nucleus+++GO:0005681///spliceosomal complex	GO:0005515///protein binding+++GO:0003723///RNA binding+++GO:0003676///nucleic acid binding+++GO:0003729///mRNA binding+++GO:0003677///DNA binding+++GO:0046872///metal ion binding	GO:0008380///RNA splicing+++GO:0008285///negative regulation of cell proliferation+++GO:0000398///mRNA splicing, via spliceosome+++GO:0006915///apoptotic process+++GO:0000381///regulation of alternative mRNA splicing, via spliceosome+++GO:0000245///spliceosomal complex assembly+++GO:0006396///RNA processing+++GO:0006397///mRNA processing+++GO:0042981///regulation of apoptotic process+++GO:0043065…	RNA binding motif protein 5	[RBM5_HUMAN|Reviewed]RecName: Full=RNA-binding protein 5; AltName: Full=Protein G15; AltName: Full=Putative tumor suppressor LUCA15; AltName: Full=RNA-binding motif protein 5; AltName: Full=Renal carcinoma antigen NY-REN-9;+++[A0A024R2U6_HUMAN|Unreviewed]SubName: Full=RNA binding motif protein 5, isoform CRA_a {ECO:0000313|EMBL:EAW65042.1};+++[A0A0S2Z549_HUMAN|Unreviewed]SubName: Full=RNA binding…
10184	'LHFPL2'	870	841	800	837	04137///Mitophagy - animal+++04140///Autophagy - animal				GO:0016021///integral component of membrane+++GO:0016020///membrane+++GO:0005886///plasma membrane+++GO:0031092///platelet alpha granule membrane+++GO:0005575///cellular_component	GO:0003674///molecular_function	GO:0007338///single fertilization+++GO:1905516///positive regulation of fertilization+++GO:0002576///platelet degranulation+++GO:0046545///development of primary female sexual characteristics+++GO:0008150///biological_process+++GO:0046546///development of primary male sexual characteristics	LHFPL tetraspan subfamily member 2	[LHPL2_HUMAN|Reviewed]RecName: Full=LHFPL tetraspan subfamily member 2 protein {ECO:0000312|HGNC:HGNC:6588}; AltName: Full=Lipoma HMGIC fusion partner-like 2 protein {ECO:0000312|HGNC:HGNC:6588};+++[A0A024RAM8_HUMAN|Unreviewed]SubName: Full=Lipoma HMGIC fusion partner-like 2, isoform CRA_a {ECO:0000313|EMBL:EAW95819.1};
10186	'LHFPL6'	5360	6049	4872	5427	04140///Autophagy - animal+++04137///Mitophagy - animal				GO:0016020///membrane+++GO:0016021///integral component of membrane	GO:0009036///type II site-specific deoxyribonuclease activity+++GO:0046872///metal ion binding+++GO:0003964///RNA-directed DNA polymerase activity	GO:0032199///reverse transcription involved in RNA-mediated transposition+++GO:0032197///transposition, RNA-mediated+++GO:0006310///DNA recombination+++GO:0090305///nucleic acid phosphodiester bond hydrolysis	LHFPL tetraspan subfamily member 6	[LHPL6_HUMAN|Reviewed]RecName: Full=LHFPL tetraspan subfamily member 6 protein {ECO:0000312|HGNC:HGNC:6586}; AltName: Full=Lipoma HMGIC fusion partner {ECO:0000312|HGNC:HGNC:6586}; Flags: Precursor;+++[A0A024RDR1_HUMAN|Unreviewed]SubName: Full=Lipoma HMGIC fusion partner, isoform CRA_a {ECO:0000313|EMBL:EAX08617.1};
10188	'TNK2'	617	698	726	680.333					GO:0005912///adherens junction+++GO:0048471///perinuclear region of cytoplasm+++GO:0097268///cytoophidium+++GO:0005886///plasma membrane+++GO:0016020///membrane+++GO:0031410///cytoplasmic vesicle+++GO:0005768///endosome+++GO:0070436///Grb2-EGFR complex+++GO:0005634///nucleus+++GO:0030136///clathrin-coated vesicle+++GO:0030054///cell junction+++GO:0005737///cytoplasm+++GO:0030659///cytoplasmic ves…	GO:0016740///transferase activity+++GO:0005095///GTPase inhibitor activity+++GO:0042802///identical protein binding+++GO:0016301///kinase activity+++GO:0005515///protein binding+++GO:0004715///non-membrane spanning protein tyrosine kinase activity+++GO:0005154///epidermal growth factor receptor binding+++GO:0005524///ATP binding+++GO:0004672///protein kinase activity+++GO:0004713///protein tyrosi…	GO:0038083///peptidyl-tyrosine autophosphorylation+++GO:0007264///small GTPase mediated signal transduction+++GO:0018108///peptidyl-tyrosine phosphorylation+++GO:0034260///negative regulation of GTPase activity+++GO:0030154///cell differentiation+++GO:0006897///endocytosis+++GO:0007165///signal transduction+++GO:2000369///regulation of clathrin-dependent endocytosis+++GO:0050731///positive regula…	tyrosine kinase non receptor 2	[ACK1_HUMAN|Reviewed]RecName: Full=Activated CDC42 kinase 1; Short=ACK-1; EC=2.7.10.2 {ECO:0000269|PubMed:10652228, ECO:0000269|PubMed:16257963, ECO:0000269|PubMed:16472662, ECO:0000269|PubMed:18993068, ECO:0000269|PubMed:20333297}; EC=2.7.11.1 {ECO:0000269|PubMed:16257963, ECO:0000269|PubMed:18993068}; AltName: Full=Tyrosine kinase non-receptor protein 2;+++[B3KXJ4_HUMAN|Unreviewed]SubName: Full…
10189	'ALYREF'	930	791	799	840	03013///RNA transport+++03040///Spliceosome+++05168///Herpes simplex infection+++03015///mRNA surveillance pathway		M00406///TREX complex+++M00430///Exon junction complex (EJC)		GO:0005681///spliceosomal complex+++GO:0070062///extracellular exosome+++GO:0000346///transcription export complex+++GO:0005634///nucleus+++GO:0035145///exon-exon junction complex+++GO:0005737///cytoplasm+++GO:0016020///membrane+++GO:0000784///nuclear chromosome, telomeric region+++GO:0071013///catalytic step 2 spliceosome+++GO:0005829///cytosol+++GO:0016607///nuclear speck+++GO:0005654///nucleop…	GO:0003723///RNA binding+++GO:0003676///nucleic acid binding+++GO:0005515///protein binding	GO:0032786///positive regulation of DNA-templated transcription, elongation+++GO:0031124///mRNA 3'-end processing+++GO:0006405///RNA export from nucleus+++GO:0006397///mRNA processing+++GO:0008380///RNA splicing+++GO:0001649///osteoblast differentiation+++GO:0051028///mRNA transport+++GO:0046784///viral mRNA export from host cell nucleus+++GO:0016032///viral process+++GO:0006406///mRNA export fro…	Aly/REF export factor	[THOC4_HUMAN|Reviewed]RecName: Full=THO complex subunit 4; Short=Tho4; AltName: Full=Ally of AML-1 and LEF-1; AltName: Full=Aly/REF export factor; AltName: Full=Transcriptional coactivator Aly/REF; AltName: Full=bZIP-enhancing factor BEF;+++[E9PB61_HUMAN|Unreviewed]SubName: Full=THO complex subunit 4 {ECO:0000313|Ensembl:ENSP00000421592};
1019	'CDK4'	1503	1451	1469.19	1474.4	05200///Pathways in cancer+++05162///Measles+++05223///Non-small cell lung cancer+++04115///p53 signaling pathway+++05166///HTLV-I infection+++05224///Breast cancer+++04933///AGE-RAGE signaling pathway in diabetic complications+++05222///Small cell lung cancer+++05165///Human papillomavirus infection+++04110///Cell cycle+++05203///Viral carcinogenesis+++04151///PI3K-Akt signaling pathway+++05219/…	H00042///Glioma+++H00030///Cervical cancer+++H00038///Melanoma	M00692///Cell cycle - G1/S transition		GO:0032991///protein-containing complex+++GO:0048471///perinuclear region of cytoplasm+++GO:0005730///nucleolus+++GO:0097129///cyclin D2-CDK4 complex+++GO:0000307///cyclin-dependent protein kinase holoenzyme complex+++GO:0000785///chromatin+++GO:0005923///bicellular tight junction+++GO:0005634///nucleus+++GO:0005737///cytoplasm+++GO:0005829///cytosol+++GO:0031965///nuclear membrane+++GO:0005654//…	GO:0030332///cyclin binding+++GO:0016740///transferase activity+++GO:0016538///cyclin-dependent protein serine/threonine kinase regulator activity+++GO:0004672///protein kinase activity+++GO:0005515///protein binding+++GO:0004693///cyclin-dependent protein serine/threonine kinase activity+++GO:0044877///protein-containing complex binding+++GO:0000166///nucleotide binding+++GO:0005524///ATP bindin…	GO:0071157///negative regulation of cell cycle arrest+++GO:0046890///regulation of lipid biosynthetic process+++GO:0033574///response to testosterone+++GO:0000082///G1/S transition of mitotic cell cycle+++GO:0032869///cellular response to insulin stimulus+++GO:0071353///cellular response to interleukin-4+++GO:0050994///regulation of lipid catabolic process+++GO:0060612///adipose tissue developmen…	cyclin dependent kinase 4	[CDK4_HUMAN|Reviewed]RecName: Full=Cyclin-dependent kinase 4; EC=2.7.11.22; AltName: Full=Cell division protein kinase 4; AltName: Full=PSK-J3;+++[A0A024RBB6_HUMAN|Unreviewed]SubName: Full=Cyclin-dependent kinase 4, isoform CRA_a {ECO:0000313|EMBL:EAW97060.1};+++[F8VTV8_HUMAN|Unreviewed]SubName: Full=Cyclin-dependent kinase 4 {ECO:0000313|Ensembl:ENSP00000448098};+++[F8VWX7_HUMAN|Unreviewed]SubNa…
10190	'TXNDC9'	240	192	186	206	04140///Autophagy - animal+++04137///Mitophagy - animal				GO:0005829///cytosol+++GO:0005634///nucleus+++GO:0005813///centrosome+++GO:0030496///midbody+++GO:0005856///cytoskeleton+++GO:0005737///cytoplasm+++GO:0005575///cellular_component+++GO:0005815///microtubule organizing center	GO:0005515///protein binding+++GO:0045296///cadherin binding	GO:0008150///biological_process+++GO:0045454///cell redox homeostasis	thioredoxin domain containing 9	[TXND9_HUMAN|Reviewed]RecName: Full=Thioredoxin domain-containing protein 9; AltName: Full=ATP-binding protein associated with cell differentiation; AltName: Full=Protein 1-4;+++[B8ZZX4_HUMAN|Unreviewed]SubName: Full=Thioredoxin domain-containing protein 9 {ECO:0000313|Ensembl:ENSP00000386889}; Flags: Fragment;+++[F8WBV5_HUMAN|Unreviewed]SubName: Full=Thioredoxin domain-containing protein 9 {ECO:…
101927245	'LOC101927245'	16	6	9	10.3333								vegetative cell wall protein gp1-like	[CH044_HUMAN|diamond]RecName: Full=Putative uncharacterized protein C8orf44;+++[CP089_HUMAN|diamond]RecName: Full=UPF0764 protein C16orf89; Flags: Precursor;+++[CX062_HUMAN|diamond]RecName: Full=Putative uncharacterized protein encoded by LINC00269;+++[GVQW1_HUMAN|diamond]RecName: Full=Protein GVQW1; AltName: Full=GVQW motif-containing protein 1; AltName: Full=Tigger transposable element-derived …
[truncated: 16,223 more rows]

## Sheet: 12 week samples
Gene ID	Gene Symbol	12_weeks_1 Read Count	12_weeks_2 Read Count	12_weeks_3 Read Count	12_weeks Average Read Count	KEGG Pathway Desc	KEGG Disease Desc	KEGG Module Desc	KEGG Reaction Desc	GO_C Desc	GO_F Desc	GO_P Desc	GeneBank Desc	UniProt Desc
[truncated: 16,725 more rows]

## Sheet: 17 week samples
Gene ID	Gene Symbol	17_weeks_1a Read Count	17_weeks_2a Read Count	17_weeks_3a Read Count	17_weeks_a Average Read Count	KEGG Pathway Desc	KEGG Disease Desc	KEGG Module Desc	KEGG Reaction Desc	GO_C Desc	GO_F Desc	GO_P Desc	GeneBank Desc	UniProt Desc
[truncated: 16,772 more rows]

## Sheet: 25 weeks samples
Gene ID	Gene Symbol	25_weeks_1 Read Count	25_weeks_2 Read Count	25_weeks Average Read Count	KEGG Pathway Desc	KEGG Disease Desc	KEGG Module Desc	KEGG Reaction Desc	GO_C Desc	GO_F Desc	GO_P Desc	InterPro Desc	UniProt Desc
[truncated: 16,229 more rows]
