# Supplementary material for: Dysregulated lipid metabolism in a retinal pigment epithelial cell model and serum of patients with age-related macular degeneration
Source: BMC Biol. 2025 Apr 12;23:96. doi: 10.1186/s12915-025-02198-8 (PMC11993946; doi:10.1186/s12915-025-02198-8)
Supplement: Supplementary file 4 — Additional file 4: Individual data values for metabolomics over time (4, 12, 17, and 25 weeks, n = 3 biological replicates of each time point, each measured 3 times), in positive and negative ion mode. [file 12915_2025_2198_MOESM4_ESM.xlsx]

## Sheet: ESI+ All Compounds
Compound	4S-1-r001: Log2	4S-1-r002: Log2	4S-1-r003: Log2	4S-2-r001: Log2	4S-2-r002: Log2	4S-2-r003: Log2	4S-3-r001: Log2	4S-3-r002: Log2	4S-3-r003: Log2	12S-1-r001: Log2	12S-1-r002: Log2	12S-1-r003: Log2	12S-2-r001: Log2	12S-2-r002: Log2	12S-2-r003: Log2	12S-3-r001: Log2	12S-3-r002: Log2	12S-3-r003: Log2	17S-1-r001: Log2	17S-1-r002: Log2	17S-1-r003: Log2	17S-2-r001: Log2	17S-2-r002: Log2	17S-2-r003: Log2	17S-3-r001: Log2	17S-3-r002: Log2	17S-3-r003: Log2	25S-1-r001: Log2	25S-1-r002: Log2	25S-1-r003: Log2	25S-2-r001: Log2	25S-2-r002: Log2	25S-2-r003: Log2	25S-3-r001: Log2	25S-3-r002: Log2	25S-3-r003: Log2	Mass	Retention Time	Ion Species	Compound Name	Alignment Value	CompoundAlgo
3-(6'-Methylthio)hexylmalic acid	14.9851	0	14.8989	15.0077	15.0493	15.1511	0	14.9511	0	17.6896	17.6537	17.6566	16.9671	16.9354	16.9689	17.9922	18.0052	17.9897	17.5556	17.5378	17.487	17.2148	17.1959	17.1552	15.7377	15.7286	15.7551	15.6457	15.5349	15.5624	16.8292	16.829	16.7868	16.0134	15.9743	15.9907	264.104	0.362667	[M+H]+	264.1045@0.36266667		FindByFormula
Raphanusamide	0	0	0	0	0	14.6307	0	0	0	17.2712	17.2401	17.2309	16.5143	16.5149	16.5663	17.606	17.5382	17.5505	17.0405	17.0638	17.0514	16.7846	16.757	16.7555	15.4015	15.3093	15.3175	15.1973	15.1684	0	16.3909	16.4161	16.4387	15.574	15.5538	15.6084	143.041	0.364074	[M+H]+	143.0406@0.3640741		FindByFormula
C6 H7 N3	15.7067	15.6789	15.6431	15.8387	15.837	15.8796	15.5976	15.5328	15.1201	18.3732	18.4104	18.3581	17.6059	17.6588	17.6641	18.7278	18.6973	18.68	18.2524	18.2087	18.1604	17.8648	17.9098	17.8645	16.3799	16.4236	16.3928	16.3674	16.3057	16.3041	17.4956	17.5527	17.5407	16.5938	16.6883	16.6952	121.064	0.364194	[M+H]+	121.0639@0.36419442		FindByFormula
C19 H2 Cl2 N2 O2 S2	14.4599	0	14.3973	0	0	14.3224	14.8461	14.782	14.7024	0	14.2714	0	14.7236	14.8259	14.727	14.5844	14.6085	14.5167	14.9375	14.886	14.9724	15.0577	15.0955	14.9605	15.7202	15.6089	15.5453	14.3797	14.3173	14.3693	14.6021	14.6371	14.5358	14.9883	15.0127	15.084	423.89	0.368645	[2M+H]+ [M+H]+	423.8902@0.3686451		FindByFormula
2-Iodophenol	18.6411	18.6094	18.6239	18.6079	18.6363	18.6386	18.6462	18.6103	18.6086	18.3864	18.3838	18.3369	18.5333	18.541	18.5593	18.3861	18.3717	18.3705	18.4314	18.4241	18.4062	18.6069	18.6081	18.5646	18.5569	18.5845	18.5799	17.9642	17.996	17.9947	17.9691	18.0037	17.9832	17.9309	17.924	17.9027	241.918	0.394222	[M+H]+	241.9185@0.39422217		FindByFormula
C26 H2 N2 O26 S3	15.7124	15.7336	15.7559	15.7354	15.7636	15.746	15.6667	15.6857	15.6199	15.534	15.4923	15.4753	15.6018	15.6256	15.6361	15.4674	15.4565	15.4819	15.5262	15.5533	15.4979	15.7603	15.64	15.6571	15.5807	15.5533	15.604	14.9042	15.0088	15.0165	15.043	15.0047	15.0724	14.9165	14.967	0	853.805	0.394486	[M+H]+	853.8046@0.39448568		FindByFormula
C18 N O18 S2	16.0908	16.0807	16.1027	16.0792	16.0885	16.08	16.05	16.0542	15.9681	15.7568	15.7846	15.774	15.9175	15.9803	15.9583	15.7791	15.7532	15.7485	15.8692	15.8795	15.8578	16.0309	16.0339	15.9408	15.9983	16.0097	16.0354	15.2837	15.2907	15.2832	15.3483	15.3267	15.309	15.2751	15.2223	15.2367	581.855	0.394806	[M+H]+	581.855@0.39480555		FindByFormula
<none>	17.2752	17.2506	17.2587	17.2701	17.2589	17.2438	17.2614	17.2181	17.2302	16.9926	17.0102	16.9582	17.1735	17.1552	17.1535	17.0176	16.9662	17.0049	17.0636	17.0389	17.0511	17.2221	17.2152	17.2361	17.1958	17.2198	17.2478	16.5774	16.5382	16.5584	16.511	16.5595	16.5486	16.5156	16.4769	16.4839	377.893	0.394972	[M+H]+	377.8933@0.3949722		FindByFormula
<none>	18.6575	18.669	18.6722	18.8196	18.8697	18.8302	18.684	18.6476	18.6591	18.901	18.8683	18.8896	18.6673	18.6482	18.6775	18.6619	18.6656	18.6763	18.7612	18.7723	18.7535	18.7851	18.7687	18.8149	18.6712	18.6594	18.6518	19.263	19.2485	19.2402	19.2264	19.2229	19.262	19.257	19.2626	19.2586	89.9698	0.39525	[M+H]+	89.9698@0.39524996		FindByFormula
C19 H6 O18 S4	15.7754	15.7021	15.7363	15.7676	15.7875	15.7826	15.7414	15.7656	15.6447	15.5084	15.4647	15.501	15.6001	15.6218	15.6318	15.4882	15.3799	15.4158	15.5127	15.522	15.4909	15.6936	15.7653	15.6539	15.6244	15.6285	15.6448	14.9502	14.9135	14.9318	0	14.9358	0	14.8934	14.9127	0	649.842	0.395606	[M+H]+	649.8423@0.39560607		FindByFormula
<none>	17.4035	17.4134	17.427	17.3755	17.3978	17.3955	17.3408	17.3346	17.364	17.1384	17.062	17.0738	17.3017	17.2887	17.2905	17.1319	17.1065	17.1193	17.1512	17.206	17.1848	17.3838	17.3544	17.3524	17.3103	17.3504	17.3422	16.645	16.677	16.6664	16.6929	16.6987	16.6979	16.6019	16.6091	16.5903	445.881	0.395639	[M+H]+	445.8809@0.39563888		FindByFormula
C23 H2 N2 O24 S3	15.8066	15.7258	15.7511	15.7968	15.8123	15.7952	15.7325	15.6783	15.6986	15.4504	15.5436	15.4526	15.5628	15.6359	15.6919	15.4601	15.5037	15.4703	15.5565	15.4967	15.4797	15.7226	15.7133	15.6952	15.5695	15.6096	15.6037	14.949	14.9856	15.041	15.0092	14.9195	15.0485	14.9627	14.9672	14.9154	785.817	0.396167	[M+H]+	785.8169@0.39616668		FindByFormula
C15 N O16 S2	16.1158	16.0465	16.1026	16.0705	16.0858	16.0208	16.0405	16.0236	15.9798	15.798	15.797	15.7952	15.9491	15.9632	15.9848	15.8263	15.8037	15.7819	15.7859	15.9229	15.8441	16.0515	16.0626	16.0131	15.9635	15.9763	15.9778	15.3012	15.2879	15.335	15.32	15.2615	15.2891	15.2487	15.2198	15.2068	513.868	0.396306	[M+H]+	513.8679@0.39630553		FindByFormula
C4 N O4 S	18.0934	18.1011	18.107	18.3166	18.337	18.2587	18.0742	18.0338	18.0544	18.3451	18.3488	18.3456	18.0172	18.0954	18.0898	18.0683	18.083	18.0796	18.1287	18.1954	18.1437	18.2292	18.2321	18.2391	18.0017	18.0192	18.0117	18.6404	18.653	18.6435	18.6968	18.6636	18.6845	18.6443	18.6447	18.6594	157.957	0.396389	[M+H]+	157.9571@0.39638886		FindByFormula
C21 H2 O25 S2	16.0951	16.0396	16.0098	16.0371	15.9859	16.0489	16.0212	15.9984	16.0153	15.7641	15.7679	15.7302	15.8827	15.9559	15.9472	15.8016	15.729	15.744	15.7999	15.7724	15.8106	15.9619	15.9534	15.9241	15.8854	15.889	15.8416	15.1351	15.2365	15.2524	15.1954	15.1663	15.2651	15.1144	15.1677	15.092	717.83	0.396389	[M+H]+	717.8299@0.3963889		FindByFormula
C30 H4 N O26 S4	15.4741	15.5182	15.497	15.5087	15.5439	15.5691	15.4557	15.4206	15.4241	15.2908	15.2944	15.2219	15.3349	15.3436	15.3337	15.2487	15.1817	15.1961	15.2015	15.2156	15.2575	15.4352	15.4618	15.4111	15.2033	15.2447	15.3621	14.7606	14.708	14.6916	14.7908	14.7568	14.7857	14.695	14.5949	14.6424	921.792	0.396833	[M+H]+	921.7915@0.39683333		FindByFormula
Perflutren	19.6645	19.6597	19.6554	19.8718	19.8736	19.8543	19.6348	19.6009	19.6051	19.9598	19.9359	19.9579	19.636	19.6363	19.6378	19.6914	19.6861	19.6748	19.7502	19.7598	19.7577	19.8199	19.7934	19.7943	19.5843	19.5843	19.6072	20.3095	20.2919	20.2919	20.3233	20.3019	20.3095	20.2882	20.2876	20.2977	225.945	0.39875	[M+H]+	225.9447@0.39875		FindByFormula
<none>	15.4847	15.5089	15.4856	15.7841	15.8002	15.8408	15.4376	15.458	15.3803	16.0473	16.0053	16.0251	15.4432	15.4591	15.4434	15.6411	15.5594	15.5716	15.6818	15.6878	15.6135	15.6664	15.6699	15.6138	15.2171	15.2405	15.2716	16.4588	16.4725	16.4599	16.504	16.5046	16.5369	16.4921	16.4581	16.4412	973.805	0.398778	[M+H]+	973.8052@0.39877778		FindByFormula
9,10,12,13-tetrabromo-stearic acid	17.0634	17.0283	17.0231	17.2913	17.3212	17.2781	16.9938	17.0209	17.0022	17.3908	17.3903	17.3442	16.9621	17.0078	17.0196	17.094	17.0603	17.0744	17.147	17.155	17.1406	17.1738	17.2046	17.1775	16.8304	16.8615	16.8834	17.6998	17.6977	17.7005	17.7368	17.7332	17.7695	17.6813	17.7054	17.6754	633.869	0.398805	[M+H]+	633.8685@0.3988055		FindByFormula
C12 H2 N2 O12 S2	18.6375	18.5906	18.6237	18.8281	18.8322	18.918	18.6313	18.6146	18.5511	18.9536	18.9846	18.9198	18.5496	18.6092	18.6118	18.7016	18.6378	18.6282	18.6962	18.7239	18.7087	18.7771	18.777	18.7244	18.4732	18.516	18.4877	19.2439	19.2602	19.2654	19.314	19.2949	19.3071	19.2501	19.2571	19.2558	429.907	0.399	[M+H]+	429.9068@0.399		FindByFormula
C18 H2 N2 O16 S2	17.5011	17.4447	17.4517	17.7147	17.687	17.7284	17.4193	17.437	17.3855	17.8182	17.8346	17.8223	17.401	17.4478	17.4483	17.5217	17.4452	17.4955	17.5812	17.5842	17.5567	17.6278	17.617	17.5936	17.3151	17.3232	17.3328	18.1207	18.0889	18.1248	18.163	18.1774	18.2048	18.1018	18.0902	18.0792	565.881	0.399444	[M+H]+	565.8814@0.39944446		FindByFormula
C14 H2 O8 S2	18.4692	18.4443	18.4857	18.7006	18.6824	18.7191	18.4473	18.4648	18.4001	18.791	18.7759	18.7705	18.4264	18.4131	18.4474	18.5174	18.4529	18.4849	18.5436	18.5785	18.5739	18.6477	18.6021	18.6175	18.3707	18.3706	18.3749	19.1009	19.1042	19.0901	19.151	19.13	19.1589	19.0917	19.0756	19.0922	361.919	0.399695	[M+H]+	361.9194@0.3996945		FindByFormula
<none>	16.8224	16.7181	16.7694	17.0608	17.0435	17.0694	16.7185	16.7236	16.6724	17.2813	17.2154	17.2538	16.7202	16.7349	16.7422	16.8894	16.8459	16.8378	16.8968	16.9511	16.885	16.9174	16.9328	16.9176	16.4953	16.5217	16.5533	17.616	17.6069	17.5878	17.6575	17.7056	17.729	17.5929	17.6182	17.581	837.831	0.399917	[M+H]+	837.8307@0.39991665		FindByFormula
Perflubron	17.2553	17.2433	17.2434	17.4691	17.5005	17.4763	17.2135	17.2098	17.1812	17.5825	17.5682	17.5697	17.2228	17.1952	17.2198	17.2707	17.246	17.2733	17.3294	17.3252	17.3316	17.4096	17.415	17.3784	17.0945	17.1075	17.1134	17.8629	17.8806	17.8976	17.956	17.9359	17.9378	17.8879	17.8836	17.8938	497.894	0.400195	[M+H]+	497.8942@0.4001945		FindByFormula
<none>	16.2415	16.2471	16.2151	16.5686	16.525	16.6445	16.2347	16.2105	16.1725	16.8073	16.7617	16.7477	16.1953	16.2432	16.2323	16.3774	16.3426	16.3687	16.4414	16.4509	16.4005	16.5186	16.4483	16.4029	16.0004	15.9749	16.032	17.2037	17.2153	17.1959	17.2734	17.2262	17.2958	17.1806	17.2292	17.181	905.817	0.400583	[M+H]+	905.8175@0.4005834		FindByFormula
C23 H2 N2 O25 S2	16.9521	16.9161	16.9054	17.221	17.2157	17.2527	16.9065	16.8564	16.8706	17.3788	17.384	17.3381	16.8802	16.9065	16.8822	17.0231	16.9773	16.9767	17.0408	17.1132	17.1094	17.145	17.1154	17.0867	16.7215	16.7178	16.7389	17.7296	17.7522	17.7756	17.7943	17.8198	17.8149	17.7421	17.7453	17.7289	769.843	0.401111	[M+H]+	769.8435@0.40111116		FindByFormula
C21 H2 O26 S	17.3368	17.3514	17.2995	17.5911	17.63	17.5834	17.3221	17.2838	17.2987	17.7214	17.7748	17.7419	17.2861	17.3009	17.3524	17.3788	17.3561	17.3724	17.4611	17.4795	17.4546	17.5219	17.4775	17.4798	17.1377	17.179	17.1412	18.068	18.082	18.0734	18.1127	18.1333	18.1455	18.0788	18.049	18.0606	701.856	0.401333	[M+H]+	701.856@0.4013334		FindByFormula
2-Amino-3-methyl-1-butanol	19.6892	19.6925	19.6782	19.4819	19.4982	19.4741	19.4195	19.3881	19.3861	19.6497	19.6446	19.6331	20.2299	20.2093	20.2205	19.7964	19.7886	19.798	19.8274	19.8141	19.8314	20.2542	20.2573	20.2376	20.7886	20.7916	20.7782	19.7123	19.7143	19.7189	19.8265	19.8526	19.8498	19.5641	19.5519	19.5507	103.1	0.414333	[M+H]+	103.0998@0.4143333		FindByFormula
Benzamideoxime	18.2906	18.2644	18.2743	18.0681	18.0829	18.0885	18.0872	18.0358	18.0054	18.9117	18.9856	18.9099	19.2351	19.262	19.2559	19.3434	19.3097	19.2758	19.6063	19.6017	19.5657	19.6802	19.7191	19.7314	20.0191	20.0092	20.0793	19.6903	19.7155	19.648	19.731	19.7712	19.7531	19.5315	19.5599	19.5537	136.064	0.416444	[M+H]+	136.0637@0.41644442		FindByFormula
L-Carnitine	16.204	16.0865	16.1987	15.7139	15.6818	15.8177	16.3748	16.3543	16.3755	16.2236	16.1815	16.2146	16.8428	16.7922	16.8535	16.019	16.0294	15.925	16.2552	16.3168	16.2137	16.5773	16.5104	16.5499	16.9157	16.9094	16.8946	15.9143	15.8103	15.8927	15.6478	15.7706	15.7443	15.7999	15.6571	15.8138	161.106	0.426472	[M+H]+ [M+Na]+	161.1056@0.42647228		FindByFormula
Succinylmonocholine	16.0311	16.0299	16.0093	15.583	15.4797	15.4736	16.0146	16.005	15.9455	14.776	14.7465	14.7583	15.447	15.4826	15.4313	15.0402	15.0565	15.036	15.4247	15.398	15.4358	15.6283	15.6708	15.5549	15.1819	15.1875	15.215	0	0	0	0	0	14.6496	0	0	0	203.116	0.431429	[M+H]+ [M+Na]+	203.1161@0.4314286		FindByFormula
Methyl 3b,24-dihydroxy-11,13(18)-oleanadien-30-oate	13.3882	0	0	13.571	13.7174	13.5601	13.4905	13.7066	13.6325	16.6906	16.6634	16.6518	16.2088	16.2511	16.3102	16.6058	16.5984	16.552	15.5979	15.6204	15.5511	15.3686	15.2282	15.2724	13.8347	13.6491	13.7788	16.8542	16.8881	16.8568	17.4308	17.4216	17.4166	17.3351	17.28	17.2735	484.352	0.433971	[M+2H]+2 [M+H]+	484.3521@0.43397063		FindByFormula
3-(N-Nitrosomethylamino)propionitrile	17.158	17.1342	17.1357	16.8943	16.9497	17.0322	16.9393	16.9258	16.8403	15.1057	15.1691	15.2155	15.9081	15.9677	15.9615	14.7936	14.8661	14.831	16.2536	16.2252	16.1956	16.4268	16.4542	16.3568	16.2863	16.3205	16.2381	16.0637	15.9975	16.0194	15.9268	15.9936	15.9168	16.1985	16.1818	16.1228	113.059	0.448556	[M+H]+ [M+Na]+	113.0591@0.44855553		FindByFormula
2-Oxosuccinamate	17.9118	17.8509	17.9106	18.289	18.3425	18.3743	17.9182	0	17.8887	18.098	18.1023	18.0191	17.7274	17.7531	17.7611	18.0011	17.9591	18.015	17.7312	17.7335	17.7676	17.884	0	0	17.302	17.2787	17.2424	16.6242	16.6781	16.6997	16.8739	16.9619	16.916	16.7342	16.7437	16.7588	168.979	0.449576	[M+H]+	168.9789@0.44957578		FindByFormula
4'-Methoxychalcone	17.4711	17.4021	17.4484	19.3098	19.3195	19.3362	17.3967	17.4047	17.385	16.3859	16.4269	16.3294	16.7452	16.6919	16.7039	16.9717	17.0327	16.9587	17.9451	18.0057	17.9903	17.6222	17.6715	17.6559	17.6657	17.5544	17.6761	0	0	0	16.0133	16.0501	15.9769	15.7822	15.6951	15.7266	238.099	0.449879	[M+H]+ [M+K]+ [M+Na]+	238.099@0.4498788		FindByFormula
3-Guanidinopropanoate	20.3986	20.3666	20.3574	19.686	19.6954	19.747	20.2973	20.3279	20.2876	17.8804	17.8903	17.9465	19.3053	19.2766	19.304	18.1784	18.26	18.224	18.9997	18.9893	18.9191	19.227	19.2408	19.2248	19.3206	19.3651	19.3974	17.759	17.7419	17.734	17.6173	17.591	17.653	17.7218	17.7964	17.7636	131.069	0.456	[2M+H]+ [M+H]+ [M+K]+ [M+Na]+	131.069@0.456		FindByFormula
HMMF Esi+0.45725	17.8473	17.8157	17.7641	17.026	17.033	17.0297	17.6352	0	17.7146	0	0	0	0	0	0	0	0	0	0	0	0	0	0	0	0	0	0	0	0	0	0	0	0	0	0	0	89.048	0.45725	[M+H]+	89.048@0.45725		FindByFormula
5-Hydroxydantrolene	18.4774	18.4698	18.502	18.7917	18.8129	18.8273	18.3455	18.3605	18.3268	17.0579	17.0887	17.0593	17.3803	17.4058	17.3918	17.2379	17.2071	17.256	16.7644	16.7055	16.739	16.9438	16.9368	16.888	16.3021	16.3798	16.3622	0	0	0	0	0	0	0	0	13.5926	330.063	0.459286	[M+H]+ [M+K]+ [M+Na]+	330.063@0.45928574		FindByFormula
L-Sorbose	18.1751	18.2718	18.2433	18.3798	18.3465	18.3886	18.0963	18.1453	18.1496	17.9212	17.8839	17.8094	18.0888	18.0828	18.1167	17.4269	17.3684	17.3806	19.2506	19.2947	19.2502	19.0848	19.1266	19.1325	18.6911	18.7953	18.7694	17.842	17.8784	17.8325	18.8129	18.8198	18.8038	18.3291	18.3565	18.2782	202.046	0.459806	[M+H]+	202.0456@0.4598056		FindByFormula
Ismine	20.7439	20.7434	20.7572	20.6217	20.6157	20.6421	20.3978	20.4147	20.3679	21.5626	21.5519	21.5514	22.0106	22.0221	22.0214	21.7911	21.7794	21.7781	21.5354	21.5316	21.5331	21.822	21.8232	21.8174	22.3591	22.3828	22.3664	21.8447	21.835	21.8429	21.7735	21.7594	21.7722	21.6356	21.6347	21.6278	257.104	0.462083	[2M+H]+ [2M+K]+ [M+H]+ [M+K]+ [M+Na]+	257.1042@0.46208334		FindByFormula
Trimethylammonioacetate	18.5014	18.5457	18.5677	18.4529	18.4753	18.4665	18.7941	18.7777	18.8037	19.6699	19.6664	19.6781	19.5322	19.532	19.5443	19.527	19.5531	19.4862	19.2789	19.3082	19.3159	19.4767	19.5156	19.4983	18.9392	18.949	18.9126	18.5774	18.6454	18.5861	18.5677	18.5488	18.5887	18.6051	18.7214	18.7036	117.079	0.464472	[2M+Na]+ [M+H]+ [M+K]+ [M+Na]+	117.0792@0.46447217		FindByFormula
Taurine	18.5162	18.4933	18.4585	18.2482	18.2689	18.3166	18.6146	0	18.6226	17.9274	17.995	17.9487	18.2994	18.3518	18.3368	18.9021	18.8962	18.8867	17.5313	17.5227	17.5116	17.4037	0	17.3646	16.9987	17.0597	17.0708	15.1724	15.1261	15.1716	15.3867	15.3685	15.3319	15.3759	15.3286	15.3155	125.014	0.464559	[2M+H]+ [2M+Na]+ [M+H]+ [M+K]+ [M+Na]+	125.0145@0.46455887		FindByFormula
Phosphorylcholine	22.69	22.6666	22.6908	22.5011	22.4861	22.5009	22.4728	22.4941	22.4895	20.7672	20.7684	20.7568	21.5917	21.553	21.5789	21.1815	21.1629	21.1438	20.6929	20.7498	20.7578	20.9514	20.9065	20.9047	20.657	20.6815	20.6583	18.1245	18.1475	18.029	18.5091	18.6067	18.5362	18.4866	0	18.4171	183.067	0.4716	[2M+H]+ [2M+K]+ [2M+Na]+ [M+H]+ [M+K]+ [M+Na]+	183.0672@0.47160003		FindByFormula
Pterolactam	16.2943	16.2523	16.3402	15.9518	16.036	16.0511	16.2366	16.35	16.3639	15.6018	15.6143	15.5495	16.4852	16.4839	16.4768	15.5012	15.4983	15.3409	16.4282	16.4373	16.5308	16.7844	16.7693	0	17.3844	17.3844	17.4108	15.3724	15.4434	15.3623	15.1882	15.0478	15.2258	15.2787	15.3144	15.2976	115.064	0.475143	[M+H]+ [M+Na]+	115.0639@0.47514284		FindByFormula
(R)-(+)-2-Pyrrolidone-5-carboxylic acid	18.7708	18.7726	18.6859	18.5337	18.5067	18.3861	18.5884	18.5998	18.6898	18.0685	18.0633	18.0732	18.74	18.7392	18.7549	18.1842	18.1997	18.2044	18.6805	18.6358	18.7649	18.6188	18.6085	0	18.7036	18.6925	18.699	17.3741	17.4598	17.3276	17.0352	17.0025	17.0217	17.3188	17.3104	17.3953	129.043	0.486829	[M+H]+	129.0433@0.48682863		FindByFormula
C4 H5 N O	19.1153	19.1469	19.1488	18.8435	18.8369	18.8146	19.0106	19.019	19.052	18.4495	18.4791	18.454	19.146	19.1272	19.1194	18.569	18.6282	18.59	18.9187	18.8993	18.9154	18.9212	18.913	18.9433	19.0479	19.0453	19.0461	17.7736	17.7942	17.7732	17.4011	17.4068	17.3962	17.636	17.6143	17.6526	83.0374	0.488667	[M+H]+	83.0374@0.48866668		FindByFormula
Kojibiose	15.5901	15.5817	15.6174	15.4443	15.522	15.5965	16.3537	16.4564	16.3415	16.2645	16.2052	16.1574	16.4534	16.4776	16.4616	15.3966	15.4183	15.4079	16.6772	16.8415	16.7204	17.695	17.6736	17.635	18.4845	18.4911	18.4645	16.4446	16.4888	16.4409	16.6578	16.6601	16.6412	16.8332	17.7108	16.8883	364.099	0.488944	[M+H]+	364.0987@0.4889444		FindByFormula
N-Acetyl-DL-serine	17.5775	17.5926	17.7037	17.2716	17.2841	17.3077	17.5653	0	0	16.9749	16.949	17.0554	17.7695	17.6591	17.7257	17.2142	17.2776	17.2431	17.1547	17.2709	17.273	0	0	0	17.7245	17.6823	17.7337	16.0672	15.9623	16.0589	15.7222	15.6572	15.635	15.9126	15.9527	15.9384	147.054	0.490581	[2M+K]+ [M+H]+ [M+K]+ [M+Na]+	147.0541@0.49058065		FindByFormula
Pinacidil	14.9867	14.8604	0	0	0	0	14.696	0	14.7875	0	0	0	15.494	15.5369	15.4752	0	0	0	15.002	15.0018	14.9157	15.9197	0	16.1066	16.3169	16.3001	16.2617	15.4992	15.488	15.4725	0	0	0	15.1099	15.2133	15.231	245.164	0.491857	[M+H]+	245.164@0.4918571		FindByFormula
Adenosine	16.6874	16.7964	16.6806	16.3657	16.349	16.3345	16.7289	16.6795	16.7111	17.2253	17.1828	17.1495	17.6563	17.9314	17.8508	17.0974	17.0653	17.0156	15.0811	0	0	0	0	0	0	0	0	0	0	0	0	0	0	0	0	0	267.098	0.500947	[M+H]+ [M+Na]+	267.0977@0.5009473		FindByFormula
Enprofylline	14.9171	14.9428	14.8841	15.1412	15.1669	15.284	16.1436	16.1902	16.141	16.7092	16.7335	16.7156	15.8107	15.8823	15.8408	15.867	15.7973	15.743	16.0825	16.1809	16.1441	16.5072	16.5666	16.5113	16.9104	16.9504	16.9252	13.5451	13.4986	13.7404	14.4002	14.4873	14.4896	14.3969	14.392	14.3336	216.062	0.508139	[M+H]+	216.0623@0.5081389		FindByFormula
Piperidine	18.1608	18.2016	18.1602	18.032	18.0541	18.0126	17.9605	17.9906	17.9901	17.0181	17.0794	17.0065	17.542	17.5995	17.5936	17.2232	17.2174	17.2479	18.0249	18.0276	18.0383	18.0597	18.048	18.0328	18.0901	18.1201	18.1195	16.3763	16.388	16.4002	16.948	16.9163	16.8921	16.6581	16.5982	16.6554	85.0897	0.510667	[M+H]+	85.0897@0.51066667		FindByFormula
L-Norvaline	18.0252	17.9712	18.0301	18.372	18.4099	18.3776	17.967	17.9757	17.975	18.5244	18.5182	18.4828	18.0699	18.1456	18.14	18.1508	18.1355	18.1384	18.3573	18.3705	18.3594	18.5662	18.5776	18.5331	18.2255	18.2183	18.2642	18.591	18.6669	18.6065	18.7027	18.7203	18.7284	18.5083	18.5617	18.5419	139.061	0.547389	[M+H]+	139.0611@0.547389		FindByFormula
S-Glutathionyl-L-cysteine	15.3506	15.3665	15.3784	15.1337	15.2802	15.1862	15.2488	15.5594	15.6938	0	0	0	0	0	0	0	0	0	0	0	0	15.9837	15.9477	15.6882	15.7229	15.8427	15.7574	0	0	0	0	0	0	0	0	0	426.088	0.6258	[M+H]+ [M+Na]+	426.0876@0.6258001		FindByFormula
2-Acetylpyrazine	17.5615	0	17.5465	0	0	0	17.3949	17.3522	17.3253	16.0866	16.167	16.2293	0	0	0	0	0	0	18.8721	18.9093	18.8391	18.6324	18.6713	18.5741	0	0	0	0	0	0	16.1364	0	0	0	16.1106	16.1909	122.047	0.666353	[M+H]+	122.047@0.6663529		FindByFormula
Meta-Tyrosine	16.1818	16.1961	16.1977	15.8698	15.9602	16.0026	15.8832	15.8846	15.8975	15.4705	15.494	15.4375	15.8135	15.6953	15.7539	15.3823	15.3975	15.4444	16.6362	16.75	16.6625	16.8259	16.8742	16.7737	16.933	16.969	16.9696	14.6705	14.5454	14.6832	15.1064	15.1208	15.1296	15.0673	15.0115	14.9531	181.074	0.694528	[M+H]+	181.0739@0.69452786		FindByFormula
2-Phenylacetamide	17.5568	17.6137	17.5087	17.3102	17.1632	17.4265	17.2435	17.2531	17.2061	16.9901	16.9249	16.9345	0	0	17.0665	0	0	0	18.0046	18.0904	18.0023	18.1948	18.1743	18.0422	18.208	18.1907	18.2317	0	0	0	0	0	0	0	0	0	135.068	0.695182	[M+H]+	135.0679@0.69518185		FindByFormula
3',4'-(Methylenedioxy)acetophenone	16.4697	16.5422	16.4384	16.2512	16.3026	16.2223	16.0489	16.1013	16.1107	15.7578	15.7269	15.6757	15.9736	16.0213	15.9367	15.7286	15.6782	15.6951	16.9286	16.964	16.9683	17.1151	17.0979	17.1348	17.2008	17.2444	17.227	14.9036	15.1187	14.9759	15.4326	15.4487	15.4134	15.3248	15.305	15.2823	164.048	0.697111	[M+H]+	164.0478@0.69711107		FindByFormula
Pinacidil	14.8558	14.8364	14.8475	14.6884	14.6417	14.8797	14.7806	14.8172	14.7188	14.0301	14.0119	14.0887	15.2886	15.2673	15.2808	0	0	0	14.9911	15.0224	15.0359	16.8497	16.8406	16.7688	17.2317	17.1862	17.1856	15.0381	15.1244	15.0805	13.8875	13.8749	13.759	15.0914	14.9861	15.0143	245.163	0.772879	[M+H]+	245.163@0.7728789		FindByFormula
Diethyl fumarate	17.3449	17.3687	17.4026	17.6153	17.6017	17.6132	17.8365	17.7806	17.8188	17.0229	17.1331	17.3335	17.065	17.076	17.2996	17.0813	17.0494	17.2168	17.8741	18.019	17.9856	18.199	18.1787	18.2559	18.1086	18.1369	18.1533	16.727	16.8637	16.8122	17.4646	17.4599	17.649	17.0079	17.0876	17.3091	172.071	0.787639	[M+H]+	172.0715@0.7876389		FindByFormula
N-(6-Oxo-6H-dibenzo[b,d]pyran-3-yl)maleamic acid	15.7461	15.736	15.6705	15.7137	15.5837	15.6794	15.2907	15.3233	15.1914	14.7952	14.8467	14.8821	15.4247	15.4266	15.3822	14.9853	14.8634	14.8262	14.5758	14.4798	14.4554	14.8929	15.0341	15.1838	14.8835	14.8963	14.8809	13.6172	13.5467	13.5764	0	0	0	13.562	13.5174	13.5071	331.043	0.814485	[M+H]+	331.0425@0.81448483		FindByFormula
C25 N2 O2	16.0335	16.0096	16.0847	15.9419	15.9949	15.9833	15.4963	15.445	15.3851	14.9266	14.9094	14.8979	15.5241	15.4109	15.5125	14.7257	14.7659	14.8218	14.8087	14.8034	14.7371	15.3079	15.2568	15.1312	15.131	15.1756	15.1058	13.4722	13.3195	13.4668	0	0	0	0	13.3414	0	359.995	0.817	[M+H]+ [M+Na]+	359.9953@0.817		FindByFormula
L-Cys-Gly	20.1634	20.1837	20.1935	20.0488	20.0718	20.0554	19.5741	19.5473	19.5189	18.8849	18.9215	18.8903	19.5985	19.5387	19.5809	18.8597	18.9131	18.8906	18.87	18.8005	18.8161	19.3596	19.3425	19.2938	19.3142	19.3417	19.3026	17.5496	17.5593	17.575	17.1091	17.095	17.0885	17.5047	17.4846	17.4752	178.042	0.818667	[M+H]+	178.0417@0.8186667		FindByFormula
Thiolactomycin	17.6759	17.7161	17.6954	17.5125	17.5456	17.535	17.0985	17.1394	17.0203	16.4237	16.4368	16.4097	17.0713	17.0681	17.041	16.4346	16.4165	16.4234	16.4006	16.337	16.3518	16.8803	16.8133	16.7556	16.8193	16.8687	16.793	15.0827	15.1525	15.0835	14.5617	14.5606	14.6634	15.014	15.0278	14.9757	232.052	0.818889	[M+H]+	232.052@0.8188888		FindByFormula
GSH / Glutathione	22.5088	22.5201	22.5333	22.3917	22.4054	22.4025	21.8741	21.8725	21.8571	21.2563	21.2409	21.2153	21.9246	21.901	21.8954	21.1771	21.1911	21.1841	21.1611	21.132	21.1269	21.6868	21.662	21.6139	21.6528	21.6577	21.6254	19.8234	19.8345	19.8397	19.3155	19.3426	19.346	19.7869	19.757	19.7457	307.085	0.819611	[M+H]+ [M+K]+ [M+Na]+	307.0852@0.8196111		FindByFormula
3-Aminopropanesulphonic acid	17.2054	17.2164	17.1962	17.0763	17.0882	17.116	16.6591	16.6292	16.6003	15.9621	16.0264	16.0025	16.6352	16.6218	16.6619	16.0112	15.9765	15.9034	15.9326	15.9613	15.8604	16.429	16.3843	16.3176	16.4016	16.3363	16.3691	14.6166	14.5348	14.5613	14.1347	0	14.035	14.4955	14.5439	14.5181	161.015	0.819971	[M+H]+	161.0146@0.8199714		FindByFormula
Adenosine	21.9106	21.933	21.9535	22.1503	22.1581	22.153	21.9438	21.9401	21.9316	22.322	22.3103	22.2927	22.5304	22.5353	22.5578	21.5342	21.5566	21.4994	21.0634	21.0708	21.0709	21.3093	21.2694	21.2624	20.0131	20.0559	20.0069	18.6408	18.6544	18.726	19.6965	19.6879	19.6921	19.4681	19.483	19.4302	267.098	0.837278	[M+H]+	267.0981@0.83727777		FindByFormula
Aluminum acetate	16.6671	16.6998	16.6068	16.2392	16.2316	16.2674	16.3709	16.3532	16.3308	14.8707	14.7559	14.787	14.3189	14.4035	14.3376	0	0	13.329	16.3572	16.473	16.3945	16.7319	16.7709	16.8771	17.1074	17.1045	17.1293	0	0	0	0	0	0	0	0	0	204.021	0.85216	[M+H]+	204.0214@0.8521601		FindByFormula
N-(4-Hydroxyphenyl)propanamide	17.6595	17.7272	17.7008	17.4788	17.4913	17.4787	17.2931	17.3137	17.2412	16.565	16.5061	16.512	16.7701	16.8716	16.8236	16.4212	16.4971	16.4846	17.9046	17.951	17.8699	18.0014	17.9371	17.8724	17.931	18.0173	17.9103	16.0437	16.1007	16.126	16.5533	16.557	16.5621	16.3267	16.3604	16.4086	165.079	0.923667	[M+H]+	165.0791@0.9236667		FindByFormula
C8 H6	17.9541	17.9265	17.9192	17.7072	17.7622	17.7491	17.5074	17.5118	17.4853	16.7451	16.6847	16.6604	16.973	17.0424	17.0738	16.6525	16.7029	16.6803	18.1324	18.1503	18.1262	18.1824	18.2022	18.1328	18.1739	18.1887	18.1863	16.0733	16.1199	16.1435	16.6657	16.7403	16.7226	16.5138	16.4088	16.4611	102.047	0.927694	[M+H]+	102.0471@0.92769444		FindByFormula
C8 H9 N	20.9998	20.9727	21.0139	20.8096	20.8528	20.8228	20.6014	20.5632	20.5612	19.8239	19.8146	19.8195	20.1994	20.1872	20.1752	19.7631	19.7872	19.7695	21.1647	21.1682	21.1679	21.2035	21.2158	21.1804	21.2463	21.2325	21.228	19.2931	19.3186	19.353	19.8661	19.8644	19.8938	19.6269	19.6374	19.6205	119.074	0.928694	[M+H]+	119.0736@0.9286945		FindByFormula
Inosine	19.5848	19.6403	19.6204	19.81	19.7839	19.772	19.7392	19.3967	19.3938	18.9398	19.0621	19.0461	19.6951	19.6973	19.7391	19.6328	20.3034	20.2745	19.991	20.1035	19.6411	19.8128	19.8509	19.9198	18.5794	18.6355	18.7179	0	0	0	17.1842	0	0	17.6644	0	0	268.081	0.996379	[2M+H]+ [2M+Na]+ [M+H]+ [M+K]+ [M+Na]+	268.0809@0.9963792		FindByFormula
Hypoxanthine	21.961	22.0058	21.9678	21.9424	21.9595	21.9691	22.1769	21.8288	21.7897	21.6013	21.5583	21.5485	22.2777	22.2901	22.2766	22.258	22.2589	22.2578	21.7976	21.8094	21.7315	21.5714	21.5711	21.5065	20.4083	20.4307	20.3646	17.934	18.052	18.0901	19.9591	20.0019	19.9488	18.8036	17.6341	18.9844	136.038	1.03089	[M+H]+ [M+Na]+	136.0382@1.0308888		FindByFormula
(R)-(+)-2-Pyrrolidone-5-carboxylic acid	18.251	18.1991	18.2609	19.0769	19.1045	19.1146	17.3829	17.3549	17.3579	17.9701	17.9697	17.8603	17.1045	17.1062	16.2802	0	16.1858	16.1462	18.5887	18.8122	18.8382	19.5364	19.4538	19.4681	19.6321	19.6863	19.6753	17.3568	17.4509	17.385	18.8196	18.8049	18.8111	18.3818	18.3867	18.2856	129.043	1.35829	[M+H]+	129.0427@1.3582859		FindByFormula
C4 H5 N O	17.9958	18.0071	18.0182	18.9235	18.9649	18.9185	17.4748	17.4101	17.4388	17.7775	17.7174	17.6911	16.7813	16.8628	16.8326	0	15.8798	0	18.667	18.6825	18.6928	19.3405	19.321	19.259	19.4598	19.4727	19.4806	17.1416	17.27	17.1823	18.6892	18.716	18.6684	18.2586	18.2071	18.1296	83.0375	1.35868	[M+H]+	83.0375@1.3586767		FindByFormula
C12 H2 Cl3 S3	17.9254	17.9041	17.9113	18.5244	18.616	18.6201	17.7712	17.766	17.7725	18.584	18.6397	18.548	18.1926	18.2052	18.2008	17.6456	17.7277	17.6809	17.828	17.7518	17.769	18.3484	18.3251	18.121	17.5849	17.59	17.4959	18.3577	18.4735	18.4389	18.4866	18.61	18.6029	18.8649	18.8893	18.7235	346.842	1.39939	[2M+H]+ [2M+Na]+ [M+H]+ [M+Na]+	346.8424@1.3993889		FindByFormula
C14 H Cl2 N O4 S4	17.3332	17.3172	17.3502	18.1664	18.268	18.293	17.1833	17.2543	17.2115	18.2552	18.2773	18.1916	17.7384	17.7771	17.7282	17.0169	17.1693	17.0181	17.2257	17.2173	17.1985	17.9111	17.9466	17.6543	16.9733	16.9918	16.9597	17.9255	18.0823	18.0666	18.1233	18.289	18.2626	18.6179	18.6247	18.4097	444.818	1.39975	[M+H]+ [M+Na]+	444.8183@1.3997501		FindByFormula
C4 H3 Cl2 O2 S3	19.2412	19.2315	19.2629	19.6193	19.6482	19.6376	19.1546	19.1628	19.1552	19.6406	19.6546	19.5983	19.4026	19.4085	19.3787	19.0573	19.1184	19.0811	19.1091	19.0792	19.0669	19.4123	19.3859	19.2714	18.9159	18.9045	18.8597	19.4164	19.5098	19.4878	19.5027	19.5446	19.5336	19.733	19.7356	19.6544	248.866	1.40222	[2M+H]+ [M+H]+	248.8658@1.4022222		FindByFormula
C9 H11 O4	18.6423	18.665	18.6553	18.7189	18.709	18.7356	18.1016	0	0	0	0	0	0	0	0	0	0	0	0	0	0	0	0	0	0	0	0	0	0	0	0	0	0	0	0	0	182.055	1.48057	[M+H]+	182.0554@1.4805715		FindByFormula
Cyclic adenosine diphosphate ribose	15.8405	15.8275	15.8245	15.7239	15.6951	15.7762	15.7783	15.7166	15.6975	14.997	14.9549	14.9155	15.3776	15.393	15.4163	15.2525	15.3221	15.2337	14.3245	14.4401	14.3204	15.0986	15.0663	15.0136	15.1564	15.1644	15.1814	0	0	0	0	13.294	0	0	0	0	541.061	1.51014	[M+H]+	541.0605@1.5101426		FindByFormula
Nicotinamide adenine dinucleotide (NAD)	17.1207	17.1273	17.0734	16.9283	16.9947	17.0415	17.0105	17.0575	16.9901	16.1824	16.2379	16.2112	16.7017	16.6845	16.6616	16.5211	16.5422	16.4996	15.6794	15.7334	15.6857	16.3931	16.4106	16.2633	16.5168	16.509	16.5044	14.4368	14.4582	14.4728	14.4912	14.5473	14.5308	14.3602	14.4167	14.3645	663.109	1.51036	[M+2H]+2 [M+H]+	663.1085@1.5103611		FindByFormula
C23 H13 N3 O12	15.9756	15.9125	15.9345	15.7855	15.8304	15.8678	15.8063	15.9436	15.8443	15.1195	15.1167	15.0577	15.5478	15.6224	15.5211	15.3544	15.449	15.3302	14.4608	14.5585	14.4338	15.1728	15.2125	15.0986	15.3142	15.3279	15.2837	0	0	0	13.5847	13.3192	13.2999	13.3229	0	0	523.05	1.51113	[M+H]+	523.0502@1.511129		FindByFormula
2-Acetylpyrazine	19.4696	19.4675	19.4394	19.4303	19.433	19.4226	19.4374	19.4475	19.4084	18.7152	18.7857	18.7711	19.1367	19.184	19.1271	19.0751	19.0489	19.0651	18.2145	18.2354	18.1726	18.8531	18.8831	18.8472	18.951	18.9479	18.9459	17.129	17.0494	17.1276	17.1479	17.0222	17.07	17.0098	16.9749	16.96	122.048	1.51272	[M+H]+	122.0479@1.5127223		FindByFormula
Adenosine 2',5'-bisphosphate	15.8319	15.7764	15.7656	15.7195	15.7326	15.7219	15.6543	15.6537	15.6848	14.9535	14.971	14.9826	15.3748	15.4636	15.382	15.2114	15.2485	15.2321	14.3019	14.4329	14.4	15.0814	15.0238	14.9845	15.1518	15.1315	15.0949	0	13.395	13.4034	13.3825	13.5316	13.448	0	13.3692	0	427.029	1.51373	[M+H]+	427.0293@1.5137273		FindByFormula
6-Formylindolo [3,2-B] carbazole	18.217	17.7601	18.2818	17.8491	17.8934	18.3443	19.1126	19.252	19.2793	17.4058	17.5316	17.4608	17.7487	18.0784	17.7461	17.0807	17.1549	16.8389	17.105	16.762	16.9591	18.1209	18.0103	18.0866	18.2343	18.2324	18.2255	16.8307	16.8347	17.0378	16.7647	0	16.455	0	16.569	0	306.076	1.52627	[2M+H]+ [M+H]+	306.0764@1.5262729		FindByFormula
2-Hydroxy-dAMP	20.9341	20.9454	20.9554	20.9607	21.0008	21.0009	20.8255	20.8385	20.8264	20.0695	20.0722	20.0386	20.212	20.2148	20.1908	19.2662	19.287	19.2625	18.6925	18.7116	18.6671	19.0713	19.0808	19.016	18.4295	18.4516	18.3775	15.165	15.3249	15.2305	15.7255	15.8206	15.7368	15.6582	15.6966	15.6711	347.063	1.6685	[M+H]+ [M+Na]+	347.0631@1.6685001		FindByFormula
Marshmine	16.5396	16.4993	16.5802	16.9417	17.0317	17.0762	16.6763	16.7288	16.6588	16.6206	16.6612	16.5484	16.5968	16.6203	16.6262	16.5221	16.5727	16.5976	15.1577	15.129	15.0661	15.9985	15.9888	15.9	14.8523	14.8073	14.816	14.1912	14.1071	14.0555	14.2598	14.2956	14.2718	14.9061	14.9112	14.8074	377.126	1.67161	[M+H]+	377.1256@1.6716111		FindByFormula
Adenine	17.8956	17.8965	17.8792	17.8656	17.8823	17.8777	17.8347	17.8509	17.8395	17.2647	17.238	17.175	17.3467	17.3225	17.3424	16.8199	16.7471	16.7638	16.3288	16.3619	16.3497	16.5039	16.4957	16.5252	16.2539	16.2172	0	15.2101	15.2084	0	0	0	0	15.1874	15.0623	0	135.055	1.67177	[M+H]+	135.0546@1.6717669		FindByFormula
Metharbital	20.7276	20.754	20.7206	20.6849	20.7035	20.6993	20.7053	20.7291	20.6757	20.7109	20.7165	20.7215	20.7569	20.7788	20.757	20.7214	20.7351	20.7297	20.5743	20.6149	20.5773	20.4122	20.459	20.4332	20.3984	20.3603	20.3795	20.6625	20.6835	20.6986	20.639	20.7189	20.6838	20.7692	20.7607	20.7205	198.101	1.69517	[M+H]+ [M+Na]+	198.1006@1.6951665		FindByFormula
Indoleacrylic acid	19.4516	19.4876	19.462	19.2723	19.2499	19.2465	19.1092	19.1147	19.0959	19.0463	19.0476	19.0646	19.1106	19.1364	19.1046	18.9723	18.943	18.9409	19.8055	19.8325	19.7871	19.8491	19.8702	19.872	19.5252	19.52	19.5054	17.9608	17.9404	17.957	18.5812	18.6143	18.5801	18.3339	18.3243	18.3633	187.063	1.69517	[M+H]+	187.0632@1.6951667		FindByFormula
4-Formyl Indole	16.7868	16.9226	16.8432	16.6971	16.6555	16.6421	16.5237	16.5091	16.4786	16.4685	16.5051	16.5141	16.4925	16.6238	16.5719	16.3738	16.3937	16.3931	17.2437	17.238	17.2103	17.3384	17.2774	17.325	16.9885	17.0343	16.9657	0	0	0	16.1744	16.164	16.1446	15.8387	15.8922	15.9113	145.053	1.69806	[M+H]+	145.053@1.6980606		FindByFormula
1,5-Naphthalenediamine	15.5897	15.6373	15.6055	15.5204	15.5165	15.589	15.2631	15.3122	15.3502	15.4558	15.3519	15.4521	15.5276	15.3981	15.4572	15.3046	15.2993	15.2642	16.138	16.1013	16.1534	16.2399	16.2436	16.3009	15.8544	15.9336	15.9068	14.5068	14.3949	14.4934	15.1184	15.1247	15.1322	14.9197	14.9262	14.979	158.084	1.69867	[M+H]+	158.0844@1.6986667		FindByFormula
Hexamethylphosphoramide	18.2344	18.2222	18.2732	18.2705	18.2809	18.2628	18.1856	18.2054	18.2264	16.8209	16.8358	16.7898	17.0734	17.0463	17.038	16.9973	17.0702	17.0154	16.4867	16.4845	16.4206	16.6389	16.5431	16.5551	15.486	15.5951	15.5843	0	0	0	13.7988	13.8092	13.766	0	13.6463	0	201.1	1.83161	[M+H]+	201.1002@1.8316132		FindByFormula
D-Pantothenic acid	21.3191	21.3053	21.3196	21.315	21.3302	21.3169	21.2659	21.2736	21.2886	19.8996	19.9123	19.8475	20.1117	20.1233	20.113	20.0935	20.1575	20.1083	19.5221	19.5335	19.5169	19.6173	19.6248	19.5657	18.6122	18.6372	18.6391	16.3474	16.2627	16.3433	16.6943	16.7134	16.6779	16.388	16.4221	16.4045	219.11	1.83217	[M+H]+ [M+Na]+	219.1104@1.8321667		FindByFormula
HMMF	17.858	17.8465	17.8596	17.8715	17.8706	17.9078	17.8298	17.8269	17.8399	16.4326	16.5029	16.4805	16.6752	16.7066	16.581	16.6175	16.6677	16.6801	16.0298	0	16.0943	16.1097	16.1648	16.1439	0	0	0	0	0	0	0	0	0	0	0	0	89.0477	1.83535	[M+H]+	89.0477@1.835348		FindByFormula
N-Acetylpyrrolidine	16.9678	17.0011	17.0682	17.0853	17.1394	17.089	17.4912	17.4909	17.4834	16.6176	16.5355	16.6634	16.1592	16.2485	16.2717	15.7773	15.7384	15.7491	16.9231	17.3596	17.2156	17.1852	17.1616	17.1655	17.4824	17.4881	17.4867	15.5384	15.8076	16.3239	16.2423	16.2808	16.3096	15.6016	15.5901	15.6658	113.084	1.90822	[M+H]+	113.0842@1.9082222		FindByFormula
Pirimicarb	18.0519	18.1267	18.1372	17.7062	17.8007	17.8999	19.259	19.2315	19.2081	17.4673	17.495	17.5902	18.2476	18.2918	18.3509	16.8281	16.7788	16.8655	17.7874	18.9037	18.6415	18.8125	18.8053	18.7967	19.5194	19.5618	19.5691	16.7485	17.2169	18.0654	17.5639	17.5244	17.6558	16.8857	16.9844	17.1085	238.142	1.91175	[M+H]+ [M+Na]+	238.1416@1.91175		FindByFormula
Dimethoxane	17.1465	17.1419	17.1678	17.0676	16.9063	17.0747	17.1425	17.0803	17.0623	16.9594	17.0149	17.0864	17.0136	17.0151	17.0399	17.0143	17.0392	17.0699	16.9696	16.9353	16.9783	16.8289	16.8265	16.8481	16.7726	16.7197	16.7165	16.9687	16.9199	16.9663	16.8791	16.8651	16.7974	16.8752	16.9147	16.9601	196.071	2.21831	[M+H]+	196.0712@2.2183053		FindByFormula
C12 H26 O7	17.4271	17.4784	17.4614	17.7158	17.761	17.7815	18.9669	18.9713	18.9576	17.4752	17.5546	17.5646	18.4947	18.4325	18.5116	16.6851	16.6288	16.6085	17.9078	18.5125	18.2838	18.8797	18.8742	18.8608	19.7285	19.7426	19.7457	16.9213	17.921	19.1696	17.9349	17.8703	18.0339	17.1353	17.2074	17.2686	282.168	2.35378	[M+H]+ [M+K]+ [M+Na]+	282.1676@2.353778		FindByFormula
cis-3-Hexenyl pyruvate	17.1376	17.1203	17.1672	17.3493	17.3893	17.453	17.9566	17.9589	17.5806	17.0564	17.2319	17.4998	17.3943	17.3825	17.4548	16.7797	16.7921	16.8219	18.0501	18.0834	18.1299	18.3353	18.9052	18.4168	19.2724	19.2982	19.3677	16.1545	16.1999	16.3592	16.3523	16.385	16.4213	15.9422	16.0574	16.1891	170.092	2.42778	[M+H]+	170.0919@2.4277775		FindByFormula
4-Hydroxy-3-methoxyphenethyl alcohol	16.0021	16.0047	15.7537	16.3077	15.8406	16.0999	15.9332	15.8729	15.8591	16.1765	15.8976	15.7787	15.8542	16.0549	15.6619	15.9133	15.7727	16.099	15.7848	16.047	15.7115	15.7747	15.7222	15.9251	15.6736	15.7799	15.9445	15.7696	16.105	15.8904	15.8432	15.8089	16.0671	16.1302	15.954	16.1344	168.079	2.54644	[M+H]+ [M+Na]+	168.0787@2.5464447		FindByFormula
Polyethylene, oxidized	16.9645	16.9407	16.9797	16.9806	17.0326	17.0412	17.1422	17.1257	17.109	16.8296	16.8971	16.848	16.8931	16.9003	16.9324	16.9402	16.9096	16.9036	16.8333	16.9158	16.9332	16.9049	16.9179	16.9451	17.023	17.0376	17.0336	16.7701	16.799	16.8027	16.8467	16.8511	16.9149	16.7221	16.7208	16.8113	244.13	2.66114	[M+H]+ [M+Na]+	244.1304@2.6611388		FindByFormula
C13 H27 N8 O3	14.7617	14.8067	14.8001	14.5283	14.4814	14.654	15.9356	15.9336	15.8609	15.1085	15.1598	15.3065	15.7734	15.8437	15.8901	14.3937	14.389	14.4754	15.7474	15.9949	15.8815	16.7369	16.7872	16.7123	17.5304	17.5749	17.5819	14.4103	15.3948	16.6224	15.0447	15.0686	15.076	14.714	14.7696	14.7639	343.221	2.69175	[M+H]+	343.2205@2.69175		FindByFormula
4-Dodecylbenzenesulfonic acid	16.9873	16.8854	17.0465	16.8332	16.9707	16.9314	18.1965	18.2276	18.2326	17.4479	17.4805	17.456	18.1203	18.1644	18.1617	16.5452	16.5482	16.7024	17.9842	18.3204	18.2249	19.1724	19.1636	19.1294	19.9459	19.9616	19.9617	16.7073	17.7345	18.9795	17.3913	17.4753	17.4633	17.0584	16.9897	17.1092	326.194	2.69175	[M+H]+ [M+K]+ [M+Na]+	326.1939@2.6917503		FindByFormula
2-Isopropylfuran	16.5823	16.5082	16.5087	16.5539	16.3911	16.5136	16.5568	16.5266	16.4339	16.5505	16.5475	16.5074	16.5125	16.4826	16.4625	16.5305	16.5442	16.6153	16.4564	16.5219	16.4832	16.4222	16.437	16.4158	16.1692	16.2674	16.1819	16.488	16.5175	16.5565	16.5285	16.4881	16.5444	16.5297	16.5033	16.4774	110.073	2.77058	[M+H]+	110.0731@2.7705832		FindByFormula
cis-3-Hexenyl pyruvate	17.5592	17.5871	17.5734	17.1757	17.5666	17.5492	17.5923	17.5077	17.38	17.5116	17.6158	17.5374	17.5843	17.5586	17.5778	17.4905	17.6624	17.1537	17.4942	17.5759	17.5701	17.4823	17.4935	17.454	17.3692	17.3994	17.3538	17.5842	17.569	17.5587	17.3212	17.6446	17.6412	17.4854	17.5573	17.5722	192.076	2.77133	[M+H]+	192.0763@2.771333		FindByFormula
2,2'-(3-methylcyclohexane-1,1-diyl)diacetic acid	16.8691	16.8622	16.9344	16.7967	16.9337	17.1498	17.3077	17.3167	17.4444	16.4313	16.5703	16.8875	16.6282	16.7141	17.0128	16.6442	16.6712	16.7886	17.2851	17.4455	17.3746	17.6203	17.6053	17.6764	17.485	17.5632	17.6414	16.0884	16.1434	16.2448	16.4063	16.4432	16.7261	16.2121	16.4286	16.7809	214.118	2.82531	[M+H]+	214.1182@2.8253055		FindByFormula
4-Ipomeanol	15.8257	15.9792	15.8831	15.7869	15.8889	15.9397	15.8141	15.8609	15.9171	15.7884	15.8293	15.7791	15.7823	15.9313	15.9189	15.8684	15.9983	16.0081	15.7263	15.9617	15.8384	15.8055	15.8411	15.9564	15.7313	15.7457	15.6779	15.9592	15.9876	16.0035	15.7908	16.0116	15.9489	15.8679	15.9683	15.9197	190.061	2.82922	[M+H]+	190.0609@2.8292224		FindByFormula
C10 H22 O5	18.0388	17.998	17.9397	17.9826	18.0066	18.0402	17.9974	17.9633	17.8916	17.9346	18.0016	17.9458	17.9554	18.0407	18.0498	18.0302	18.0771	17.9367	18.0019	18.1229	18.0277	17.9446	17.974	17.9212	17.8772	17.9014	17.9463	17.9975	18.0206	18.0191	18.0494	18.0087	18.0751	18.0226	17.9925	18.0461	222.147	2.86697	[M+H]+ [M+Na]+	222.147@2.866972		FindByFormula
cis-3-Hexenyl pyruvate	16.9766	16.9928	16.5042	17.009	16.9476	17.0275	16.9705	16.7056	16.9774	16.9554	17.0898	17.0343	17.0305	16.9151	17.0004	17.1739	17.0635	16.5906	16.9395	16.6013	17.0109	16.9689	16.9618	16.8402	16.9411	16.8151	16.8339	17.0991	17.0331	17.1376	17.0092	17.0723	17.0278	17.051	17.0925	17.0467	192.076	2.88783	[M+H]+	192.0763@2.887833		FindByFormula
4-hydroxy Nonenal-d3	17.4244	17.4358	17.443	17.4436	17.4219	17.4944	17.3342	17.359	17.3274	17.3571	17.3902	17.2869	17.3163	17.3355	17.3298	17.3092	17.341	17.3245	17.2589	17.3526	17.3253	17.3148	17.251	17.2466	17.0984	17.103	17.0793	17.3088	17.2954	17.3522	17.3241	17.3636	17.3385	17.2581	17.3049	17.3019	197.09	2.89955	[M+H]+	197.0904@2.899555		FindByFormula
C21 H28 N2 O	19.465	19.4521	19.4774	18.714	18.7366	18.7653	15.7989	15.7754	15.7877	0	0	0	0	0	0	0	0	0	15.2317	15.3076	15.2278	0	0	0	0	0	0	0	0	0	0	0	0	0	0	0	324.22	2.96325	[M+H]+	324.2197@2.96325		FindByFormula
Gln Leu Lys	15.7701	15.8167	15.889	15.5409	15.6006	15.5796	16.9323	16.9018	16.9069	16.4218	16.45	16.4426	16.7494	16.7781	16.8376	15.7365	15.598	15.7171	17.003	17.2495	17.1574	18.0186	17.9673	17.9052	18.8195	18.8314	18.828	15.4865	15.8086	16.3601	15.8867	15.9256	15.9157	15.7066	15.7578	15.7972	387.247	2.96539	[M+H]+	387.2465@2.9653885		FindByFormula
C16 H34 O9	16.865	16.7109	16.6849	16.6044	16.5405	16.573	17.8371	17.8909	17.8624	17.3493	17.3752	17.3788	17.6985	17.695	17.7565	16.5788	16.453	16.6052	17.9533	18.2428	18.1188	18.9947	18.9883	18.9524	19.8289	19.8285	19.8388	16.533	16.7281	17.3397	16.8922	16.8926	16.9253	16.7725	16.7396	16.7861	370.22	2.96678	[M+H]+ [M+K]+ [M+Na]+	370.2199@2.9667776		FindByFormula
C29 H48 N6	14.1938	14.1021	13.9957	14.0184	14.1131	14.1751	15.1477	15.0968	15.1956	17.1785	17.1487	17.1558	14.7639	14.795	14.7163	19.5805	19.5479	19.5669	16.2716	16.3076	16.3221	15.3206	15.3548	15.3647	16.0901	16.1577	16.1979	15.6468	15.689	15.6709	15.3724	15.4804	15.4506	13.4413	0	0	480.394	3.051	[M+2H]+2 [M+H]+	480.3939@3.051		FindByFormula
6,8-dihydroxy-octanoic acid	16.8746	16.8934	16.8269	16.8926	16.9436	16.8607	16.8122	16.8232	16.9143	16.8464	16.8996	16.8475	16.8734	16.8916	16.8879	16.8794	16.8037	16.8915	16.8861	16.9824	16.9626	16.8616	16.8457	16.8002	16.771	16.7245	16.741	17.0138	17.0232	17.0141	17.0032	17.0536	17.0073	16.9246	16.9798	16.9765	198.087	3.07203	[M+H]+	198.087@3.0720272		FindByFormula
(4-Hydroxybenzoyl)choline	0	0	0	0	0	0	0	0	0	15.8357	15.8539	15.8644	15.4879	15.4509	15.556	15.8983	15.8701	15.8452	16.2022	16.3228	16.2753	15.8971	15.9918	15.9134	0	0	0	15.5984	15.4948	15.5721	16.484	16.4418	16.4486	16.0404	16.0046	15.9895	224.131	3.16462	[M+H]+	224.1314@3.1646245		FindByFormula
C18 H38 O10	16.5904	16.4818	16.5396	16.2883	16.3706	16.4263	17.6583	17.6223	17.6095	17.3025	17.3277	17.323	17.383	17.4716	17.4745	16.5542	16.4991	16.5946	17.8567	17.9551	17.9121	18.7138	18.7679	18.6915	19.5976	19.6046	19.6088	16.3134	16.3355	16.5442	16.6189	16.7162	16.7324	16.4296	16.5338	16.5476	414.246	3.19242	[M+H]+ [M+K]+ [M+Na]+	414.2462@3.1924164		FindByFormula
Istamycin C1	16.1188	16.0963	16.0944	15.847	15.9073	15.9295	17.172	17.211	17.17	16.8192	16.853	16.8887	16.9749	16.9639	16.9853	15.9993	16.0533	16.0757	17.3779	17.5055	17.4757	18.2549	18.2589	18.2359	19.1455	19.1631	19.1542	15.781	15.9012	16.056	16.1413	16.1531	16.1949	16.0081	16.0644	16.1316	431.273	3.19258	[M+H]+	431.2728@3.1925836		FindByFormula
C12 H26 O6	16.4944	16.3794	16.538	16.3398	16.5064	16.5014	16.5577	16.3592	16.4625	16.3657	16.2683	16.4069	16.403	16.445	16.5246	16.493	16.4586	16.4326	16.4581	16.4107	16.4819	16.3516	16.2554	16.3635	16.5095	16.2081	16.4708	16.4544	16.5325	16.4324	16.5495	16.4669	16.5509	16.4133	16.4446	16.3679	266.173	3.21078	[M+H]+ [M+Na]+	266.1732@3.210778		FindByFormula
Pentadecylic acid(d3)	15.3397	15.3035	15.3099	15.2287	15.3342	15.31	15.2215	15.2735	15.1834	15.1349	15.2889	15.1616	15.3021	15.3203	15.299	15.3605	15.2953	15.2613	15.363	15.3565	15.2904	15.2028	15.2888	15.2117	15.0733	15.1449	15.1139	15.4032	15.3681	15.4165	15.3999	15.3376	15.2926	15.3106	15.3366	15.3479	283.2	3.21214	[M+H]+	283.1996@3.2121391		FindByFormula
Distichonic acid B	15.3642	15.5498	15.4947	15.4796	15.0763	15.4971	15.3162	15.5885	15.4259	15.3206	15.3716	15.4	15.5187	15.3634	15.4822	15.727	15.6615	15.6139	15.3738	15.4589	15.3179	15.4085	16.059	15.4006	15.3006	16.0682	15.4407	15.3793	15.5333	15.5203	15.4303	15.2998	15.1872	15.4477	15.3265	15.5573	294.108	3.32944	[M+H]+	294.1081@3.3294442		FindByFormula
C10 H16 O5	17.1509	17.1855	17.2708	17.1269	16.9018	17.0064	17.1969	17.1721	17.3047	17.3155	17.3162	17.2041	16.4161	17.0509	16.8093	16.9772	16.5027	16.7078	16.7865	17.084	17.3162	17.4239	17.0728	17.3264	17.3397	17.5207	17.3114	16.629	16.755	17.3539	17.0793	16.9391	16.8783	16.4872	16.771	16.8192	216.1	3.34961	[M+H]+ [M+Na]+	216.1@3.349611		FindByFormula
Arg Gln Arg	16.2412	16.1709	16.1843	16.0067	16.0316	16.0339	17.331	17.2667	17.2748	17.1201	17.0586	17.0197	17.0482	17.0623	17.1037	16.1824	16.2398	16.3459	17.5399	17.6619	17.5947	18.3717	18.3857	18.3749	19.237	19.2616	19.2752	15.841	15.9798	16.1246	16.3369	16.3349	16.3198	16.2104	16.1864	16.1466	458.272	3.38622	[M+H]+ [M+K]+ [M+Na]+	458.2722@3.386222		FindByFormula
Netilmicin	15.9797	15.9991	15.9901	15.7907	15.7594	15.7896	17.0441	17.0771	17.0807	16.8615	16.8399	16.8343	16.8285	16.8237	16.8024	15.9736	15.9886	16.0407	17.3459	17.418	17.384	18.0924	18.1128	18.0978	19.0057	19.0089	19.0113	15.6304	15.7295	15.8432	16.0496	16.0904	16.0177	15.937	15.9098	15.8785	475.299	3.38647	[M+H]+	475.2988@3.386472		FindByFormula
Triacetin	0	0	0	0	0	0	0	0	0	0	0	15.7383	0	15.1449	15.0905	0	0	0	15.5286	15.599	15.5718	16.327	16.3466	16.3002	17.2598	17.2459	17.302	0	0	0	0	0	0	0	0	0	240.062	3.40817	[M+H]+	240.0618@3.4081666		FindByFormula
5-Heptyltetrahydro-2-oxo-3-furancarboxylic acid	17.2513	17.2168	17.2411	17.1953	17.2459	17.2747	17.2553	17.2202	17.2365	17.228	17.2468	17.2188	17.2133	17.2664	17.2601	17.2514	17.2852	17.3018	17.2707	17.2745	17.2119	17.1871	17.2074	17.1586	17.0525	17.0921	17.0876	17.3207	17.2892	17.3007	17.3098	17.2888	17.3201	17.2063	17.2373	17.2327	250.119	3.45269	[M+H]+	250.1185@3.4526947		FindByFormula
C11 H25 N O	0	0	0	0	0	0	0	0	0	0	0	0	13.478	13.3951	13.607	0	0	0	14.29	14.509	14.3545	15.461	15.4542	15.4548	15.6948	15.7715	15.7424	15.4523	15.5056	15.5254	16.1971	16.1899	16.2536	19.6786	19.6597	19.6766	187.194	3.48995	[M+H]+	187.1936@3.4899526		FindByFormula
2E-Decenedioic acid	17.42	17.379	17.403	17.355	17.4358	17.3944	17.3628	17.4197	17.4177	17.4573	17.5001	17.5652	17.5418	17.3803	17.2569	17.5329	17.3685	17.3921	17.3374	17.4245	17.3691	17.2584	17.1993	17.2373	17.1683	17.1746	17.1897	17.542	17.3559	17.3599	17.533	17.3918	17.4373	17.2532	17.2666	17.4486	222.087	3.51853	[M+H]+	222.0869@3.5185277		FindByFormula
C21 H43 N8 O7	15.5823	15.6121	15.6234	15.4153	15.3415	15.4086	16.5924	16.6446	16.5251	16.4634	16.485	16.512	16.4071	16.4232	16.45	15.7105	15.6699	15.7283	16.9898	17.103	17.0212	17.5985	17.588	17.5543	18.4718	18.4507	18.4782	0	0	15.3214	15.6936	15.5795	15.6807	15.4062	15.3669	15.5073	519.325	3.55318	[M+H]+	519.3249@3.5531764		FindByFormula
C22 H46 O12	15.9593	15.9292	15.93	15.6606	15.73	15.7197	16.9187	16.9457	16.9146	16.8555	16.8971	16.8582	16.7381	16.8004	16.7821	16.0463	15.9749	16.0465	17.2975	17.3597	17.3419	17.9149	17.9778	17.916	18.8007	18.7855	18.7904	15.61	15.6385	15.7033	16.0144	16.0534	16.0118	15.7789	15.8315	15.8533	502.298	3.55436	[M+H]+ [M+K]+ [M+Na]+	502.2983@3.5543609		FindByFormula
dimethyl 2-(3-oxocyclohexyl)propanedioate	15.3851	15.367	15.3464	15.3666	15.3321	15.3162	15.2401	15.2821	15.3899	15.2211	15.413	15.5248	15.2659	15.2722	15.4975	15.402	15.3651	15.2774	15.2752	15.4285	15.4144	15.2855	15.2537	15.2455	14.9976	15.1242	15.0998	15.3021	15.3624	15.4533	15.3946	15.2884	15.4424	15.3183	15.3566	15.3248	250.082	3.59783	[M+H]+	250.0819@3.597833		FindByFormula
1-Methoxy-1-(2,4,5-trimethoxyphenyl)-2-propanol	16.8565	16.8416	16.806	16.7086	16.7945	16.7476	16.5721	16.6793	16.7304	16.6123	16.7737	16.8366	16.9216	16.8241	16.7917	16.8996	16.8037	16.8332	16.7453	16.8121	16.117	16.7012	16.2732	16.006	16.5745	16.6284	16.7077	16.7688	16.1183	16.3853	15.9713	16.8002	16.1105	16.7286	16.8339	16.7614	278.113	3.609	[M+H]+	278.1133@3.609		FindByFormula
Prenalterol	16.2479	16.2671	16.2933	16.1922	16.2611	16.2	16.5879	16.5994	16.6015	15.7865	15.8612	15.8492	16.0772	16.1316	16.1228	16.023	16.0205	15.9875	16.0237	16.5926	16.4592	16.7931	16.8138	16.8323	16.9003	16.8686	16.8879	15.4161	15.6688	15.9771	16.0744	16.0572	16.1979	15.6051	15.533	15.5586	225.134	3.61089	[M+H]+	225.1341@3.610889		FindByFormula
2-[4-(3-Hydroxypropyl)-2-methoxyphenoxy]-1,3-propanediol	16.818	16.8137	16.8382	16.7946	16.8221	16.8257	16.768	16.8291	16.7995	16.7567	16.7766	16.8118	16.7714	16.7825	16.8061	16.8732	16.9138	16.816	16.8363	16.8519	16.8786	16.5702	16.6755	16.6064	16.4391	16.4941	16.5007	16.7654	16.8425	16.791	16.8314	16.812	16.8341	16.7605	16.804	16.7701	256.131	3.69872	[M+H]+ [M+K]+ [M+Na]+	256.1312@3.6987224		FindByFormula
C24 H50 O13	15.3063	15.36	15.3652	0	0	0	16.2123	16.2025	16.1862	16.3078	16.2849	16.3124	16.1434	16.1186	16.1475	15.4544	15.4527	15.4174	16.7438	16.8726	16.7734	17.207	17.1597	17.1546	17.9926	17.9971	17.9912	0	0	0	15.4523	15.3981	15.4025	0	15.1132	0	546.325	3.703	[M+H]+ [M+Na]+	546.3246@3.7029998		FindByFormula
C23 H47 N8 O8	15.0982	15.1556	15.1029	14.829	14.7211	14.8509	15.8885	15.8889	15.916	16.0278	16.051	15.9974	15.9342	15.8923	15.8882	15.1897	15.161	15.2314	16.5143	16.5597	16.5371	16.8936	16.9175	16.904	17.6804	17.7377	17.7107	14.6945	14.7563	14.7892	15.1224	15.1917	15.1309	14.86	14.9764	14.8797	563.351	3.70581	[M+H]+	563.351@3.7058063		FindByFormula
Funtumine	17.1886	17.2326	17.1937	16.7973	16.7562	16.8279	17.4732	17.4574	17.4757	18.5521	18.5386	18.5497	18.0124	18.0177	18.0223	19.466	19.459	19.4608	16.5818	16.5949	16.5746	17.1455	17.127	17.1423	18.7963	18.7946	18.794	15.0949	15.0788	15.0601	14.447	14.4658	14.3881	15.335	15.2666	15.2393	317.272	3.72969	[M+H]+	317.2717@3.7296944		FindByFormula
(E)-2-Butenyl-4-methyl-threonine	15.5103	15.5347	15.5777	16.0149	15.9873	16.0242	15.89	15.8639	15.9057	14.807	14.8257	14.9159	16.0354	16.061	16.0422	0	0	0	15.4165	16.0802	15.933	15.8483	15.8916	15.8027	16.6803	16.6968	16.7076	0	14.9073	15.3506	0	15.0846	0	0	0	0	209.103	3.74063	[M+H]+	209.103@3.74063		FindByFormula
2,2'-(3-methylcyclohexane-1,1-diyl)diacetic acid	15.9878	16.0176	15.9771	16.0158	16.1413	16.0531	15.8719	15.9397	16.0054	15.9344	15.9679	16.1549	16.1167	16.1095	16.0307	15.9949	16.2295	16.0269	15.8506	16.022	16.1893	15.8	15.707	15.7353	15.4501	15.5454	15.4668	15.9751	16.0052	16.0042	16.2425	15.8443	16.051	15.9073	16.2657	16.018	236.103	3.77244	[M+H]+	236.1031@3.772444		FindByFormula
C24 H48 N6 O12	15.8174	15.7743	15.8735	15.4044	15.4385	15.4062	16.4716	16.5191	16.5063	16.7572	16.7487	16.77	16.5894	16.5391	16.6036	15.7977	15.8749	15.8172	17.1821	17.2925	17.1876	17.488	17.4607	17.4552	18.1793	18.2136	18.2033	15.2815	15.3682	15.5354	15.7702	15.8268	15.8102	15.4966	15.5747	15.5413	612.333	3.83694	[M+2H]+2 [M+H]+ [M+HNa]+	612.3331@3.8369436		FindByFormula
C25 H51 N8 O9	14.6175	14.5629	14.6684	14.2433	14.1969	14.306	15.3596	15.3538	15.252	15.5594	15.5979	15.6409	15.3587	15.3638	15.3882	14.7022	14.5989	14.7351	16.0247	16.1474	16.0833	16.249	16.2111	16.166	16.9276	16.9318	16.9486	14.0934	14.1233	14.1874	14.6587	14.6539	14.6464	14.3567	14.3281	14.3214	607.377	3.83811	[M+H]+	607.3772@3.8381102		FindByFormula
(3R,7R)-1,3,7-Octanetriol	15.9813	16.0142	15.9674	15.9939	15.9886	15.9409	16.2737	16.4077	16.3598	15.7481	15.7514	15.7683	15.964	15.9564	15.8371	15.3841	15.3612	15.5103	16.2235	16.5685	16.4076	16.5499	16.5326	16.4515	17.0459	17.0481	17.1052	0	0	15.4966	15.2728	0	15.3103	0	0	15.1044	184.108	3.85107	[M+H]+	184.1081@3.851065		FindByFormula
DMABA-d10 NHS ester	17.5343	17.4928	17.4522	17.6814	17.7741	17.9313	18.0799	18.0864	18.1973	17.2954	17.4459	17.7349	17.335	17.3251	17.5156	17.147	17.2711	17.2065	17.5025	17.8277	17.7798	17.8844	17.9139	17.9776	18.1469	18.2026	18.2345	17.0909	17.1208	17.2211	17.3593	17.4494	17.6097	17.0358	17.2077	17.4778	272.16	3.86164	[M+H]+	272.16@3.8616393		FindByFormula
5-Heptyltetrahydro-2-oxo-3-furancarboxylic acid	15.7889	15.7286	15.856	15.8095	15.9699	15.8242	15.7596	15.6704	15.7324	15.8017	15.8303	15.7443	15.7527	15.9118	15.8208	15.9097	15.8718	15.9313	15.7624	15.7595	15.8093	0	0	0	0	0	0	15.9208	15.9016	15.9782	15.8419	15.9896	15.9627	15.9194	15.8352	15.9101	250.118	3.87227	[M+H]+	250.1184@3.8722663		FindByFormula
2,2'-(3-methylcyclohexane-1,1-diyl)diacetic acid	17.6267	17.6417	17.602	17.5727	17.6133	17.6809	17.5379	17.5254	17.5452	17.6299	17.573	17.6154	17.5367	17.6001	17.6093	17.7996	17.6798	17.7014	17.458	17.6302	17.6069	17.1751	17.1305	17.1268	16.7793	16.7205	16.7084	17.675	17.6174	17.6831	17.6664	17.6594	17.6673	17.602	17.6916	17.6223	236.103	3.91653	[M+H]+	236.1031@3.916528		FindByFormula
C21 H48 N17 O4 S	15.6445	15.7649	15.569	14.9994	15.3058	15.1081	16.1978	16.3454	16.3737	16.7215	16.8808	16.7546	16.6967	16.6736	16.6243	15.6884	15.4231	15.5486	17.2649	17.3332	17.411	17.4059	17.4029	17.3536	18.1288	18.1112	18.1819	0	0	0	15.6322	15.4491	15.5403	15.371	15.309	15.4218	634.378	3.958	[M+2H]+2 [M+2Na]+2 [M+H]+ [M+HNa]+ [M+Na]+	634.3775@3.9580004		FindByFormula
Palmitoyl N-Isopropylamide	16.2404	16.2722	16.2014	16.439	16.4611	16.4572	16.9215	16.9109	16.8972	17.8618	17.8645	17.9029	18.4157	18.4214	18.4258	18.2715	18.1968	18.2087	16.5092	16.5661	16.5279	17.0854	17.051	17.0879	18.0939	18.0866	18.1083	13.9904	13.915	14.0152	13.8135	13.7637	13.8384	14.3334	14.2933	14.2603	319.288	3.96622	[M+H]+	319.2875@3.966222		FindByFormula
C31 H58 N4 O12	16.1515	16.1077	16.095	15.4777	15.3561	15.4665	16.3495	16.2387	16.2759	16.7978	16.7369	16.702	16.6594	16.6525	16.5847	15.8972	15.9121	15.9348	17.2188	17.3023	17.1995	17.2566	17.25	17.2574	17.9402	17.936	17.9336	15.2542	15.2424	15.3914	15.7742	15.7977	15.9493	15.4892	15.4521	15.5015	678.403	4.06814	[M+2H]+2 [M+2Na]+2 [M+HNa]+ [M+Na]+	678.4026@4.0681396		FindByFormula
Tocopheronic acid	16.3279	16.4312	16.5018	16.4464	16.4132	16.3892	16.4639	16.2931	16.4551	16.2223	16.299	16.3505	16.4304	16.3085	16.486	16.5211	16.3523	16.6803	16.3084	16.2414	16.29	16.1393	16.509	16.186	15.9051	16.0492	15.884	16.2528	16.4389	16.3568	16.4345	16.4414	16.4577	16.3286	16.3066	16.4402	294.144	4.08444	[M+H]+	294.1444@4.084444		FindByFormula
C21 H37 N O	17.2119	17.1986	17.1926	18.0536	18.034	18.0647	17.9961	18.0132	17.9779	20.951	20.9572	20.9469	21.1999	21.224	21.2134	20.7189	20.7294	20.723	19.4593	19.4829	19.4561	19.5425	19.5594	19.5198	18.0801	18.0787	18.1016	13.9599	13.8241	13.9222	14.2136	14.0199	14.1395	14.1471	14.1809	14.3093	319.287	4.08578	[M+H]+	319.2872@4.0857778		FindByFormula
Tocopheronic acid	16.1971	16.3116	16.0674	16.0246	16.0411	16.2367	16.1096	16.2299	16.2018	16.2691	16.2379	16.1957	16.2392	16.2298	15.9736	16.042	16.2696	16.152	16.268	16.2307	16.1217	16.1736	16.1705	16.1051	16.1451	15.9636	16.1043	16.2049	15.9715	16.2385	16.2526	16.178	16.0549	16.0497	16.1336	16.1242	294.144	4.16417	[M+H]+	294.1444@4.164167		FindByFormula
C33 H62 N4 O13	16.0891	16.1619	16.0499	15.2791	15.2537	15.3602	16.0954	15.9487	16.0421	16.5642	16.5149	16.5915	16.5124	16.618	16.5593	15.6699	15.6877	15.7654	17.0359	17.094	17.067	17.1447	17.0726	17.1393	17.7557	17.7588	17.7385	0	0	15.1734	15.6628	15.6316	15.6673	0	15.1955	15.2964	722.432	4.16791	[M+2H]+2 [M+2Na]+2 [M+HNa]+ [M+Na]+	722.4315@4.167909		FindByFormula
Funtumine	15.8101	15.8286	15.8225	15.2828	15.2726	15.2825	15.9795	16.0296	15.9978	14.7185	14.7485	14.7009	14.8722	14.9473	14.9343	13.8773	14.0865	13.9642	14.5245	14.584	14.5709	15.2912	15.2406	15.2927	17.2889	17.2899	17.279	13.8774	13.7131	13.8328	0	0	0	13.9083	13.9861	13.9488	317.272	4.18255	[M+H]+	317.2718@4.1825457		FindByFormula
Methyprylon	14.8071	14.8123	14.7855	14.744	14.6288	14.6846	15.1417	15.2378	15.1307	14.3931	14.384	14.3357	14.6705	14.676	14.6967	14.6806	14.6576	14.6634	14.6164	15.0309	14.8236	15.1431	15.1971	15.0209	15.3093	15.1617	15.2163	13.9597	0	14.0525	14.5976	14.6227	14.5878	0	13.9333	13.9985	205.108	4.20771	[M+H]+	205.1076@4.2077065		FindByFormula
Tocopheronic acid	16.1551	16.2709	16.2787	16.2867	16.2646	16.1543	16.1262	16.1161	16.1328	16.2179	16.2025	16.2182	16.0575	16.077	16.0893	16.3278	16.3825	16.2862	16.2261	16.1767	16.6604	16.1536	16.0717	16.0998	15.7834	15.9443	15.9458	16.1868	16.1331	16.1629	16.0397	16.2472	16.2598	16.1815	16.1862	16.2276	294.144	4.25136	[M+H]+	294.1444@4.2513614		FindByFormula
PC(O-2:0/O-1:0) Esi+4.2874722	15.8784	16.002	16.0083	15.8185	15.9018	15.8917	15.8034	16.1872	15.7998	15.9437	15.8669	15.9189	15.8883	15.8438	15.7677	15.065	15.9543	15.8675	15.8028	15.9804	15.7003	15.8859	15.8312	15.8602	15.6321	15.9106	15.7086	15.3658	15.7994	15.8919	15.8699	15.95	15.9718	15.774	15.9551	16.2384	322.139	4.28747	[M+H]+	322.1395@4.2874722		FindByFormula
Palmitoyl N-Isopropylamide	15.0906	15.1195	15.1707	14.7725	14.6806	14.7091	15.7204	15.8185	15.7477	15.7257	15.7495	15.7528	15.714	15.7874	15.8098	16.3453	16.3696	16.3418	14.7769	14.7821	14.6973	15.3934	15.4151	15.3607	17.2317	17.2404	17.2299	13.3617	13.327	0	0	0	0	13.4672	13.4702	13.5543	319.287	4.32175	[M+H]+	319.2874@4.3217506		FindByFormula
2,2'-(3-methylcyclohexane-1,1-diyl)diacetic acid	17.218	16.9905	17.0134	17.0923	17.1201	17.3116	16.9719	17.0539	17.0989	17.1108	17.1246	17.1078	16.9644	17.0433	16.9598	17.4102	17.1156	17.1343	17.0611	17.1627	16.9273	17.2082	16.7937	16.9589	16.6407	16.8978	16.8392	16.869	17.0185	17.286	17.1243	17.1556	17.1238	16.9884	17.3517	16.8891	236.103	4.36678	[M+H]+	236.103@4.3667784		FindByFormula
3,4-Dimethylphenol	17.3806	17.3755	17.3532	17.2398	17.2635	17.3287	17.595	17.3549	17.3166	17.2981	17.2696	17.358	17.3579	17.4159	17.418	17.4075	17.2136	17.3684	17.2953	16.9504	17.746	17.1006	17.5314	17.4707	17.4122	17.0512	17.0314	17.715	17.275	17.6808	17.2268	17.3628	17.2782	17.2531	17.6769	17.2724	122.073	4.37058	[M+H]+	122.0734@4.370584		FindByFormula
3Z-Nonen-2,5-dione	15.7607	15.8513	15.9161	15.9679	15.9243	15.9575	15.8816	15.9634	15.9595	15.9068	16.0603	15.9147	15.9836	15.835	15.8689	15.9111	15.7126	15.9809	15.8033	15.8778	15.9047	15.7888	15.7086	15.6486	15.6609	15.8286	15.5392	15.8901	15.944	15.8115	15.837	15.9461	16.028	15.8155	15.9749	15.7877	176.082	4.37131	[M+H]+	176.0815@4.3713055		FindByFormula
Funtumine	16.3645	16.3905	16.4246	15.7721	15.8222	15.8021	16.4178	16.3799	16.4217	15.0775	15.0606	15.0871	15.1578	15.2133	15.1304	14.4252	14.3416	14.3257	14.8605	14.9462	14.9101	15.5727	15.5419	15.5468	17.3899	17.3651	17.3912	14.2726	14.1885	14.1876	13.4696	13.5826	13.5272	14.2928	14.3813	14.4134	317.272	4.43861	[M+H]+	317.2722@4.4386115		FindByFormula
Anatoxin a(s)	16.0927	16.1185	16.1015	16.1486	15.9102	15.6987	15.7305	16.0634	16.0665	16.0588	16.1545	15.4447	16.1033	15.8047	15.8357	15.8818	15.981	15.9732	16.0438	15.7303	15.8752	15.9928	16.0102	15.9638	15.8003	15.8868	15.9172	15.9069	16.1289	16.0874	16.1328	15.8661	16.0804	16.0894	16.1084	16.1541	252.098	4.44281	[M+H]+	252.0977@4.4428053		FindByFormula
Macamide B	16.1564	16.1443	16.1648	16.0646	15.9999	16.0252	16.1856	16.2063	16.1982	18.2796	18.273	18.266	18.0813	18.06	18.0722	18.3831	18.374	18.4081	16.2082	16.2554	16.1991	16.6572	16.6742	16.6855	17.052	17.1176	17.0548	13.8164	13.8199	13.8337	13.375	13.4022	0	13.843	13.9594	13.9254	345.303	4.48983	[M+H]+	345.303@4.4898276		FindByFormula
3-Ethenyl-4-hydroxy-2,5-dimethylhex-5-en-2-yl acetate	16.7157	16.5531	16.6813	16.4546	16.5697	16.6081	16.5233	16.5686	16.52	16.442	16.486	16.4641	16.4181	16.4752	16.4745	16.6993	16.6501	16.6295	16.4808	16.5558	16.4527	16.4352	16.3914	16.3574	16.4968	16.3487	16.654	16.4617	16.4739	16.4648	16.6094	16.5676	16.4637	16.3716	16.4435	16.6359	234.123	4.52039	[M+H]+	234.1233@4.5203896		FindByFormula
(3R,5S)-5-Methyl-3-((E)-nona-6,8-dien-1-yl)octahydro-1H-pyrrolo[1,2-a]azepine	18.3343	18.3295	18.3475	17.5981	17.54	17.5125	17.7112	17.7122	17.7114	15.9967	16.0107	15.9686	0	0	15.1602	0	0	0	17.0433	17.0105	17.0562	17.3416	17.3426	17.3429	19.7153	19.7342	19.7177	0	0	0	0	0	0	15.1219	15.1475	0	275.261	4.55696	[M+H]+	275.2613@4.5569577		FindByFormula
Palmitoyl N-Isopropylamide	15.8184	15.8622	15.8426	15.5002	15.4545	15.4435	16.4396	16.4695	16.4006	16.4805	16.4341	16.468	16.2637	16.1694	16.1997	17.3703	17.3592	17.3411	15.2315	15.2624	15.2787	15.933	15.9313	15.9354	17.5555	17.5864	17.5938	13.9044	13.9851	13.9602	13.5302	13.477	13.5231	14.1306	14.2991	14.2189	319.287	4.56533	[M+H]+	319.2874@4.565333		FindByFormula
tetranor-PGDM lactone	17.2019	17.3642	16.4045	16.3139	17.3095	17.3019	17.3305	17.389	17.2581	17.2504	17.4235	17.4015	17.3249	17.3751	17.4522	17.3401	17.369	17.3162	17.4163	16.4238	16.4079	17.224	17.2974	17.205	16.9318	16.9648	17.1639	17.3891	17.297	17.3316	16.2984	17.3129	17.3138	17.2633	17.3057	17.2318	310.14	4.6105	[M+H]+	310.1396@4.6104994		FindByFormula
1,2,3-Tris(1-ethoxyethoxy)propane	16.4621	16.4657	16.4956	16.7329	16.8207	16.9908	17.0104	16.942	17.0675	16.1599	16.2915	16.565	16.3242	16.4755	16.5878	15.9591	16.0007	16.1489	16.3269	16.7834	16.7016	16.8423	16.9115	16.9728	17.161	17.2488	17.2916	16.0867	16.1624	16.3839	15.8671	15.9897	16.3321	15.8284	15.9571	16.2772	308.221	4.61617	[M+H]+ [M+Na]+	308.2211@4.616167		FindByFormula
5-Heptyltetrahydro-2-oxo-3-furancarboxylic acid	15.841	15.7068	16.0752	15.7456	15.9423	15.6711	15.8732	15.6901	15.6591	15.7235	15.6129	15.8283	15.805	15.9129	15.8736	15.6619	15.729	15.7322	15.6547	15.8897	15.9158	15.6378	15.6584	15.7356	15.3037	15.49	15.5658	15.8511	15.8035	15.7121	15.7852	15.7352	15.7732	15.8879	15.8299	15.9386	250.118	4.61783	[M+H]+	250.1182@4.6178327		FindByFormula
n-Pentadecylamine	16.3711	16.3943	16.4067	17.204	17.156	17.1576	16.8546	16.8248	16.8365	14.8016	14.8617	14.7973	16.0769	16.071	15.9985	14.509	14.4378	14.4871	16.2624	16.634	16.5332	17.2477	17.2631	17.2469	17.7747	17.7795	17.7679	14.3765	14.657	15.0615	15.2296	15.1712	15.3338	15.1144	15.1417	15.1569	227.262	4.64094	[M+H]+	227.2615@4.6409435		FindByFormula
Triethyl citrate	17.2864	17.3233	17.2921	17.5249	17.2274	17.324	18.3226	18.3562	18.1967	16.9388	16.5644	16.6781	16.8978	16.9796	17.0017	16.858	16.9511	16.9326	17.4606	17.7129	17.641	18.8241	18.8699	18.9279	18.3242	18.1508	18.0943	16.7249	16.7134	16.6679	17.4194	17.4195	17.5641	17.6849	17.6798	17.7553	298.103	4.65711	[M+H]+	298.103@4.657111		FindByFormula
5-Butyltetrahydro-2-oxo-3-furancarboxylic acid	17.5518	17.579	17.5854	17.6161	17.5769	17.6136	17.6379	17.6028	17.6016	17.5442	17.5554	17.5763	17.5776	17.5528	17.5489	17.5524	17.5876	17.6041	17.5604	17.5387	17.5541	17.5197	17.5481	17.5403	17.4111	17.4832	17.4564	17.57	17.5676	17.5996	17.5693	17.572	17.6006	17.5285	17.5786	17.5385	208.071	4.69569	[M+H]+	208.0712@4.695694		FindByFormula
Palmitoyl N-Isopropylamide	15.7963	15.8853	15.7764	15.369	15.3511	15.4165	16.3044	16.3182	16.2887	15.569	15.5616	15.5686	15.5609	15.5298	15.5603	16.4075	16.3726	16.4198	14.9554	14.9861	15.0021	15.5528	15.6158	15.6473	17.3385	17.3412	17.3124	14.0395	14.0912	14.0516	13.691	13.6751	13.6485	14.2009	14.0767	14.2061	319.288	4.71272	[M+H]+	319.2875@4.712722		FindByFormula
C23 H41 N O	18.2338	18.203	18.2664	14.962	19.3593	19.3936	15.3154	15.4321	15.4165	17.392	17.431	17.3608	17.2913	17.3506	17.3545	17.7246	17.7882	17.8099	15.6802	15.8163	15.7478	16.3086	16.2952	16.1728	16.4312	16.3875	16.4823	17.0561	17.0445	16.9044	16.1518	16.3148	16.2963	17.4825	17.5061	17.4899	347.319	4.72445	[M+H]+	347.3187@4.724445		FindByFormula
C16 Sphinganine	16.2524	16.3396	16.3545	16.2747	16.2744	16.3134	17.3712	17.3719	17.3967	17.3857	17.4041	17.3715	17.1705	17.1785	17.1822	17.2411	17.2288	17.262	17.1289	17.2199	17.0674	18.146	18.1429	18.1624	17.1965	17.2425	17.2231	17.4758	17.445	17.5064	16.4916	16.4976	16.4835	15.9807	15.9866	16.0205	273.267	4.75603	[M+H]+	273.267@4.756028		FindByFormula
Glucosyl (E)-2,6-Dimethyl-2,5-heptadienoate	17.0317	17.0399	17.0267	17.0491	16.9797	17.0109	17.0443	16.9979	17.0165	16.9718	16.942	16.9076	16.9909	16.9064	16.8863	17.0305	17.0325	16.9756	16.9317	16.9701	17.0052	16.8607	16.9128	16.8689	16.7582	16.8229	16.8006	17.0445	17.0746	17.0091	17.0988	17.0898	16.9699	17.0533	0	17.0706	338.134	4.75909	[M+H]+	338.1343@4.7590857		FindByFormula
C23 H41 N O	18.2203	18.2664	18.2797	19.3628	19.3602	19.3932	19.0679	19.0685	19.0467	21.3655	21.3711	21.3529	22.3648	22.3781	22.3782	20.4672	20.45	20.457	20.6699	20.6982	20.6757	21.1739	21.1592	21.1414	19.4584	19.5115	19.5063	17.0473	17.0492	16.9189	16.3085	16.3108	16.2963	17.4863	17.566	17.5162	347.319	4.7897	[M+H]+	347.3189@4.789695		FindByFormula
Tetradecylamine	18.652	18.6416	18.6222	18.2561	18.2793	18.234	18.8128	18.8644	18.8264	19.7239	19.7252	19.7213	19.3994	19.4135	19.4156	20.3281	20.3045	20.3135	18.7803	18.8525	18.8597	18.8225	18.8269	18.8157	19.2331	19.2592	19.2539	18.5316	18.5299	18.5647	19.2416	19.2501	19.2285	18.391	18.3836	18.4043	213.246	4.79339	[M+H]+	213.2459@4.7933884		FindByFormula
C29 H47 N O3	14.8866	14.9134	15.0069	14.8268	14.7709	14.8535	14.7047	14.8088	14.7866	16.3454	16.3925	16.3622	16.1404	16.09	16.095	16.3902	16.378	16.3748	15.4791	15.3509	15.4448	15.2156	15.2717	15.1966	13.6313	13.6224	13.6126	0	0	0	13.7325	13.6525	13.6493	0	0	0	457.355	4.8136	[M+H]+	457.3553@4.8136		FindByFormula
Ala Thr Lys	0	0	0	16.2277	16.2229	16.277	0	0	0	0	0	0	16.1775	16.0808	16.1214	0	0	0	0	16.4987	16.2417	0	0	0	16.0174	16.0025	15.9838	0	0	0	0	0	0	0	0	0	318.192	4.81673	[M+H]+	318.192@4.816727		FindByFormula
C17 Sphinganine	20.0252	20.0284	20.0258	19.0763	19.1126	19.1195	19.342	19.3934	19.3846	19.3804	19.4032	19.4061	19.5138	19.479	19.5142	19.5716	19.5598	19.5657	19.8593	19.9015	19.8756	19.5127	19.5194	19.5249	19.4444	19.4446	19.4765	19.3293	19.3341	19.3509	18.7587	18.7326	18.7439	18.7099	18.7483	18.749	287.283	4.82267	[M+H]+	287.2825@4.822666		FindByFormula
Xestoaminol C	16.0109	15.991	15.9044	15.5946	15.4735	15.5655	16.788	16.7368	16.6839	16.2123	16.2078	16.2559	16.1221	16.038	16.1035	15.7343	15.6187	15.7142	16.5967	16.7041	16.6684	16.9307	16.9627	16.8839	16.7063	16.6289	16.6662	15.8483	15.7306	15.8287	15.2565	15.3576	15.2822	0	0	0	229.241	4.84167	[M+H]+	229.2407@4.841667		FindByFormula
C13 H29 N	15.2189	0	0	15.5942	15.568	15.546	17.1037	17.1608	17.0712	15.8732	15.9124	15.9008	15.905	15.8025	15.8688	16.2602	16.263	16.1959	16.5369	16.5607	16.5386	16.4699	16.4975	16.4622	17.1124	17.1587	17.1374	15.2709	15.3125	15.3266	15.5362	15.545	15.5335	0	0	0	199.23	4.86961	[M+H]+	199.23@4.8696127		FindByFormula
Glucosyl (E)-2,6-Dimethyl-2,5-heptadienoate	16.2405	16.4026	16.2751	16.4549	16.5577	16.3412	16.38	16.4323	16.277	16.4875	16.3605	16.2895	16.3451	16.4928	16.2895	16.2755	16.2545	16.3722	16.3393	16.4164	16.4471	16.5171	16.2202	16.1955	16.2364	16.1588	16.2473	16.2355	16.2893	16.3792	16.3379	16.3479	16.4144	16.281	14.2666	16.3	338.134	4.89731	[M+H]+	338.1343@4.8973064		FindByFormula
4,6-Dipentyloctahydro-2H-quinolizine	15.4506	15.411	15.4317	15.5112	15.4671	15.4809	15.3187	15.3315	15.3486	18.9293	18.9577	18.9511	17.5986	17.6452	17.6561	20.1328	20.1282	20.138	17.1547	17.2257	17.1712	17.3013	17.3077	17.2618	16.8879	16.9178	16.9432	0	0	0	14.0483	14.0207	14.1237	0	0	0	301.277	4.92757	[M+H]+	301.2768@4.9275665		FindByFormula
C17 Sphinganine	21.1883	21.2118	21.1593	20.2627	20.2645	20.2491	20.4125	20.4088	20.3975	20.5636	20.593	20.5578	20.5842	20.634	20.631	20.4035	20.4002	20.4102	20.8924	20.9191	20.8902	20.6007	20.6258	20.6011	20.463	20.4173	20.4391	20.4016	20.3984	20.4048	19.9469	19.95	19.9311	19.8653	19.8923	19.8832	287.283	4.94956	[M+H]+ [M+Na]+	287.2833@4.949556		FindByFormula
N4-Phosphoagmatine	17.0062	17.0741	17.0282	16.9707	17.0342	17.0581	17.4365	17.4669	17.4346	16.9604	17.0222	17.0186	17.0675	17.0768	17.0387	16.8941	16.9741	16.9395	17.0071	17.0542	17.0748	17.1487	17.1541	17.1481	17.3634	17.3227	17.4358	16.9007	16.9285	17.0144	17.0289	17.0036	16.9804	16.9512	16.9725	16.9787	210.087	5.009	[2M+H]+ [M+H]+ [M+Na]+	210.0871@5.0090003		FindByFormula
Asn His Gly	17.9518	17.9667	17.9419	17.9367	17.9581	17.9795	17.9057	17.9526	17.9433	17.9081	17.945	17.9046	17.9755	17.9376	17.9408	17.9921	17.9752	17.9611	17.9325	17.9572	17.9547	17.8606	17.8452	17.8445	17.7095	17.7288	17.7326	17.9429	17.9502	17.9648	17.9863	17.9204	17.9593	17.9005	17.9663	17.9506	326.134	5.01111	[M+H]+	326.1343@5.0111117		FindByFormula
C23 H16 O	15.7459	15.7651	15.7209	16.0603	16.1025	16.193	15.142	15.2122	15.1221	15.1852	15.1661	15.1419	15.3906	15.4019	15.4435	15.2001	15.1198	15.1625	17.1663	17.2352	17.2465	16.8788	16.8823	16.8933	16.898	16.9305	16.949	15.6102	15.6374	15.5967	16.3389	16.3268	16.3627	17.0183	16.9992	17.0577	308.122	5.04103	[M+H]+ [M+Na]+	308.1216@5.041027		FindByFormula
C15 H33 N O	17.6261	17.5934	17.6067	16.6143	16.6345	16.6226	16.8963	16.851	16.8969	16.8801	16.9172	16.9513	16.8786	16.8832	16.9293	17.1445	17.126	17.0069	17.4385	17.4501	17.3421	16.9138	16.9079	16.8644	17.1507	17.154	17.1282	16.692	16.7548	16.7845	16.5237	16.4984	16.4229	16.3515	16.3486	16.4025	243.256	5.04314	[M+H]+	243.2565@5.0431395		FindByFormula
Xestoaminol C	18.9642	18.9673	18.9662	17.7036	17.7091	17.7452	21.0396	21.046	21.0185	17.7744	17.7524	17.761	19.2212	19.2141	19.2191	18.6032	18.5835	18.6091	18.5095	18.5875	18.5857	20.3613	20.3596	20.3384	21.1725	21.1868	21.1771	17.146	17.1374	17.1915	17.1269	17.1393	17.0909	18.1005	18.1066	18.075	229.24	5.10228	[2M+H]+ [M+H]+ [M+Na]+	229.2403@5.1022778		FindByFormula
C17 Sphinganine	20.8211	20.7103	20.8035	19.3517	19.3753	19.3755	19.4209	19.4257	19.4294	19.7437	19.7689	19.7425	19.8584	19.8772	19.8654	19.054	19.0476	19.0635	19.6831	19.7317	19.7279	19.9753	20.0036	19.9858	19.3669	19.3614	19.3786	19.3004	19.3201	19.34	19.3346	19.3406	19.3604	19.172	19.1943	19.1761	287.282	5.12417	[M+H]+ [M+Na]+	287.2821@5.1241674		FindByFormula
C19 H40 N2 O	0	0	0	0	0	0	0	0	0	16.5136	16.4883	16.5005	16.2068	16.2318	16.2083	16.4813	16.5118	16.554	16.5911	16.6336	16.6262	16.5731	16.596	16.5591	15.6445	15.5911	15.587	14.0921	14.0776	13.9749	15.5256	15.566	15.5035	14.4183	14.4213	14.3891	312.314	5.16052	[M+H]+	312.3141@5.1605186		FindByFormula
Pro Phe Gln	15.3787	15.5378	15.4162	15.5111	15.2936	15.0254	15.0644	15.3088	15.3502	15.3544	15.3803	15.1193	15.5171	15.4384	15.5724	15.2514	14.7357	15.2126	15.2204	15.0258	15.1618	15.1359	15.1027	15.125	14.8888	14.9221	0	15.8036	15.7775	15.8901	15.4177	15.3549	15.5284	15.2723	15.5189	15.5596	412.171	5.19683	[M+H]+	412.1714@5.196829		FindByFormula
C15 H33 N O	16.5142	16.5338	16.5384	15.4622	15.5208	15.5053	15.4224	15.4076	15.4391	15.5566	15.561	15.4562	15.6776	15.6621	15.6914	15.2748	15.1944	14.9224	16.005	16.0049	15.8518	15.5199	15.5623	15.5345	15.3951	15.4223	15.3696	15.8626	15.836	15.8606	15.6207	15.6384	15.4836	15.371	15.3888	15.3656	243.256	5.202	[M+H]+	243.2564@5.202001		FindByFormula
3-Ethenyl-4-hydroxy-2,5-dimethylhex-5-en-2-yl acetate	0	0	0	0	0	0	0	0	0	0	0	15.5365	0	0	0	0	0	0	0	0	0	15.0759	15.0799	14.933	15.0158	15.0181	15.1055	0	0	0	0	0	0	0	0	0	212.139	5.20329	[M+H]+	212.1393@5.203285		FindByFormula
C21 H37 N	25.9394	25.9391	25.9401	25.6557	25.6561	25.6678	26.0249	26.0373	26.0279	26.0472	26.0664	26.0604	25.6319	25.6341	25.6304	26.3136	26.3212	26.3243	26.0556	26.0769	26.0755	25.977	25.9706	25.9741	26.4174	26.4179	26.4188	24.0038	23.9991	24.0202	25.2295	25.2373	25.242	25.0272	25.0232	25.0222	303.294	5.251	[M+H]+	303.2938@5.251		FindByFormula
2-Heptyl-1,6-dimethylpiperidine	18.7291	18.7292	18.7544	17.9408	17.9716	17.9704	18.9608	18.9618	18.9702	19.0108	19.0435	19.0151	17.8884	17.891	17.9373	19.6023	19.5909	19.5855	19.0722	19.0896	19.0667	18.7964	18.8418	18.8391	19.7726	19.7898	19.7783	0	0	0	16.7997	16.7951	16.7844	16.1433	16.2123	16.1571	211.23	5.2517	[M+H]+	211.2302@5.2516975		FindByFormula
Crasseride 2a	15.7201	15.7214	15.7025	13.789	13.9724	13.8933	16.1999	16.1596	16.15	16.2856	16.3374	16.3064	13.6931	13.742	13.7658	17.2084	17.2672	17.1922	16.3296	16.3898	16.282	15.8356	15.8126	15.8057	17.2808	17.3033	17.3071	0	0	0	0	0	0	0	0	0	738.536	5.25311	[M+H]+	738.5359@5.253112		FindByFormula
N-Methyldioctylamine	16.7769	16.6164	16.718	17.8986	17.8835	17.8819	17.7366	17.7057	17.7119	16.8091	16.874	16.8882	17.263	17.3332	17.3398	17.3658	17.3613	17.3281	17.3234	17.6935	17.569	17.6964	17.6934	17.7115	17.9085	17.8691	17.8967	16.1411	16.322	16.6987	17.2866	17.3021	17.317	16.672	16.7553	16.7231	255.293	5.35864	[M+H]+	255.2927@5.3586392		FindByFormula
3,7,8,15-Scirpenetetrol	16.3747	16.6186	16.2648	16.2565	16.2166	16.439	16.2602	16.1469	16.2397	16.262	16.4707	16.1669	16.2011	16.3268	16.2816	16.3364	16.3292	16.2876	16.2247	16.2697	16.6082	16.4709	16.2212	16.1261	16.0424	16.3707	16.2143	16.2155	16.188	16.2321	16.297	16.4926	16.4355	16.1954	16.4784	16.3832	298.139	5.40447	[M+H]+ [M+Na]+	298.1395@5.404473		FindByFormula
Leu Lys Ser	17.9838	17.9642	17.7258	17.7143	17.6536	17.6202	18.1268	17.9302	17.553	18.1152	17.915	17.9688	17.629	17.4864	17.5142	17.608	17.9939	18.2118	18.1184	17.7373	18.0609	17.4264	17.5225	17.932	17.3884	17.8678	17.9908	17.5754	17.3537	17.05	17.6251	17.6948	17.6057	17.7045	17.7219	17.656	384.176	5.41819	[M+H]+	384.1765@5.4181943		FindByFormula
C20 H35 N	16.1439	16.1047	16.124	0	0	0	0	0	0	17.155	17.2112	17.1932	17.7963	17.8135	17.8191	18.2105	18.1959	18.1887	18.3351	18.35	18.3335	17.906	17.8847	17.8724	15.8024	15.7887	15.7028	0	0	0	0	15.1381	15.0852	0	0	0	289.277	5.43022	[M+H]+	289.2771@5.4302173		FindByFormula
C19 H41 N O2	18.7549	18.7486	18.807	17.4679	17.452	17.4982	17.5417	17.5112	17.4685	17.7587	17.803	17.7865	17.9884	17.9746	17.9797	17.4029	17.4735	17.4008	17.9868	18.0428	18.0481	17.9747	17.901	17.5627	17.4966	17.5606	17.5372	17.5705	17.5853	17.645	17.2474	17.2366	17.1812	17.1086	17.0671	17.1015	315.314	5.47783	[M+H]+	315.3137@5.4778333		FindByFormula
1-Hexadecylamine	16.7283	16.7466	16.6889	16.2177	16.2213	16.2444	17.0405	17.0695	17.0128	18.2374	18.2382	18.2277	18.3425	18.2804	18.2877	19.1288	19.1257	19.1328	17.6449	17.7825	17.7358	17.9484	17.9334	17.9116	17.7519	17.8107	17.7576	17.3314	17.3977	17.4813	17.773	17.7886	17.7497	16.6752	16.7244	16.7864	241.277	5.48025	[M+H]+	241.2773@5.4802494		FindByFormula
C29 H47 N O2	0	0	0	0	0	0	0	0	0	17.3485	17.3939	17.3727	16.7893	16.744	16.8175	17.5067	17.4727	17.5035	15.9666	15.9913	15.9369	15.5372	15.5984	15.5377	0	0	0	0	0	0	0	0	0	0	0	0	441.36	5.49487	[M+H]+	441.3604@5.494867		FindByFormula
C23 H39 N	15.8726	15.8972	15.9217	16.0191	16.0381	15.9905	15.4227	15.4662	15.4589	19.5505	19.5543	19.5602	18.2923	18.2713	18.2858	20.4328	20.4252	20.4109	18.5419	18.6029	18.554	18.9804	18.9837	18.9801	18.3513	18.3634	18.3814	16.0297	15.9498	16.0834	17.1783	17.1964	17.1955	16.0507	16.0092	16.0183	329.308	5.50328	[M+H]+	329.3082@5.5032773		FindByFormula
C23 H39 N	15.8822	15.9051	15.9217	16.0327	16.052	16.0065	15.4292	15.4811	15.4589	19.5539	19.5577	19.5636	18.2923	18.2759	18.29	20.4352	20.4251	20.4109	18.5419	18.6029	18.554	18.9804	18.9837	18.9837	18.3513	18.3634	18.3814	16.0353	15.9498	16.0894	17.1854	17.202	17.2022	16.0552	16.0135	16.0183	329.308	5.50328	[M+H]+	329.3081@5.5032773		FindByFormula
C22 H39 N	17.7285	17.7687	17.7481	17.0946	17.1639	17.1545	17.669	17.7886	17.7161	18.5782	18.6236	18.5645	17.358	17.3943	17.4489	19.6661	19.6819	19.6819	18.2505	18.3536	18.294	18.077	17.985	18.1291	18.5537	18.5032	18.6293	0	0	0	17.1301	17.1306	17.1279	15.9392	15.8558	15.8948	317.308	5.53839	[M+H]+	317.3085@5.538394		FindByFormula
n-Pentadecylamine	13.6117	13.6011	13.6013	13.8994	13.9588	13.8539	14.5389	14.4569	14.5609	14.6039	14.7024	14.6276	14.7266	14.6678	14.5971	15.5877	15.5261	15.5347	15.4614	15.5393	15.4868	15.5759	15.5844	15.4857	15.988	15.9285	15.9184	14.5677	14.4768	14.4899	14.8775	14.8121	14.8094	13.8264	13.896	13.8277	227.262	5.54539	[M+H]+	227.2616@5.545389		FindByFormula
C20 H43 N	15.6402	15.6783	15.7179	14.3678	14.3267	14.3421	16.7049	16.7596	16.7325	15.4332	15.6457	15.6497	15.5766	15.6019	15.6556	14.1849	14.7858	15.5806	15.1541	15.2106	15.1919	15.6702	15.672	15.6959	16.4069	16.4411	16.472	13.3829	13.7228	14.3293	15.2581	15.2755	15.2358	0	0	13.4189	297.339	5.58068	[M+H]+	297.3395@5.580677		FindByFormula
C19 H41 N O2	19.869	19.8474	19.8452	18.3963	18.3757	18.4248	18.4774	18.4754	18.4844	18.767	18.7769	18.7621	18.9516	18.9395	18.9695	18.2896	18.2955	18.2865	18.8544	18.9056	18.885	19.0501	19.0118	19.0371	18.4743	18.5245	18.4998	18.4709	18.4665	18.4764	18.1907	18.185	18.224	18.0474	17.9999	18.0647	315.314	5.58195	[M+H]+ [M+Na]+	315.3137@5.581945		FindByFormula
C21 H43 N O4	15.6138	15.6607	15.6308	16.2473	16.1897	16.2154	16.5516	16.5303	16.5936	14.6719	14.8241	14.7868	15.2403	15.288	15.2828	15.1528	15.237	15.2158	15.6895	15.8485	15.7511	15.7398	15.6739	15.6907	14.9908	15.0652	15.1126	14.2493	14.4518	14.5932	14.8509	14.909	14.8554	14.6303	14.5796	14.6758	373.319	5.61011	[M+H]+	373.319@5.6101117		FindByFormula
C18 H32 N2 O3	18.487	18.4973	18.4983	19.8013	19.777	19.7917	18.1154	18.1078	18.1111	17.6246	17.6738	17.8422	20.018	20.0357	20.0486	18.1755	18.1715	18.2044	18.7703	20.382	20.0691	17.8186	17.8724	17.8157	19.9784	19.9965	19.9967	16.0743	16.7406	17.3734	18.1907	18.1707	18.2158	15.7018	15.848	15.7756	324.241	5.61644	[M+H]+ [M+K]+ [M+Na]+	324.2411@5.616445		FindByFormula
3-Hydroxy-N-methylpyridinium	17.9578	17.901	17.8824	17.7679	17.7194	17.7474	18.3807	18.4186	18.3915	17.2932	17.2473	17.3549	17.2345	17.338	17.3684	16.9282	16.9041	16.9738	17.4847	17.9698	17.8097	17.4981	17.4801	17.4901	17.9593	17.9462	17.9952	16.9682	17.0633	17.4412	17.3148	17.2268	17.2318	17.1558	17.1317	17.1671	148.016	5.67706	[M+H]+	148.0162@5.6770554		FindByFormula
(R)-Apiumetin	20.0625	20.0201	20.031	19.8511	19.9003	19.9265	20.4343	20.4759	20.4535	19.3914	19.3961	19.4794	19.3677	19.4863	19.4438	19.0023	19.0068	19.0179	19.6504	20.0653	19.9357	19.6212	19.5974	19.6321	20.091	20.1143	20.0963	19.0505	19.2346	19.5326	19.3755	19.382	19.3492	19.2225	19.2242	19.3676	244.072	5.67819	[M+2H]+2 [M+H]+	244.0716@5.678194		FindByFormula
12-amino-dodecanoic acid	15.5644	15.5408	15.641	15.418	15.5343	15.5084	16.2408	16.206	16.2309	15.2801	15.267	15.3394	15.5261	15.4863	15.5234	14.7081	14.7468	14.6771	15.1751	15.8909	15.7166	15.5972	15.5414	15.636	15.9987	16.0242	15.99	14.8986	15.0925	15.5767	15.2215	15.1889	15.2776	14.9557	15.0622	15.0832	237.171	5.69372	[M+H]+	237.1706@5.6937222		FindByFormula
C9 H16 N6 O2	15.6451	15.7247	15.4775	15.6862	0	15.6923	15.8249	15.6861	15.6829	15.7757	15.8446	15.8405	15.8894	15.826	15.6843	15.6058	15.8514	15.7331	15.6751	16.015	15.6869	15.6764	15.6881	15.8878	15.9718	15.8812	15.7068	15.9756	15.953	16.2778	15.6923	15.7492	15.8789	15.9097	15.9047	15.6658	240.134	5.70963	[2M+H]+ [M+H]+ [M+Na]+	240.1342@5.709628		FindByFormula
C19 H41 N O2	19.1941	19.1993	19.1979	17.6756	17.6782	17.7061	17.4776	17.5208	17.4894	18.0182	18.0317	18.0471	17.9395	17.9707	17.9967	17.2468	17.2576	17.2245	17.7296	17.7458	17.6817	18.0079	18.0035	17.9946	17.4624	17.495	17.4469	17.4474	17.4705	17.4755	17.545	17.5379	17.5508	17.4446	17.4078	17.4416	315.314	5.71969	[M+H]+ [M+Na]+	315.3137@5.719694		FindByFormula
C16 H35 N O	17.1428	17.1118	17.1572	15.8308	15.7797	15.819	16.4742	16.4199	16.3735	15.6874	15.6226	15.5923	16.7035	16.7976	16.8002	16.7088	16.7053	16.6712	15.9779	16.1066	16.1108	17.156	17.1922	17.1844	18.2083	18.2505	18.1606	15.8666	15.8575	15.9525	15.407	15.3687	15.41	16.3916	16.3088	16.3997	257.272	5.74478	[M+H]+ [M+Na]+	257.272@5.744778		FindByFormula
2-Hexyl-6-pentylpiperidine	17.1012	17.1264	17.024	16.1389	16.18	16.1999	17.1773	17.0862	17.0917	18.7916	18.7367	18.7549	17.0244	16.9376	17.1494	19.6279	19.6182	19.6311	18.5561	18.6381	18.5565	18.3613	18.347	18.3532	18.2794	18.2373	18.3073	0	0	0	17.5873	17.6137	17.6699	14.9078	15.0228	15.1923	239.261	5.792	[M+H]+	239.2612@5.792		FindByFormula
C23 H41 N	25.3637	25.3613	25.3467	25.0959	25.1	25.0946	25.3586	25.3654	25.3589	25.8032	25.8152	25.8107	25.3533	25.3578	25.3523	26.1071	26.1031	26.1138	25.7642	25.7742	25.7684	25.6936	25.6906	25.7	25.6642	25.6693	25.6813	24.3405	24.3364	24.3509	25.509	25.5009	25.5033	24.7258	24.726	24.7222	331.325	5.79522	[M+H]+	331.3253@5.7952223		FindByFormula
Pro His Asn	16.7006	16.764	16.6704	16.7099	16.9291	17.0259	16.7636	16.6246	16.5485	16.3247	16.0211	16.3401	16.75	17.0308	16.7351	16.0964	16.3562	16.4228	16.4397	16.587	16.3739	16.5763	16.4015	16.287	16.7359	16.3175	16.3584	17.1564	17.227	17.2615	16.7171	16.763	16.7985	16.9966	17.3541	17.1805	366.166	5.85042	[M+H]+	366.1657@5.8504167		FindByFormula
Stearamide	17.1248	17.0948	17.1288	17.0029	17.0443	16.98	16.6652	16.6828	16.6405	17.2283	17.2237	17.2632	17.4324	17.4281	17.4151	17.6312	17.6737	17.6159	17.0176	16.9986	17.0002	17.0298	17.0916	17.064	16.517	16.4931	16.6099	0	0	0	16.4772	16.3714	16.3858	0	15.1719	15.2195	283.288	5.86356	[M+H]+ [M+Na]+	283.2879@5.863563		FindByFormula
Lys Gly Val	16.5956	16.5427	16.546	16.5991	16.6333	16.6456	16.4112	16.4854	16.4793	16.2654	16.3187	16.3381	16.5863	16.4647	16.5069	16.1753	16.2867	16.2062	16.4984	16.3031	16.4079	16.4129	16.324	16.3973	16.2264	16.2701	16.3481	16.8428	16.8483	16.8725	16.5828	16.5847	16.6204	16.8177	16.7453	16.8285	340.15	5.86967	[M+H]+	340.15@5.8696675		FindByFormula
Panaquinquecol 7	15.6109	15.6485	15.6933	15.7213	15.6482	15.8368	15.7362	15.8659	15.8182	16.2777	15.6892	16.0251	15.5461	15.8435	15.4598	15.6717	15.5415	15.4985	16.3783	15.6255	15.697	15.6211	15.7978	15.9363	15.4028	16.181	15.7344	15.814	15.5004	15.9805	15.6234	15.9178	15.7719	15.7979	15.8013	15.8338	276.17	5.88628	[2M+K]+ [M+H]+	276.1703@5.886278		FindByFormula
PC(O-2:0/O-1:0)	15.4421	15.4379	15.4198	16.7734	16.7898	16.7631	16.0676	16.1096	16.015	15.9019	15.9462	15.8906	15.1288	15.1124	15.1557	15.7212	15.6999	15.7101	15.1457	15.4039	15.2995	15.6423	15.6465	15.6382	15.527	15.575	15.5636	15.5383	15.544	15.546	15.1506	15.0937	15.1387	15.6564	15.6453	15.5498	322.14	5.89539	[M+H]+	322.1397@5.895388		FindByFormula
Dodemorph	17.8161	17.8313	17.8362	17.7819	17.8369	17.807	17.5126	17.5223	17.4617	17.7566	17.793	17.7556	17.9721	17.9851	18.0011	18.1783	18.084	18.0662	17.325	17.303	17.281	17.2776	17.3126	17.259	16.9391	16.9704	17.0108	16.126	16.2053	16.2047	16.2675	16.2567	16.2699	16.0387	15.906	16.0145	281.272	5.89894	[M+H]+	281.2722@5.8989444		FindByFormula
C19 H41 N	20.644	20.6518	20.6525	19.6115	19.6115	19.6059	19.2536	19.2616	19.2549	18.481	18.4718	18.4808	18.6089	18.6218	18.6361	18.8945	18.8488	18.9335	19.0339	19.081	19.0829	18.2415	18.2396	18.2088	19.2019	19.2216	19.2529	19.1849	19.2035	19.2139	19.0166	19.0175	19.0069	17.7337	17.7799	17.8214	283.324	5.899	[M+H]+	283.3238@5.8989997		FindByFormula
Palmitoyl-EA	17.7582	17.7825	17.8572	17.8174	17.8589	17.7646	17.4809	17.4638	17.5196	17.8044	17.826	17.8085	18.0272	18.0091	18.0633	18.1286	18.1224	18.1626	17.3058	17.4024	17.3656	17.3712	17.3007	17.2782	17.0142	17.092	17.1277	16.1775	16.2424	16.2711	16.438	16.5076	16.4008	16.1776	16.1022	16.0612	299.283	5.89936	[M+H]+ [M+Na]+	299.2826@5.8993607		FindByFormula
C20 H43 N	19.9806	20.0003	19.9814	19.5028	19.4921	19.4884	23.1009	23.1127	23.1047	20.8499	20.8775	20.8707	21.699	21.715	21.7262	19.769	19.758	19.7409	15.3025	15.4936	15.3348	16.3436	16.3244	16.3533	16.3149	16.3575	16.3745	14.0937	14.2978	14.329	15.1206	15.0568	15.0798	14.8252	14.9011	14.9036	297.339	5.934	[M+H]+	297.3388@5.934		FindByFormula
Triphenylphosphine oxide	18.9869	18.9399	18.8141	18.9174	18.9371	18.7908	18.5479	18.7462	18.7513	18.8352	18.7288	18.7418	18.877	18.9569	18.8727	18.8773	18.8803	18.9866	18.8218	18.8613	18.8645	18.8085	18.8991	18.6329	18.9407	18.8416	18.6996	18.9338	18.8904	18.8798	18.6462	18.9253	18.8941	18.866	18.877	18.8798	278.087	5.94453	[M+H]+ [M+K]+ [M+Na]+	278.0865@5.944528		FindByFormula
C19 H34 N2 O3	16.4644	16.5309	16.44	17.9136	17.9472	17.9415	16.1195	16.1918	16.1736	15.808	15.8629	16.0393	18.1686	18.1874	18.1822	16.2123	16.2438	16.2594	16.5294	18.3058	17.9036	16.1616	16.191	16.2495	18.4074	18.3965	18.3725	0	0	15.7504	16.3309	16.4134	16.5001	0	0	0	338.257	5.96839	[M+H]+ [M+K]+ [M+Na]+	338.2569@5.9683876		FindByFormula
C22 H47 N	21.9496	21.9065	21.8977	21.2345	21.2595	21.2875	21.7426	21.6855	21.6856	20.9639	20.8992	20.9517	21.6528	21.713	21.6831	20.9242	20.9658	21.1173	21.311	21.4155	21.3061	21.8486	21.8726	21.8348	22.5389	22.5235	22.531	20.8585	20.8915	20.9464	21.151	21.1943	21.1573	20.9228	20.9379	20.9213	325.372	6.01297	[M+H]+	325.3722@6.012972		FindByFormula
C24 H43 N	15.4196	15.3809	15.4209	14.6637	14.7522	14.6285	15.0504	14.9921	15.0079	15.7066	15.6628	15.7482	14.74	14.723	14.7237	16.2977	16.2926	16.2962	15.8211	15.8583	15.8076	15.6532	15.5992	15.5551	15.5281	15.4956	15.5317	13.9987	13.9738	14.0433	15.5284	15.5823	15.5194	14.3322	14.3188	14.3753	345.339	6.02086	[M+H]+	345.3395@6.0208607		FindByFormula
Benzyl b-L-arabinopyranoside	18.1919	18.2766	18.1441	18.1739	18.1861	18.1139	18.1239	18.1603	17.9431	18.3393	18.2683	18.0057	17.8923	18.1326	18.0004	17.9791	18.2616	18.4106	17.9373	17.9614	18.1022	18.2476	18.0229	18.2137	17.8902	18.1997	18.1668	18.1817	17.9671	18.1384	18.2916	18.2326	18.2592	18.1152	18.2215	18.0844	238.119	6.02233	[2M+H]+ [M+H]+ [M+Na]+	238.1185@6.022333		FindByFormula
C13 H25 N O2	16.8597	16.9087	16.8261	17.1052	17.1453	17.1963	17.7502	17.7951	17.7816	16.8394	16.8399	16.8291	17.2567	17.2767	17.3116	16.7973	16.7742	16.8619	17.1641	18.0866	17.8469	17.4052	17.3846	17.4526	17.1905	17.1999	17.2643	16.6454	16.9074	17.5419	17.3806	17.4299	17.4265	16.9341	16.8869	16.9748	227.189	6.05292	[M+H]+ [M+K]+ [M+Na]+	227.1888@6.0529165		FindByFormula
C12 H23 N7 O	17.6325	17.5646	17.6269	17.8799	17.9072	17.9036	18.4779	18.4457	18.4212	17.6502	17.5676	17.6285	18.0362	18.0927	18.062	17.6363	17.5442	17.5404	17.9857	18.7805	18.5953	18.2176	18.1125	18.1703	17.9967	17.9787	17.987	17.5244	17.7194	18.3891	18.283	18.2781	18.329	17.7925	17.7744	17.8877	281.197	6.0555	[M+H]+	281.1968@6.0555		FindByFormula
C22 H45 N O3	15.8708	15.7853	15.8621	17.7719	17.765	17.7561	0	0	0	15.5854	15.6229	15.5522	15.5889	15.6583	15.6147	0	0	0	16.2727	16.2579	16.2647	0	0	0	16.1953	16.1408	16.2033	16.184	16.1993	16.2214	19.1961	19.2118	19.187	0	0	0	371.339	6.08667	[M+H]+	371.3394@6.086666		FindByFormula
C24 H43 N5	18.898	18.891	18.9537	19.4728	19.465	19.4626	20.6412	20.6254	20.6811	18.1896	18.2029	18.2217	19.1209	19.0998	19.1422	18.4884	18.4853	18.4753	19.2616	19.4475	19.3918	19.5602	19.5839	19.5747	18.3178	18.3521	18.3375	17.7076	17.8719	18.2766	18.748	18.7806	18.7662	18.1078	18.007	18.0276	401.35	6.09039	[M+H]+	401.3498@6.090389		FindByFormula
C9 H4 N5 O9	16.9742	16.9572	16.867	16.782	16.8936	16.8957	16.897	16.9903	16.9547	16.7358	16.69	16.781	16.7465	16.8785	16.8322	16.7946	16.7778	16.8164	16.8959	16.998	16.9694	16.9719	17.1247	17.0723	17.0542	17.0963	17.1377	16.4905	16.608	16.5965	16.7999	16.7285	16.6942	16.5548	16.6366	16.6597	326	6.13722	[M+H]+ [M+Na]+	326.0003@6.1372213		FindByFormula
C14 H4 N2 O8	17.0551	17.0001	16.9046	16.8828	16.7834	16.8843	17.0252	16.986	16.9942	16.7077	16.707	16.7283	16.74	16.8566	16.7087	16.7996	16.8362	16.8375	16.8846	17.0749	16.9658	17.0798	17.1044	16.9468	17.1063	17.1144	17.0807	16.4888	16.5549	16.601	16.7712	16.6869	16.6724	16.4964	16.6331	16.6525	327.998	6.13814	[M+H]+ [M+Na]+	327.9978@6.138139		FindByFormula
Oxprenolol	17.8191	17.7676	17.7998	17.4923	17.4696	17.4479	18.0095	17.9433	17.994	17.4583	17.4532	17.4686	17.7535	17.795	17.7879	17.4498	17.4541	17.4504	17.8946	18.3148	18.2058	17.9748	17.9634	17.9254	18.4517	18.4499	18.4962	17.3546	17.4852	17.7368	17.7376	17.6952	17.7357	17.5819	17.6198	17.6142	265.165	6.14681	[M+H]+ [M+Na]+	265.1649@6.1468053		FindByFormula
(7R,8R,E)-8-Methyl-6-(2-methylpropylidene)octahydroindolizine-7,8-diol	15.5046	15.5518	15.5895	15.2283	15.1741	15.1885	15.7456	15.7222	15.7252	15.235	15.2243	15.1978	15.4791	15.5704	15.5203	15.3074	15.1145	15.1255	15.5712	16.0757	15.888	15.6248	15.6877	15.6648	16.1746	16.2453	16.1256	0	15.1924	15.4779	15.4263	15.3715	15.4567	15.354	15.3061	15.3644	225.172	6.14826	[M+H]+	225.1721@6.148257		FindByFormula
1-O-(8R-hydroxy-8-methyl-3Z,9-decadienoyl)-beta-D-glucopyranose	16.3468	16.3809	16.2841	16.3344	16.3167	16.3968	0	16.191	0	16.2243	0	0	0	16.2655	16.2776	16.3203	16.4146	0	0	0	16.2665	16.1687	16.1785	0	16.0341	16.0991	16.0096	16.3459	16.4221	16.3537	0	16.3222	0	16.3119	16.3148	16.3394	398.133	6.15788	[M+H]+	398.1334@6.1578803		FindByFormula
1-O-(8R-hydroxy-8-methyl-3Z,9-decadienoyl)-beta-D-glucopyranose	18.6442	18.6279	18.6856	18.5562	18.6393	18.6359	18.4913	18.4636	18.5221	18.5479	18.6078	18.5895	18.6236	18.5881	18.6439	18.6635	18.6925	18.6539	18.5858	18.6071	18.6204	18.5525	18.5567	18.4473	18.3961	18.432	18.3988	18.6791	18.6549	18.6765	18.6109	18.613	18.6044	18.6397	18.6075	18.6232	382.161	6.15975	[M+H]+	382.1605@6.15975		FindByFormula
Gingerenone B	21.2645	21.2438	21.2734	21.1923	21.2349	21.2411	21.183	21.1759	21.1887	21.2417	21.2342	21.2297	21.2268	21.2457	21.2539	21.2647	21.2722	21.2757	21.1949	21.2473	21.2118	21.1515	21.1602	21.1101	21.0503	21.053	21.0571	21.2622	21.2842	21.2952	21.2087	21.2279	21.2372	21.2376	21.2569	21.2663	386.173	6.16786	[2M+Na]+ [M+H]+ [M+K]+ [M+Na]+	386.1734@6.167862		FindByFormula
C30 H47 N4 O5 S	17.2606	17.3045	17.2905	17.2139	17.2685	17.2452	17.1447	17.2207	17.204	17.2537	17.2374	17.2036	17.2338	17.2889	17.2536	17.2744	17.2509	17.2901	17.2453	17.207	17.1807	17.1106	17.107	17.0802	16.9998	17.0001	17.0225	17.2218	17.307	17.2837	17.1214	17.105	17.1641	17.1976	17.2111	17.2435	575.327	6.16853	[M+H]+	575.3271@6.1685276		FindByFormula
C24 H37 N4 S2	16.4968	16.4336	16.4596	16.4903	16.4772	16.4585	16.3319	16.3888	16.3582	16.3768	16.4504	16.4114	16.507	16.4605	16.4119	16.3947	16.4514	16.4081	16.3616	16.3406	16.3451	16.2649	16.2271	16.31	16.1539	16.1954	16.202	16.3867	16.4639	16.4239	16.375	16.4	16.3745	16.4808	16.3731	16.4225	445.246	6.16878	[M+H]+	445.2458@6.1687784		FindByFormula
Ala Trp Arg	16.7762	16.8222	16.8122	16.7959	16.7864	16.7646	16.6977	16.7235	16.679	16.7945	16.7456	16.8066	16.7515	16.7557	16.7842	16.7505	16.7573	16.7767	16.6778	16.7209	16.7849	16.6706	16.6606	16.623	16.5871	16.6157	16.5913	16.7484	16.8071	16.7782	16.6975	16.7657	16.7397	16.8028	16.7629	16.7755	431.23	6.16995	[M+H]+	431.2301@6.169945		FindByFormula
Styrene	0	0	0	0	0	0	0	0	0	0	0	0	0	0	0	0	0	0	0	17.434	0	0	0	0	0	0	0	0	0	0	0	0	0	0	0	0	104.062	6.17	[M+H]+	104.062@6.17		FindByFormula
1-Propylamine	17.1774	17.2031	17.1089	0	0	0	0	0	0	0	17.098	17.29	0	0	0	0	17.2848	0	0	17.1979	0	0	0	0	0	0	0	0	0	17.163	17.0639	0	17.1487	17.0059	0	0	59.0734	6.17073	[M+H]+	59.0734@6.1707273		FindByFormula
C25 H49 N O4	17.3277	17.2517	17.3003	17.5835	17.5786	17.5912	19.504	19.5416	19.5734	16.1281	16.2149	16.2277	17.141	17.1505	17.1457	16.0517	16.0506	16.0619	17.593	17.8765	17.7518	17.8356	17.8422	17.8017	16.4629	16.4924	16.5207	15.5113	15.7276	16.2588	17.6814	17.6798	17.6559	16.3854	16.4312	16.4161	427.366	6.19778	[M+H]+	427.3656@6.1977777		FindByFormula
(-)-trans-C75	17.5222	17.8334	17.791	17.5476	17.7325	17.5513	17.7671	17.5009	17.862	17.8531	17.9437	17.577	17.0526	17.4776	17.6628	17.5857	17.7543	18.0299	17.6415	17.6627	17.7017	17.6515	17.9986	17.7046	18.0468	17.3387	17.988	17.8108	17.4657	17.4868	17.6188	17.8968	17.4932	17.9278	17.8759	17.5173	254.149	6.20367	[M+H]+	254.1495@6.2036676		FindByFormula
4,4'-(Diphenylethenylidene)bis[N,N-dimethylbenzenamine]	17.0199	17.0384	17.0571	17.0188	17.0057	17.0048	16.9177	16.8919	16.9	16.9992	16.9951	17.0207	17.0129	17.0163	17.035	17.0801	17.0499	17.0663	16.9971	17.0149	16.9519	16.917	16.9258	16.8559	16.7856	16.7772	16.7284	16.9622	16.9899	16.986	16.954	16.9622	17.008	16.9928	16.9462	16.96	456.197	6.20669	[M+H]+	456.1971@6.2066946		FindByFormula
2-Octylglycerol	14.5349	14.5214	14.5128	14.5574	14.5768	14.5775	14.7937	14.7963	14.7754	14.6402	14.7041	14.6681	14.2719	14.3978	14.3453	14.4217	14.4035	14.388	14.4691	14.6433	14.5313	14.9047	14.9581	14.7435	15.0375	15.1721	15.0803	13.9939	14.1381	14.0326	14.4211	14.3626	14.3534	14.2728	14.0923	14.2018	226.155	6.20925	[M+H]+	226.1548@6.209251		FindByFormula
C25 H45 N	20.9511	20.9594	20.984	19.9604	19.9895	19.9776	19.7168	19.7231	19.7701	19.4636	19.4492	19.4471	19.169	19.2136	19.1798	19.5248	19.5562	19.5486	19.7476	19.7737	19.7444	19.4407	19.4419	19.4005	19.2869	19.3646	19.2933	18.9227	18.963	18.9402	19.401	19.3905	19.4379	18.9036	18.8693	18.8767	359.355	6.22667	[M+H]+	359.3546@6.226666		FindByFormula
Ethyl vanillin isobutyrate	16.4314	16.5507	16.5725	16.4344	16.4573	16.427	16.3508	16.6283	16.4712	16.6204	16.6419	16.5434	16.6223	16.6327	16.419	16.7461	16.767	16.6068	16.4823	16.6514	16.6507	16.6546	16.6798	16.6159	16.5465	16.7074	16.4948	16.6971	16.7354	16.5542	16.4362	16.663	16.5821	16.7486	16.4281	16.4246	258.087	6.26042	[M+H]+	258.0871@6.260416		FindByFormula
N-[[3-Hydroxy-2-(2-pentenyl)cyclopentyl]acetyl]isoleucine	15.4633	15.3659	15.4277	15.7478	15.7431	15.7972	15.5285	15.5095	15.532	14.38	14.51	14.5028	15.5002	15.4875	15.4893	15.0952	15.0856	15.1114	14.8463	15.8429	15.5388	15.5775	15.5922	15.5455	16.3596	16.3396	16.2756	14.1195	14.3002	14.6507	14.7035	14.7265	14.7456	13.9529	14.1196	14.121	325.225	6.28036	[M+H]+ [M+K]+ [M+Na]+	325.2254@6.2803607		FindByFormula
C20 H36 N2 O3	16.6005	16.6775	16.6628	17.435	17.4425	17.4547	16.5385	16.5636	16.5628	16.0225	16.0157	16.0088	18.0006	18.0337	18.0264	15.9893	15.9795	16.0189	16.0421	18.2352	17.8295	16.4754	16.4964	16.4262	18.468	18.4198	18.4622	0	0	16.2826	16.2363	16.1807	16.3629	0	0	0	352.272	6.28539	[M+H]+ [M+K]+ [M+Na]+	352.2725@6.285387		FindByFormula
2,4-dimethyl-2E-dodecenoic acid	16.1565	16.2074	16.1878	16.2314	16.2326	16.1787	16.1854	16.2966	16.1649	16.1348	16.2041	16.1789	16.1952	16.2022	16.2088	16.2248	16.185	16.0914	16.1294	16.195	16.2853	16.0941	16.1131	16.0793	16.024	16.0488	16.0799	16.1789	16.227	16.147	16.1848	16.1522	16.1551	16.1046	16.1463	16.1732	248.175	6.28928	[M+H]+	248.1753@6.289277		FindByFormula
His Ala Asn	19.2543	19.2232	19.1393	19.2389	19.2152	19.1559	19.1595	19.2507	19.2559	19.2107	19.2687	19.0306	19.217	19.2526	19.2582	19.2819	19.199	19.1845	19.1965	19.0157	19.1184	19.1999	19.181	19.2331	18.9778	19.2308	19.2639	19.1451	19.2321	19.0822	19.2026	19.0586	19.206	19.1963	19.2092	19.2112	340.15	6.29503	[M+H]+ [M+Na]+	340.1503@6.2950277		FindByFormula
C21 H45 N	16.6683	16.6769	16.754	16.8338	16.7463	16.7528	17.0257	16.9123	16.9982	16.9028	16.901	16.6863	16.8247	16.9165	16.904	16.8265	16.7259	16.7603	17.152	17.1939	17.1567	16.9267	16.9325	16.8451	17.003	16.9421	16.9273	16.8544	16.8102	16.9206	16.8128	16.7775	16.8608	16.7734	16.72	16.7985	311.355	6.32703	[M+H]+	311.3553@6.3270283		FindByFormula
2-Heptadecylglyoxalidine	15.5056	15.4462	15.4453	15.7569	15.7607	15.7872	15.5773	15.6222	15.6747	14.7539	14.76	14.821	14.807	14.7575	14.912	14.8956	14.7875	14.8605	14.8691	15.0776	15.0327	15.3248	15.453	15.3937	15.4926	15.4659	15.4881	14.9009	14.9319	15.0345	14.974	15.0215	14.9666	14.9208	14.9587	15.0197	308.319	6.32964	[M+H]+	308.3192@6.329639		FindByFormula
xi-5-Hydroxydodecanoic acid	18.2231	18.1784	18.1202	17.9802	17.9731	17.9953	18.2715	18.3047	18.4068	17.1202	17.2824	17.3593	17.5411	17.5969	17.6557	16.8535	16.7985	16.9445	17.6392	18.2765	18.1062	18.0291	18.0547	18.0674	18.577	18.6167	18.6521	16.6335	16.7668	17.4299	17.2366	17.2331	17.3829	16.7502	16.6639	16.9168	238.155	6.37036	[M+H]+	238.1545@6.370362		FindByFormula
Isoamyl p-anisate	15.9328	15.7987	15.7171	15.8606	15.8087	15.8088	16.031	15.7318	15.9023	15.605	16.0753	15.6262	15.8447	15.924	15.7606	16.1582	15.7084	16.0503	15.7829	15.8697	15.9353	15.8958	15.549	15.8926	15.6111	15.8254	15.7597	15.7724	15.7249	16.0104	15.7771	15.8529	15.8523	15.9558	15.8806	15.9235	244.108	6.40344	[M+H]+	244.1077@6.403445		FindByFormula
C23 H48 N2 O	16.0874	16.0354	16.0177	15.8239	15.7991	15.767	16.5727	16.5919	16.5877	15.8456	15.8539	15.7684	16.7624	16.7666	16.7711	17.3487	17.3665	17.3128	16.7715	16.9052	16.8394	16.455	16.5137	16.4764	15.7597	15.7929	15.7874	18.2945	18.2812	18.2948	16.1576	16.1947	16.2231	15.5126	15.5638	15.5035	368.376	6.43464	[M+H]+	368.3764@6.4346385		FindByFormula
C25 H51 N O4	18.7247	18.7016	18.7385	19.5291	19.517	19.5547	19.9846	19.9919	20.0447	17.8541	17.8281	17.8123	18.3676	18.4184	18.4346	18.3513	18.3616	18.3502	19.2121	19.3226	19.2953	18.6269	18.6199	18.5621	17.3465	17.3528	17.3126	17.4775	17.6675	17.8554	18.201	18.2066	18.1459	17.6949	17.7317	17.7498	429.382	6.47372	[M+H]+	429.3817@6.4737225		FindByFormula
Ala Leu Arg	16.0855	15.8326	16.2697	16.086	16.1246	16.2709	15.8455	16.2763	16.1277	15.8478	15.6517	16.0553	16.2159	15.6925	16.1466	16.1348	16.0096	15.9202	16.1613	15.632	16.1627	16.3203	16.2311	16.189	16.4183	16.0122	16.1846	15.7224	15.6372	15.7864	15.7236	15.5837	15.9959	15.6535	15.6354	15.6073	358.233	6.51567	[M+H]+	358.2329@6.515667		FindByFormula
C21 H38 N2 O3	16.4115	16.4151	16.4331	16.7562	16.6918	16.6701	16.4198	16.4315	16.4131	15.6253	15.6021	15.5938	17.4818	17.4524	17.5237	15.4846	15.4923	15.4519	15.7325	17.9147	17.4474	16.102	16.2708	16.0704	18.0627	18.0566	18.0352	0	0	16.2522	15.8291	15.638	15.7064	0	0	0	366.288	6.57132	[M+H]+ [M+K]+ [M+Na]+	366.2878@6.571322		FindByFormula
Hexadecanoic acid, 2-amino-, (1)-	16.5113	16.4174	16.4365	16.1012	16.0816	16.0992	16.6636	16.6382	16.5845	16.0426	16.0747	16.167	16.9324	16.945	16.9635	16.03	15.9434	16.0637	16.3273	16.5608	16.4729	16.2983	16.4171	16.3971	17.282	17.3104	17.3034	16.8363	16.9526	17.3324	15.9891	16.0301	15.9527	15.9106	16.0423	15.9848	271.251	6.57886	[M+H]+ [M+K]+ [M+Na]+	271.2509@6.5788608		FindByFormula
C27 H49 N	20.0715	20.0816	20.112	20.098	20.082	20.027	20.0534	20.0811	20.0965	20.0764	20.0356	20.0453	20.0686	20.0571	19.9661	20.0675	20.0314	20.0303	20.0214	20.0146	20.0203	20.0424	20.0685	19.9707	20.0675	20.0183	20.0279	20.0518	19.9912	20.0869	20.148	20.1512	20.1401	20.0787	20.0307	20.0515	387.387	6.58217	[M+H]+	387.3868@6.5821676		FindByFormula
Demethylcitalopram	14.8149	14.864	14.8978	15.15	15.0108	15.1108	15.4968	15.4193	15.4572	14.6697	14.6581	14.7775	14.6779	14.5139	14.6594	14.5454	14.4647	14.5103	14.789	15.0564	14.9482	15.2265	15.3018	15.2752	15.4311	15.3601	15.3561	14.517	14.5615	14.5513	14.948	14.8885	14.9176	14.5098	14.4638	14.5962	332.131	6.61836	[M+H]+	332.1307@6.618361		FindByFormula
Panaquinquecol 7	17.2876	17.2252	17.2942	17.452	17.4012	17.4939	17.9041	17.9026	17.9055	16.948	16.997	17.0133	17.03	16.9782	16.9655	16.8443	16.8958	16.8273	17.1202	17.3626	17.2138	17.5576	17.6302	17.519	17.7274	17.7214	17.7719	16.9372	16.923	16.9892	17.2846	17.2702	17.2848	16.9	16.8455	16.8356	276.173	6.61908	[M+H]+ [M+Na]+	276.1726@6.619084		FindByFormula
Heminordihydroguaiaretic acid	17.3297	17.3218	17.3594	17.5607	17.5491	17.5732	18.0519	18.0095	18.0862	17.1499	17.1537	17.1668	17.0665	17.1446	17.0683	16.9324	16.8421	16.9596	17.3043	17.517	17.4044	17.7248	17.7586	17.7222	17.9474	17.8898	17.926	16.9632	17.1157	17.0682	17.4277	17.4294	17.4393	16.945	16.9826	16.9656	316.166	6.61936	[2M+H]+ [2M+Na]+ [M+H]+ [M+Na]+	316.1656@6.6193614		FindByFormula
2,4-dimethyl-2E-dodecenoic acid	16.7542	16.7928	16.8626	16.8805	16.9672	16.9822	17.2652	17.2689	17.3194	16.3919	16.4895	16.6401	16.7361	16.7366	16.759	16.7653	16.7125	16.7473	16.9479	17.0916	17.0139	17.1964	17.2545	17.2406	17.3951	17.3948	17.4174	16.2982	16.3663	16.3237	16.6937	16.6799	16.6885	16.505	16.5831	16.563	248.175	6.63625	[M+H]+	248.1752@6.63625		FindByFormula
C19 H38 N2 O3	18.2526	18.3035	18.2962	17.9565	17.8834	17.9022	19.1571	19.0768	19.0904	17.9837	17.9175	18.0352	18.2247	18.3592	18.5154	17.8744	17.9918	18.0494	18.2533	18.4983	18.421	18.5423	18.6382	18.5502	18.808	18.7666	18.8286	17.8459	17.9688	17.8612	18.1552	18.1222	18.0854	17.7007	17.9893	18.0403	342.289	6.65303	[M+H]+ [M+K]+ [M+Na]+	342.2886@6.653028		FindByFormula
C23 H48 N2 O2	14.9755	15.1016	15.046	14.834	14.8543	14.8048	15.3302	15.3672	15.3736	14.9482	14.9974	14.9892	15.2574	15.2708	15.3237	15.1536	15.1951	15.074	15.4458	15.5501	15.4853	15.2311	15.29	15.2605	15.0732	15.0251	15.0408	18.2146	18.2415	18.2392	14.8609	14.9432	14.9591	14.716	14.8014	14.773	384.371	6.69017	[M+H]+ [M+Na]+	384.371@6.690167		FindByFormula
15-oxo-hexadecanoic acid	18.5714	18.6282	18.5453	19.3467	19.3659	19.3688	19.5125	19.507	19.4858	18.5083	18.5385	18.5856	18.3145	18.2832	18.325	18.5797	18.5762	18.5901	18.38	18.7483	18.657	19.3808	19.3488	19.4054	19.8739	19.8963	19.9275	18.5639	18.5557	18.6338	18.9086	18.8901	18.9839	18.597	18.6193	18.5972	292.202	6.73486	[M+H]+	292.2016@6.734861		FindByFormula
6-HpOME(7E)	18.6752	18.6705	18.7032	19.4042	19.4081	19.41	19.2638	19.273	19.2736	17.8231	17.8558	17.9552	18.0975	18.0991	18.1184	18.0139	18.0164	17.9879	17.7347	18.4127	18.2121	19.1677	19.1941	19.1786	20.0131	19.9894	19.9926	18.3938	18.4566	18.6053	17.8726	17.8764	17.9791	17.9995	17.9868	18.0214	336.228	6.75789	[M+H]+	336.2277@6.7578893		FindByFormula
C21 H40 N O6	16.0026	16.0686	16.0378	16.494	16.4543	16.4558	16.3032	16.3176	16.312	15.4016	15.4494	15.3628	16.8241	16.8574	16.8782	14.8009	14.8295	14.8084	15.6098	17.5789	17.156	15.7171	15.7089	15.7202	17.315	17.3737	17.3046	14.0009	14.8607	16.0921	15.4409	15.5229	15.5035	14.2627	14.4215	14.3991	402.286	6.82231	[M+H]+	402.2858@6.8223057		FindByFormula
12R-HODE	15.4086	15.4121	15.4888	15.4891	15.4761	15.5307	15.4326	15.4462	15.4912	15.3778	15.4754	15.3741	15.4689	15.4289	15.4296	15.5066	15.5324	15.407	15.4477	15.4733	15.4011	15.3642	15.4407	15.3539	15.3213	15.3496	15.2861	15.5244	15.4744	15.4936	15.5084	15.5213	15.528	15.5058	15.4024	15.4794	318.217	6.82261	[M+H]+	318.2174@6.822611		FindByFormula
Diethyl decanedioate	16.3407	16.4631	16.3579	16.3872	16.4212	16.528	16.5057	16.5866	16.5725	16.4352	16.3846	16.5517	16.5876	16.5112	16.4242	16.5437	16.551	16.5208	16.525	16.6622	16.5329	16.5402	16.5118	16.4784	16.4465	16.599	16.5091	16.4491	16.5308	16.6048	16.6195	16.7155	16.5112	16.8546	16.5377	16.5448	280.165	6.85519	[M+H]+	280.165@6.8551936		FindByFormula
C19 H30 N13 O	16.0525	15.9841	16.0356	16.0489	15.9718	16.0315	15.9127	15.9322	16.048	15.9634	15.9635	15.9185	16.059	15.9998	16.0044	16.1229	15.9603	15.9834	15.9883	16.0237	16.0412	15.8746	15.9478	15.9539	15.9515	15.9516	15.9822	15.9579	15.839	15.9944	16.1166	15.9115	15.9488	15.9225	15.9608	15.9816	456.27	6.86986	[M+2H]+2 [M+H]+ [M+Na]+	456.2696@6.8698606		FindByFormula
6-Hydroxyshogaol	0	0	0	15.6167	15.61	15.5384	17.0994	17.112	17.0544	15.9581	15.9339	16.0194	16.0026	16.0085	16.0664	16.7106	16.6327	16.6247	17.1085	17.0862	17.1317	17.2481	17.2441	17.2368	16.7444	16.7961	16.728	15.6654	15.5932	15.5908	16.5556	16.587	16.5452	15.5039	15.543	15.5834	292.168	6.8783	[M+H]+ [M+K]+ [M+Na]+	292.1678@6.8783035		FindByFormula
Chlordimeform	15.4831	15.4988	15.5069	15.601	15.5433	15.5248	16.0169	16.0526	15.9958	15.1914	15.3368	15.2059	15.4042	15.4447	15.5421	15.2943	15.1931	15.3122	15.5575	15.6856	15.7109	15.8529	15.9321	15.8501	15.8792	15.9542	15.915	15.3086	15.3035	15.2651	15.4228	15.3297	15.3154	15.3256	15.3668	15.3536	196.077	6.899	[M+H]+	196.0773@6.8990006		FindByFormula
Dihydrozeatin	14.8838	14.8614	14.9923	14.7868	14.889	14.8641	15.2927	15.4021	15.2307	14.6151	14.57	14.6866	14.7783	14.8343	14.8429	14.5187	14.4847	14.56	15.0579	15.0781	14.9194	15.1973	15.1434	15.1452	15.1331	15.2758	15.1464	14.5297	14.5754	14.4306	14.6877	14.7622	14.6285	14.5782	14.7393	14.703	221.126	6.90047	[2M+H]+ [M+H]+	221.1263@6.900472		FindByFormula
6-Formylindolo [3,2-B] carbazole	14.9129	14.8947	14.8766	14.8434	14.8892	14.9124	15.3717	15.4215	15.3949	14.5681	14.4372	14.5284	14.7785	14.7363	14.7626	14.4481	14.3806	14.4769	14.7209	14.8689	14.8304	15.0499	14.9499	14.9759	14.9902	15.0861	15.0283	14.2043	14.2442	14.2809	14.2275	14.2872	14.3571	14.2784	14.2715	14.3476	284.096	6.90114	[M+H]+	284.0955@6.9011393		FindByFormula
Okanin 4'-(4''-acetyl-6''-p-coumarylglucoside)	16.2561	16.2557	16.2659	17.1181	17.1444	17.1663	17.3425	17.3005	17.3238	16.417	16.456	16.3917	16.3573	16.3467	16.3494	16.5434	16.5499	16.5694	16.1809	16.1572	16.1885	15.4961	15.5051	15.4418	0	15.0159	0	15.831	15.8924	15.872	16.0691	16.0984	16.1109	15.721	15.6952	15.7445	660.145	6.91241	[M+H]+	660.1447@6.912412		FindByFormula
Dihydrocapsiate	15.7157	15.7288	15.7455	15.9468	16.0416	15.9755	16.8423	16.7886	16.8533	16.0489	16.0218	16.029	15.3849	15.3555	15.4068	15.9471	15.9081	15.9839	15.8638	15.9377	15.9829	16.1309	16.2277	16.068	16.0677	16.0862	16.1394	15.4452	15.4766	15.5052	15.6838	15.7587	15.8617	15.0861	15.1194	15.1931	330.181	6.91583	[M+H]+	330.1812@6.915833		FindByFormula
Cyclandelate	14.7287	14.7174	14.7159	15.0883	15.1033	15.138	15.8248	15.8256	15.8187	15.212	15.235	15.203	15.0962	15.1731	15.1639	15.449	15.4525	15.4877	15.8844	15.917	15.9093	15.874	15.8662	15.8593	15.6467	15.7203	15.7207	14.8845	15.0064	14.9925	15.4139	15.4174	15.4627	14.9218	14.9139	14.9606	276.172	6.92947	[M+H]+	276.1722@6.9294724		FindByFormula
<none>	17.663	17.6248	17.5608	17.6318	17.588	17.7047	18.1935	18.2403	18.2995	17.5259	17.5292	17.5409	17.7707	17.7938	17.7694	17.8433	17.797	17.8426	18.6789	18.7516	18.8154	17.3306	17.2787	17.296	17.1328	16.9128	17.1556	17.6441	17.6975	17.7162	17.6079	17.6989	17.6609	17.5188	17.5041	17.4674	367.418	6.95439	[M+H]+	367.4177@6.9543896		FindByFormula
C34 H70 N2 S2	18.1914	17.9587	18.142	18.2178	18.1314	18.0915	18.0764	18.1762	18.327	18.1756	18.4313	18.0617	18.1157	17.8257	18.2937	18.2825	18.4055	18.3693	18.1196	18.3759	18.3693	18.3728	18.2342	18.3807	18.1723	18.2455	18.031	18.374	18.134	18.2993	18.4231	18.0569	18.4248	17.8042	17.8527	17.9433	570.497	6.9655	[M+H]+	570.497@6.9655004		FindByFormula
Tributyl phosphate	17.2187	17.1697	17.2005	17.0205	17.0115	17.0623	17.2395	17.2529	17.2411	16.7293	16.72	16.775	16.7549	16.7914	16.7928	17.0735	17.0435	17.0712	17.1712	17.3994	17.2789	17.2928	17.2689	17.2776	17.2358	17.3065	17.2629	16.3683	16.4201	16.3982	16.8135	16.7701	16.776	16.4365	16.5089	16.485	288.147	7.0122	[M+H]+	288.1473@7.012195:1		FindByFormula
Tributyl phosphate	17.2053	17.1516	17.184	16.9961	16.994	17.0555	17.223	17.2347	17.2293	16.7138	16.6951	16.7594	16.7365	16.7711	16.7748	17.0609	17.0297	17.0606	17.1514	17.3893	17.2716	17.2781	17.253	17.2634	17.2262	17.2993	17.2582	16.3385	16.3849	16.3726	16.7935	16.7461	16.762	16.4226	16.4878	16.4777	288.147	7.0122	[M+H]+	288.1473@7.012195:2		FindByFormula
C16 H14 N5 O3 S	18.3568	18.3886	18.3896	18.537	18.555	18.5939	18.1597	18.0882	18.137	0	0	0	0	0	0	0	0	0	18.3633	18.4233	18.4082	17.8971	17.8535	17.8412	17.1819	17.1799	17.1514	15.6667	15.6369	15.7254	15.3424	0	15.316	15.6864	15.7148	15.7257	356.081	7.03604	[M+H]+ [M+Na]+	356.0809@7.0360384		FindByFormula
Lauroyl diethanolamide	16.7269	16.699	16.6944	16.3679	16.2856	16.3279	18.2705	18.249	18.2492	17.3819	17.4396	17.3779	16.8767	16.8737	16.8634	16.46	16.4018	16.4606	17.8803	18.2004	18.0738	17.2233	17.2515	17.2314	17.2265	17.2933	17.277	16.2483	16.3162	16.3795	17.0683	17.0856	17.117	16.0889	16.1403	16.1339	287.246	7.04458	[2M+Na]+ [M+H]+ [M+K]+ [M+Na]+	287.2461@7.044584		FindByFormula
11?-Prostaglandin F1?	16.9581	17.1033	17.017	17.1005	16.9291	16.8864	16.92	17.1137	16.9339	17.1391	17.0592	17.1436	17.2039	16.8795	16.8475	17.0066	16.8826	16.9357	17.0323	17.1483	17.0741	16.9003	17.0239	16.8034	17.004	16.8821	17.1502	17.0555	17.08	16.8716	17.0545	17.2041	17.1175	16.9423	16.9478	17.0536	378.238	7.04933	[M+H]+	378.2383@7.049333		FindByFormula
1,2,3,4-Tetrahydro-1-[1-hydroxy-3-(4-hydroxyphenyl)-2-propenyl]-7-methoxy-2,6-naphthalenediol	15.9761	15.9536	16.0716	17.0728	17.1649	17.0564	16.0805	16.0809	15.9344	15.9011	15.8319	15.7417	16.1366	16.1259	16.2211	16.2532	16.2144	16.238	15.8852	16.0742	15.8385	15.9947	16.0787	15.9919	16.1456	16.1754	16.091	15.7927	15.6981	15.657	15.6238	15.8595	15.8505	15.7918	15.8004	15.8354	364.129	7.09311	[M+H]+	364.129@7.093111		FindByFormula
Leu Ile Arg	15.0928	15.1107	15.0199	14.9141	14.8802	14.9461	15.7783	15.8401	15.7705	15.1246	15.2515	15.2071	16.7291	16.702	16.744	14.6246	14.5889	14.5668	15.2965	15.2967	15.2946	17.0083	17.0331	17.0489	17.6855	17.721	17.6985	14.3611	14.5284	14.4756	14.4718	14.4516	14.3778	14.5139	14.6655	14.5203	400.279	7.10703	[M+H]+	400.2791@7.107027		FindByFormula
Diethyl decanedioate	17.9871	17.9957	18.0045	17.9447	17.9465	17.9272	17.9631	17.979	18.001	17.8654	17.8921	17.8891	17.9556	18.0133	18.0619	17.8565	17.9284	17.9675	17.9321	17.9086	17.9231	18.034	17.9501	17.9528	17.908	17.9229	17.9638	17.8453	17.8785	17.8399	17.8975	17.9215	17.9223	17.8361	17.8923	17.8731	280.165	7.11083	[M+H]+	280.1652@7.1108327		FindByFormula
Tris(butoxyethyl)phosphate	16.8254	16.8327	16.8358	19.0355	19.0222	19.0577	0	0	0	15.7992	15.8893	15.9507	0	0	0	17.3768	17.3449	17.4468	0	0	0	0	0	0	0	0	0	0	0	0	15.1205	0	0	14.7965	0	0	398.245	7.11857	[M+H]+ [M+K]+ [M+Na]+	398.2445@7.1185713		FindByFormula
10Z-Heptadecenoic acid	15.3964	15.5811	15.3626	15.4328	15.5436	15.5926	15.4349	15.3263	15.4147	15.2569	15.5238	15.5499	15.3479	15.4151	15.3612	15.5498	15.6654	15.45	15.5246	15.451	15.3983	15.3645	15.3173	15.2871	15.2436	15.2609	15.3985	15.3431	15.5182	15.4775	15.6161	15.5407	15.4501	15.4595	15.4546	15.451	290.222	7.13508	[M+H]+	290.2222@7.135084		FindByFormula
Leu His Asn	19.5454	19.522	19.5222	19.5167	19.5213	19.4991	19.5087	19.5491	19.5046	19.4362	19.4793	19.502	19.4067	19.5363	19.4342	19.5061	19.4635	19.4959	19.4795	19.4335	19.5314	19.4749	19.4862	19.4952	19.5409	19.5027	19.4873	19.5074	19.4405	19.4379	19.4236	19.4842	19.483	19.4559	19.4998	19.4164	382.197	7.13819	[M+H]+ [M+Na]+	382.1973@7.1381946		FindByFormula
Tumonoic Acid G	15.8761	15.8542	15.8801	15.8868	15.9085	15.9253	15.9719	15.7663	15.8395	15.8398	15.8963	15.7966	15.8462	15.855	15.8898	15.8617	15.8782	15.8863	15.8464	15.8242	15.7936	15.7335	15.7605	15.7607	15.6011	15.5992	15.693	15.8957	15.9144	15.906	15.9607	15.8661	15.8813	15.835	15.8397	15.8896	491.287	7.17536	[M+H]+	491.2867@7.1753607		FindByFormula
C18 H37 N13	16.7571	16.6716	16.7364	16.7282	16.6567	16.6718	16.6492	16.7072	16.6644	16.6736	16.6506	16.6189	16.6367	16.6245	16.675	16.7139	16.6786	16.6801	16.6308	16.6136	16.6574	16.5206	16.5162	16.5041	16.4404	16.4239	16.4652	16.6868	16.6447	16.7497	16.6809	16.6169	16.6298	16.6487	16.6029	16.6385	435.329	7.17583	[M+H]+	435.3293@7.1758327		FindByFormula
C20 H45 N9 S2	19.0254	19.0121	19.0282	19.0196	19.0227	19.0337	19.0328	19.0684	19.0461	18.984	19.0038	18.9301	19.1034	19.0621	19.0211	19.0151	19.0196	18.9907	18.9756	18.9869	18.997	19.0166	18.819	18.9592	18.8299	18.9419	18.9132	19.0182	19.032	19.0551	19.0289	19.0248	19.0494	19.0158	18.9916	19.0316	475.322	7.17633	[M+H]+ [M+Na]+	475.3215@7.1763325		FindByFormula
C25 H43 N3 S	17.0452	17.0564	17.047	17.0018	17.0351	17.0462	16.9752	16.9947	17.0284	16.9892	17.016	16.9887	16.9841	17.026	16.9997	17.0565	17.0631	17.0463	16.9711	16.9989	16.9813	16.9155	16.8704	16.8307	16.7103	16.7343	16.7934	16.9788	16.9501	16.9903	16.9278	16.9623	16.9776	16.9853	16.924	16.9394	417.318	7.17697	[M+H]+	417.3179@7.1769714		FindByFormula
8,8-Diethoxy-2,6-dimethyl-2-octanol	17.0256	17.2724	17.2349	17.1939	17.1358	17.1513	17.1185	17.2637	17.1919	17.0933	16.9909	16.9757	16.9251	17.1054	17.0464	16.9224	16.8656	17.0263	17.1517	17.117	16.9711	17.1251	16.64	17.2008	17.1314	16.6146	17.1277	16.9626	16.9286	16.9245	16.884	16.8982	16.5098	16.7782	15.4474	16.901	268.202	7.20664	[M+H]+	268.2018@7.206639		FindByFormula
(-)-Euphomine	17.8201	17.8462	17.812	17.8147	17.8234	17.8676	17.846	17.874	17.8827	17.9208	17.9284	17.9338	17.8599	17.8929	17.8466	17.8746	17.8751	17.8972	17.905	17.8434	17.9046	17.9011	17.8895	17.944	17.9244	17.9183	17.8903	17.8935	17.9372	17.9111	17.9769	17.9419	17.9862	18.0093	17.999	17.9612	578.286	7.20683	[M+H]+	578.2858@7.206832		FindByFormula
Diisobutyl phthalate	16.9613	16.9837	17.0153	16.952	16.8792	16.9548	17.0443	17.1282	16.9576	17.0141	17.0841	16.9891	16.967	17.2045	16.9312	16.8336	16.8523	16.9271	17.0189	16.9345	16.9615	16.9532	16.9845	16.9916	17.0524	17.0217	17.0136	16.6404	17.1129	16.9842	17.0821	17.0661	16.9825	16.9402	16.9917	17.0026	278.152	7.20683	[M+H]+ [M+K]+	278.1518@7.206834		FindByFormula
Toxyl angelate	23.1406	23.1115	23.1136	23.125	23.1201	23.1509	23.1442	23.1295	23.1322	23.1652	23.1727	23.1355	23.1048	23.1454	23.1041	23.1539	23.1252	23.2054	23.1435	23.1264	23.1384	23.1639	23.1529	23.1411	23.1503	23.153	23.1267	23.1516	23.1723	23.1534	23.1609	23.1507	23.1649	23.2091	23.1846	23.1538	300.135	7.20708	[M+H]+	300.1353@7.2070827		FindByFormula
3-Hydroxy-N-methylpyridinium	19.606	19.6349	19.7082	19.6523	19.6239	19.688	19.6901	19.6822	19.6925	19.732	19.7425	19.6968	19.6754	19.5878	19.6817	19.6791	19.7114	19.6651	19.7188	19.6845	19.6576	19.6975	19.6604	19.6621	19.6876	19.6685	19.7288	19.7176	19.7041	19.6809	19.7283	19.6988	19.687	19.6494	19.6235	19.6452	148.017	7.20725	[M+H]+	148.0165@7.20725		FindByFormula
PE(15:0/18:3(6Z,9Z,12Z))	16.2044	16.1616	16.3078	16.3294	16.1764	16.2928	16.0541	16.3606	15.965	16.2176	16.2443	16.1377	16.2992	16.2034	16.1269	16.0955	16.185	16.4496	16.0891	16.2205	16.1005	16.2515	16.3684	15.8847	16.2032	16.3375	16.2437	16.0985	16.217	15.9846	16.1807	16.0159	16.1642	16.2339	16.1269	16.2855	699.486	7.21064	[M+H]+	699.4861@7.210639		FindByFormula
8-HpODE	17.3889	17.1089	17.4112	17.2691	17.2489	17.3175	17.5026	17.4996	17.4273	16.9907	16.8689	16.954	17.0563	16.8922	17.1068	17.1797	17.0144	17.7607	17.0642	17.1093	17.1459	17.5106	17.4517	17.4131	17.5247	17.5531	17.4328	17.1999	17.14	17.2092	17.0876	17.011	16.6616	16.8904	17.641	17.082	312.228	7.21178	[M+H]+	312.228@7.2117786		FindByFormula
4'-Prenyloxyresveratrol	18.2085	18.1276	18.1592	18.1696	18.1974	18.1896	18.1794	18.3484	18.187	18.2262	18.1485	18.1839	18.2562	18.2876	18.221	18.1783	18.1512	18.0962	18.1544	18.1812	18.1684	18.0518	18.2415	18.2433	18.1082	18.2028	18.2216	18.0967	18.1009	18.1575	18.1937	18.2547	18.1762	18.192	18.0529	18.2144	334.118	7.21864	[M+H]+	334.1184@7.218638		FindByFormula
C21 H42 N2 O3	16.4126	16.9058	16.428	16.1173	16.355	16.2584	17.6137	17.3301	17.3637	16.1991	16.1286	16.0639	16.6112	16.5274	16.5191	16.0704	16.2084	16.1253	16.4982	16.732	16.9677	16.5405	16.7424	16.6153	16.9151	16.8002	17.2697	16.2167	16.7109	16.3412	16.2741	16.4615	16.3311	16.6124	16.6059	16.0221	370.319	7.22572	[M+H]+ [M+K]+ [M+Na]+	370.3186@7.2257214		FindByFormula
(1S,2S)-3-oxo-2-pentyl-cyclopentanehexanoic acid	17.5837	17.3467	17.4583	17.3342	17.3817	17.3618	17.4896	17.2251	17.2607	17.2205	17.1887	17.1334	17.2676	17.2059	17.2366	17.0881	16.7595	17.2115	17.1777	17.1908	17.1827	17.1342	17.4395	17.274	17.3785	17.475	17.2741	17.1246	17.0346	17.0051	17.224	17.3032	17.2332	17.0829	16.9994	17.2399	268.202	7.28292	[M+H]+ [M+Na]+	268.2019@7.2829165		FindByFormula
(6R)-3,6-Dimethyl-7-((8R,Z)-8-methylhexahydroindolizin-6(5H)-ylidene)heptane-1,2-diol	16.9107	16.9592	16.9041	17.2886	17.2569	0	17.8817	17.8691	17.8328	0	17.1932	0	17.7494	17.7454	17.7252	0	0	16.6337	0	17.5138	0	17.4828	17.4892	17.4665	18.2478	18.226	18.2263	17.718	17.9955	18.5662	0	17.1813	17.2994	17.3813	17.3368	17.3579	317.233	7.29014	[M+H]+	317.2326@7.2901425		FindByFormula
C42 H74 N3 O14	0	0	0	0	0	0	17.3543	17.3155	17.3379	0	0	0	0	0	0	0	0	0	0	0	0	16.8478	16.7768	16.8455	18.977	19.0172	18.9454	0	0	0	0	0	0	0	0	0	844.519	7.31133	[M+2H]+2 [M+H]+ [M+HNa]+	844.519@7.3113337		FindByFormula
Spiroxamine	0	0	0	0	0	0	16.6028	16.6334	16.6586	0	0	0	16.459	16.4456	16.4549	0	0	0	0	16.8695	16.6269	16.4259	16.4086	16.369	16.7415	16.7835	16.7911	16.7806	17.0347	17.6571	0	0	0	0	0	0	319.247	7.3163	[M+H]+	319.2473@7.316295		FindByFormula
C36 H64 N6 O11	0	0	0	0	0	0	16.8701	16.8881	16.8493	0	0	0	0	0	0	0	0	0	0	0	0	16.0927	16.1098	16.0998	18.4873	18.4896	18.486	0	0	0	0	0	0	0	0	0	756.462	7.318	[M+H]+	756.4625@7.318		FindByFormula
Butyl 4'-O-butanoyl-6-O-hexadecanoyl-neohesperidoside	0	0	0	0	0	0	17.6509	17.705	17.6621	15.2409	15.2838	15.138	0	0	0	0	0	0	15.0299	15.1439	15.1773	16.8366	16.8035	16.8396	19.2107	19.2276	19.2153	0	0	0	0	0	0	0	15.1605	15.0588	712.436	7.32212	[M+H]+	712.4358@7.3221173		FindByFormula
C32 H56 N6 O9	0	0	0	0	0	0	18.24	18.2761	18.2317	15.8333	15.7725	15.8386	0	0	0	0	0	0	15.5909	15.76	15.6184	17.233	17.251	17.2749	19.6668	19.6952	19.675	0	0	0	0	0	0	15.6169	15.5474	15.5388	668.41	7.32594	[M+H]+	668.4105@7.325945		FindByFormula
C30 H52 N6 O8	15.2294	15.7495	15.4035	0	0	15.0513	18.6222	18.5823	18.5892	16.0386	16.0852	16.0455	15.2232	15.2647	15.4508	15.5623	15.2824	15.3782	16.0092	16.1162	16.047	17.5136	17.4996	17.4686	19.8991	19.9247	19.9193	0	0	0	0	0	0	16.0187	15.8942	16.0207	624.383	7.32953	[M+H]+	624.3828@7.329535		FindByFormula
Tokoronin	15.4882	15.4999	15.719	15.5021	15.4084	15.1952	18.6244	18.6245	18.5876	16.1111	16.2498	16.1858	15.3475	15.4487	15.4554	15.7039	15.4592	15.5625	16.2324	16.3132	16.2063	17.4886	17.5026	17.5581	19.858	19.8794	19.8732	0	14.8284	0	15.1327	0	0	16.0467	16.0747	16.0917	580.357	7.33328	[M+H]+	580.357@7.33328		FindByFormula
C29 H51 N8 O4	0	0	0	0	0	0	16.8044	16.8586	16.8919	0	0	0	0	0	0	0	0	0	0	0	0	15.7937	15.8144	15.6308	17.9499	18.0294	18.0121	0	0	0	0	0	0	0	0	0	575.402	7.335	[M+H]+	575.4022@7.335		FindByFormula
<none>	16.6128	16.5573	16.5718	16.5423	16.5624	16.6268	16.6484	16.6072	16.4697	16.5499	16.6717	16.4873	16.5409	16.5346	16.6244	16.6228	16.4979	16.5594	16.5186	16.5188	16.5965	16.5755	16.544	16.4469	16.3675	16.5735	16.4489	16.621	16.5052	16.5331	16.6203	16.5542	16.5632	16.5976	16.5244	16.5753	465.527	7.33708	[M+H]+	465.527@7.337083		FindByFormula
PC(16:1(9Z)/2:0)	15.864	15.8426	15.9225	15.8604	15.7586	15.7116	18.4385	18.4332	18.3976	16.2243	16.2292	16.3436	15.4632	15.7149	15.7851	15.9157	15.9121	15.7872	16.3792	16.54	16.4628	17.348	17.3824	17.28	19.5006	19.5565	19.5529	15.1903	15.1768	15.2849	15.33	15.3341	15.5459	16.1232	16.3525	16.2077	536.331	7.33781	[M+H]+	536.3308@7.337805		FindByFormula
C26 H42 N3 O6	15.5616	15.5035	15.4754	15.4287	15.5541	15.5857	17.7065	17.7203	17.6718	15.8867	15.8417	15.8488	15.4521	15.3914	15.5748	15.7758	15.7106	15.6424	16.1911	16.4759	16.1413	16.7193	16.7764	16.7389	18.7035	18.7284	18.7032	15.1621	15.1968	15.1782	15.3274	15.2128	15.2479	15.8401	15.9538	15.9782	492.306	7.34064	[M+H]+	492.3056@7.340639		FindByFormula
16-Hydroxy-10-oxohexadecanoic acid	19.6735	19.6846	19.6332	19.558	19.5685	19.5764	19.6169	19.6223	19.6037	19.0584	19.0521	19.1107	18.796	19.1304	18.8782	18.8715	18.9031	18.8946	19.0836	19.5833	19.4222	19.1364	19.0624	18.8438	19.1855	19.2378	19.1682	18.6496	18.7635	19.1427	18.8315	18.8689	18.8357	18.5703	18.5699	18.5837	308.197	7.34303	[M+H]+	308.1969@7.3430276		FindByFormula
PC(O-12:0/0:0)[U]	15.4407	15.5023	15.4394	15.3274	15.362	15.5377	17.1452	17.1638	17.1478	15.5112	15.5069	15.6766	15.2105	15.3782	15.5771	15.5957	15.5749	15.5905	15.9947	16.0231	15.9531	16.3084	16.3512	16.4055	17.9497	17.9992	17.9661	15.0202	15.1269	15.1867	15.1098	15.1874	15.4352	15.6247	15.666	15.8248	448.28	7.34381	[M+H]+	448.2799@7.343806		FindByFormula
7-F2-dihomo-IsoP	15.6068	15.5425	15.4785	15.4202	15.3363	15.7796	16.7874	16.7225	16.8081	15.4441	15.6106	15.8284	15.4202	15.5425	15.8089	15.6348	15.5341	15.6805	15.9133	15.9429	15.8867	16.3766	16.3524	16.2957	17.2267	17.3132	17.34	15.208	15.3515	15.3496	0	0	0	15.3751	15.8072	16.0066	404.254	7.34649	[M+H]+	404.2542@7.3464856		FindByFormula
1-Naphthylacetylspermine	17.2858	17.6127	17.289	17.343	17.6619	17.2811	17.4469	17.5123	17.4781	17.5561	17.7828	17.5784	17.133	17.3155	17.3124	17.6572	17.3251	17.3595	17.7855	17.1709	17.1902	17.4055	17.215	17.5949	17.4912	17.5466	17.4156	17.7273	17.7529	17.4656	17.2332	17.0614	17.6102	17.5901	17.6061	17.0926	392.254	7.38592	[M+H]+	392.2538@7.3859167		FindByFormula
<none>	15.9342	15.6236	15.8531	16.2886	16.46	16.3505	16.3043	16.2499	16.3826	0	16.0937	16.0412	17.9169	17.958	17.9126	15.6964	15.7641	15.7784	16.0251	16.7786	16.6162	16.9253	16.7995	16.8763	19.1163	19.1863	19.1309	15.558	16.1729	17.1546	16.5876	16.6164	16.5675	16.2933	16.3295	16.2696	1116.62	7.41809	[M+2H]+2 [M+HNa]+	1116.6226@7.4180856		FindByFormula
<none>	15.8206	15.7717	15.6901	16.6073	16.393	16.4589	16.4093	16.2741	16.3824	16.0464	15.8307	15.7436	18.1533	18.196	18.1456	15.8051	15.742	15.5512	16.0691	17.0314	16.6951	16.9269	17.0343	16.9855	19.3654	19.3976	19.4085	15.6604	16.1564	17.3215	16.7315	16.791	16.8848	16.4413	16.5218	16.4769	1072.6	7.42142	[M+2H]+2 [M+HK]+ [M+HNa]+	1072.5966@7.421417		FindByFormula
Cinitapride	16.184	16.1012	16.1272	16.1645	16.0761	16.0887	16.0331	16.017	16.1214	16.0171	16.0943	16.094	16.1022	16.2188	16.1692	16.0545	15.9568	16.0297	16.1149	16.1581	16.1067	16.0137	16.0557	16.034	16.056	16.0363	15.9391	16.0387	15.9982	15.9947	16.1538	16.0658	16.1607	15.9376	15.9554	15.9766	402.227	7.42606	[2M+Na]+ [M+H]+ [M+K]+	402.2271@7.426056		FindByFormula
Acetyl tributyl citrate	20.0295	20.0168	20.077	20.0425	20.053	20.0757	20.049	20.0853	20.0655	20.0045	19.9806	20.016	19.9938	20.0085	19.9146	20.0112	19.9802	19.956	20.0009	20.0542	19.9795	20.0303	20.0659	19.9877	19.889	19.9012	19.9121	19.9269	19.9879	19.9704	19.9321	19.9618	19.9922	19.9625	19.9748	19.948	424.208	7.42661	[M+H]+	424.2081@7.426611		FindByFormula
15-oxo-hexadecanoic acid	16.0181	15.7715	15.8952	15.9731	16.3026	16.2924	15.9933	16.3892	16.6458	15.6257	16.1217	16.3925	15.6859	16.0363	16.3202	16.1071	15.9304	15.8909	16.1688	16.1077	15.9616	16.121	15.806	16.0683	16.3002	15.8234	16.2705	15.8104	15.895	16.0935	16.0236	15.8584	16.2966	15.9602	15.9744	16.0615	292.202	7.4825	[M+H]+	292.2016@7.4825006		FindByFormula
MG(16:0/0:0/0:0)[rac]	17.0128	17.0814	17.078	17.2036	17.2122	17.1583	16.7634	17.1716	17.1887	17.1369	17.2973	17.2194	17.2148	17.1654	17.1715	16.6216	17.1572	17.1103	17.2344	17.0167	17.2439	17.0296	17.0757	17.2047	17.0862	16.9364	17.111	17.1631	17.1019	16.8387	16.9292	17.1067	17.039	17.2155	17.0381	17.1718	352.259	7.49864	[M+H]+	352.2592@7.4986386		FindByFormula
<none>	19.7246	19.7487	19.7879	19.7505	19.7767	19.8158	19.7886	19.7804	19.7956	19.8048	19.791	19.7569	19.751	19.7687	19.7671	19.7968	19.81	19.7667	19.7216	19.7747	19.787	19.7324	19.7783	19.7385	19.6938	19.7083	19.6951	19.7499	19.8233	19.7941	19.7451	19.7845	19.7637	19.6779	19.7475	19.7116	493.559	7.50158	[M+H]+	493.5589@7.5015826		FindByFormula
Spiroxamine	15.7702	15.7199	0	16.0509	16.1529	16.1028	16.8303	16.7696	16.8743	15.7445	15.8025	15.7917	0	16.776	16.7444	0	0	0	0	16.2704	15.9753	16.6769	0	16.6569	17.3073	17.3358	17.2989	16.6346	16.9297	17.5162	15.952	0	16.1866	16.3563	16.4315	16.3751	319.249	7.51068	[M+H]+	319.2489@7.510678		FindByFormula
C30 H68 N27 O4 S	15.5217	15.3264	15.5107	15.9768	0	16.1043	15.9728	0	15.9949	0	15.1069	0	0	0	0	0	0	0	15.2719	15.3663	15.2948	0	16.9882	16.9545	17.5379	17.5897	17.5456	0	0	0	0	0	0	15.1702	15.4447	15.139	902.559	7.51942	[M+2H]+2 [M+H]+ [M+HNa]+	902.559@7.5194206		FindByFormula
C33 H70 N20 O3 S2	15.7689	15.8387	0	16.5669	16.532	16.6011	16.5501	16.4565	16.5528	15.6845	0	0	15.8186	0	15.7984	0	0	15.1003	0	0	0	17.2817	17.2714	17.2958	17.8354	17.8239	17.7864	0	0	0	15.0294	15.0329	15.0677	0	15.5833	0	858.537	7.52441	[M+2H]+2 [M+H]+ [M+HNa]+	858.5371@7.5244083		FindByFormula
3,3-Difluoro-17-methyl-5alpha-androstan-17beta-ol	0	15.6598	0	15.9544	15.6119	15.5684	0	15.649	0	15.6536	15.5396	0	15.7615	15.4245	15.6902	0	0	0	15.4214	15.7007	16.1702	15.6948	16.0557	0	15.7449	15.6035	0	0	15.5145	0	0	15.5064	15.5534	15.3832	0	15.5432	326.243	7.52641	[M+H]+ [M+Na]+	326.2433@7.5264096		FindByFormula
Hebevinoside II	0	15.2939	15.4208	0	16.2292	0	16.0558	0	16.052	15.1186	0	15.3317	14.9514	15.2426	15.1124	0	0	0	15.1528	15.4196	0	16.8685	16.9276	16.869	17.2623	17.2521	17.2153	0	0	0	0	0	0	0	15.1518	0	836.493	7.53226	[M+2H]+2	836.4929@7.5322633		FindByFormula
Acetylenic acids; 10-Heptadecen-8-ynoic acid, 7-hydroxy-	15.9848	16.1149	15.8748	15.909	16.1417	16.2949	16.4495	16.1902	16.299	16.0142	16.0682	15.9164	15.7588	16.0131	15.9381	16.0393	16.072	16.0585	16.0454	15.8646	16.065	16.4588	16.0032	16.2592	16.0329	16.2684	15.9856	15.7718	15.7193	16.1477	15.7711	16.0096	16.0656	16.0125	15.3864	15.98	282.218	7.53478	[M+H]+ [M+Na]+	282.2177@7.534778		FindByFormula
PG(20:5(5Z,8Z,11Z,14Z,17Z)/13:0)	15.7845	15.7395	15.7766	16.648	16.6827	16.7077	16.5622	16.5876	16.5656	15.7896	15.7665	15.6931	15.4306	15.5366	15.4545	15.181	15.1703	15.2473	15.6118	15.7294	15.6769	17.0679	17.0711	17.0715	17.4118	17.4105	17.4194	14.3615	14.4523	14.5637	14.9988	14.9595	15.0628	15.5395	15.5785	15.5997	726.451	7.54431	[M+H]+	726.451@7.544306		FindByFormula
Cyclopassifloside II	16.2133	16.1939	16.2267	17.1965	17.1963	17.2271	16.9941	17.0983	17.0156	16.0922	16.2506	16.2187	15.9246	15.997	15.7785	15.5199	15.6065	15.5887	15.9308	16.177	16.0589	17.4793	17.4818	17.4541	17.7683	17.7383	17.7824	0	0	0	0	15.3293	15.3284	16.1668	15.9947	15.9247	682.426	7.55387	[M+H]+	682.4258@7.553875		FindByFormula
Nonoxynol-9	16.5467	16.5554	16.6704	17.6298	17.6447	17.6362	17.4715	17.3813	17.3603	16.5814	16.6595	16.5966	16.1419	16.2356	16.2837	16.0406	16.1031	16.1643	16.4913	16.7275	16.5784	17.8096	17.8061	17.8096	17.9855	18.0346	17.973	0	0	15.9785	15.7861	15.9522	16.1033	16.5081	16.4829	16.4912	638.4	7.5598	[M+H]+	638.3998@7.559795		FindByFormula
POV-PC	16.8075	16.9802	16.8342	17.9334	17.929	18.0191	17.5797	17.5677	17.5496	16.8307	16.904	16.8697	16.4973	16.7661	16.3961	16.32	16.3917	16.7032	16.7329	17.1151	16.9243	17.9503	17.9467	17.9214	18.0054	18.0436	18.0746	15.527	15.8131	15.851	16.1819	16.1735	16.4303	16.8082	16.98	16.8819	594.374	7.56697	[M+H]+	594.3737@7.566972		FindByFormula
<none>	16.5637	16.5228	16.5223	16.5599	16.6256	16.6698	16.5041	16.6226	16.5365	16.4408	16.6456	16.595	16.5813	16.7244	16.5027	16.7007	16.5668	16.5993	16.552	16.5742	16.6022	16.5169	16.4377	16.4392	16.5142	16.5106	16.4899	16.5975	16.3778	16.6308	16.5766	16.5647	16.5597	16.5168	16.5785	16.4663	507.574	7.57042	[M+H]+	507.5738@7.570416		FindByFormula
C29 H52 O8	17.1394	17.0996	17.2202	18.2336	18.1263	18.3053	17.7467	17.6578	17.7798	17.6827	17.3317	17.5047	16.8984	17.2266	17.2038	16.9599	17.326	17.3402	17.4637	17.3627	17.3908	18.0814	18.0148	18.0813	17.982	18.1384	18.1174	16.2083	16.2371	16.3485	16.6151	16.4531	17.1075	17.2643	17.3825	17.3605	528.366	7.57542	[M+H]+ [M+K]+ [M+Na]+	528.3656@7.5754156		FindByFormula
Iriomoteolide 1a	16.981	16.9232	17.0678	18.1095	18.1359	18.0986	17.4191	17.4321	17.4228	17.1054	17.0286	17.0667	16.791	16.886	16.7434	16.7075	16.8453	17.0717	17.0852	17.4033	17.3065	17.8917	17.8588	17.7259	0	0	17.7414	16.1496	16.2939	16.5699	16.7236	16.7812	16.7354	17.0191	17.1264	17.2459	506.321	7.58465	[M+H]+ [M+Na]+	506.3214@7.5846477		FindByFormula
PC(O-12:0/O-1:0)[U]	16.7641	16.6775	16.8456	17.765	17.7395	17.7663	16.9932	17.1376	17.1061	16.5603	16.6005	16.7219	16.5541	16.7355	16.626	16.6926	16.8337	16.7857	16.824	17.0168	16.9437	17.3784	17.4714	17.2883	17.2927	17.4019	17.3305	16.2348	16.38	16.3856	16.762	16.8422	16.7306	16.9303	16.8462	17.0277	462.296	7.59239	[M+H]+	462.2956@7.5923896		FindByFormula
C36 H80 N12 O12 S	0	0	0	0	0	0	0	0	0	0	0	0	18.7708	18.7692	18.7494	0	0	0	0	0	0	18.8099	18.7803	0	19.0208	19.0587	19.0438	17.1592	17.1953	17.2674	0	0	0	17.3201	17.3638	0	904.572	7.59977	[M+2H]+2	904.5725@7.5997686		FindByFormula
C25 H46 N13 O2	16.622	16.6206	16.6488	16.7783	16.7625	16.6702	16.7958	16.6635	16.6848	16.6692	16.5776	16.5199	17.3853	17.2424	16.611	16.5936	16.5	16.6274	16.68	16.859	16.7049	17.4159	17.2867	16.942	17.9279	17.8668	0	16.5704	16.6989	16.7022	16.59	16.5482	16.686	16.9662	16.6576	16.6885	560.39	7.60029	[M+H]+	560.3896@7.600286		FindByFormula
Polidocanol	16.9418	16.975	17.0643	16.8263	16.8229	16.845	16.9571	16.9257	16.908	16.8359	16.8641	16.764	17.3724	17.3991	17.3797	16.7725	16.8073	16.7641	16.957	16.9752	17.0499	17.2259	17.3244	17.256	17.7631	17.759	17.7132	16.809	16.8007	16.8604	16.815	16.7888	16.8059	16.8833	16.8899	16.9234	604.415	7.60103	[M+H]+	604.4149@7.6010275		FindByFormula
10-F2-dihomo-IsoP	16.5873	16.5041	16.3486	17.1997	17.1985	17.2407	17.0214	16.9278	16.9007	16.1819	16.3463	16.4235	0	0	0	16.482	16.6546	16.9004	16.6868	16.8278	16.7518	0	0	0	17.0799	0	0	16.2702	16.4902	16.5472	16.6607	16.7777	16.9155	16.722	16.6501	16.7331	418.269	7.60132	[M+H]+	418.2694@7.6013217		FindByFormula
<none>	16.7504	16.5785	16.673	15.5493	15.6027	15.5773	15.9544	16.0831	15.9459	15.6112	15.4652	15.4665	16.1924	16.2095	16.2357	15.2406	15.4035	15.3642	15.7044	15.6146	15.6222	16.5951	16.477	16.5991	17.1282	17.2336	17.2442	15.2064	15.5395	15.5355	15.5115	15.7316	15.4557	15.4369	15.4724	15.8315	1022.64	7.60858	[M+2H]+2	1022.6354@7.6085825		FindByFormula
Montanol	17.4792	16.6839	17.4468	17.5068	17.7327	17.5874	17.6519	17.5671	17.3679	17.5002	17.4556	17.3592	17.3369	17.2985	17.3979	16.7047	17.6086	17.5421	16.8927	17.4686	17.4205	17.4009	16.4969	17.4141	17.4179	16.6815	17.5012	16.5357	17.4748	17.5357	16.5783	17.4995	16.7604	17.4521	16.5335	16.5773	352.26	7.60886	[M+H]+ [M+Na]+	352.2597@7.6088605		FindByFormula
Reticulataxanthin	17.3471	16.0202	17.2011	17.4004	17.2042	17.2331	17.1801	15.6739	17.1957	17.3113	16.3971	15.9126	17.4232	16.3671	17.2543	17.1448	17.2436	17.3306	17.33	17.2498	17.1876	17.4746	17.3315	17.188	17.5528	17.6744	17.5283	16.0699	17.2712	17.1858	17.2901	16.1308	17.1911	17.2518	17.3642	16.225	472.337	7.61333	[M+H]+	472.3374@7.6133327		FindByFormula
Millefin	15.8947	15.7636	15.6254	15.8707	15.9005	15.9729	15.932	15.8576	15.8456	15.5737	15.7417	15.4916	15.5707	15.5529	15.6698	15.99	15.8968	15.9421	15.7162	15.6809	15.5515	15.904	15.6857	15.6176	15.5543	15.5729	15.8531	15.6405	15.4356	15.6354	15.5245	15.8327	15.6304	15.6198	15.924	15.5619	372.155	7.61578	[M+H]+	372.1551@7.6157784		FindByFormula
PI(22:1(11Z)/19:0)	16.9624	16.9574	16.9583	15.7785	0	15.703	16.1543	16.0923	16.1916	15.6673	15.5618	15.9853	16.473	16.3943	16.1932	15.4722	15.5428	15.4945	15.8371	15.8202	15.9154	16.9663	16.9813	17.0944	17.2496	17.2839	17.3579	0	15.7422	15.7311	15.4548	15.6037	15.5015	15.6432	15.5977	15.633	978.61	7.616	[M+2H]+2	978.6101@7.616		FindByFormula
C45 H82 N7 O12	17.626	17.7769	17.7637	16.1862	16.7341	16.3545	16.7528	16.7525	16.8598	16.3314	16.1443	16.6021	17.1006	17.4095	17.355	16.407	16.0795	16.0531	16.5758	16.4614	16.3877	17.5952	17.7946	17.5844	18.0883	18.2222	18.1099	16.683	16.6773	16.334	16.4978	16.6503	16.1276	16.2458	16.6391	16.3058	912.601	7.62178	[M+2H]+2 [M+H]+ [M+HNa]+	912.6005@7.6217785		FindByFormula
C24 H48 N6 O6	17.611	17.6454	17.4858	17.4877	17.4439	17.5182	17.5799	17.5574	17.5211	17.4134	17.4522	17.422	17.5749	17.6663	17.6699	17.4866	17.3984	17.4269	17.5123	17.4794	17.5682	17.6063	17.5436	17.6345	17.7566	17.8749	17.7936	17.4526	17.4575	17.5193	17.45	17.4715	17.4912	17.5101	17.4744	17.42	516.363	7.62625	[M+H]+	516.3634@7.6262493		FindByFormula
C31 H62 N6 O9	0	0	0	0	0	0	0	0	0	0	0	0	0	0	0	0	0	0	0	0	0	0	0	0	19.2604	19.2907	19.2871	0	0	0	0	0	0	0	0	0	662.457	7.62733	[M+H]+	662.4572@7.627333		FindByFormula
C42 H82 N3 O15	18.2055	18.0831	18.1814	16.966	16.501	16.7216	17.3162	17.2467	17.1241	16.6816	16.6874	16.8552	17.4566	17.674	17.5702	16.6715	16.6425	16.575	16.8062	17.0327	16.8468	18.0752	18.0909	18.0075	18.54	18.5802	18.4054	16.8019	16.5585	17.1122	16.7238	16.9385	16.859	16.6004	16.5046	16.6171	868.576	7.62869	[M+2H]+2 [M+H]+ [M+HNa]+	868.5763@7.628695		FindByFormula
C38 H76 N6 O13	18.311	18.3734	18.3345	16.4659	16.2412	16.7172	17.1755	17.2068	17.4635	16.7363	16.6175	16.3424	17.5352	17.6967	17.549	16.4306	16.3671	16.1454	16.7598	16.8654	16.8663	18.1622	18.1209	18.1148	18.6503	18.6666	18.6844	16.5136	16.3449	16.8363	16.2849	16.5612	16.7172	16.623	16.5474	16.4575	824.549	7.63642	[M+2H]+2 [M+H]+ [M+HNa]+	824.5488@7.636417		FindByFormula
C36 H72 N6 O12	18.5365	18.4615	18.5228	16.893	17.1365	16.7494	17.6016	17.4353	17.5825	16.9036	16.8472	16.9348	17.9017	17.9851	17.9631	16.7996	16.5485	16.9115	17.107	17.2969	17.2457	18.309	18.1631	18.3371	18.8781	18.9168	18.9148	17.115	17.054	16.9323	16.8391	16.7713	16.6485	16.708	16.8722	17.2384	780.522	7.6442	[M+2H]+2 [M+H]+ [M+HNa]+	780.5224@7.6441965		FindByFormula
Tridodecylamine	21.0124	20.9702	21.0186	21	21.0385	21.0244	21.0511	21.0264	21.0132	21.0144	21.0407	21.0313	20.9988	20.9737	21.0121	21.0443	21.0329	20.9978	21.0151	20.99	21.0286	20.99	21.0033	20.9889	20.9325	20.945	20.9638	21.0283	21.0207	21.0067	21.0263	21.052	20.9878	21.0245	21.0326	21.0285	521.591	7.64603	[M+H]+	521.5906@7.646029		FindByFormula
C34 H68 N6 O11	18.5477	18.5905	18.5194	16.8368	16.5893	16.6927	17.6196	17.492	17.6148	16.577	16.5869	17.1533	17.7936	18.1402	17.9106	16.5897	16.5498	16.8253	17.0097	17.145	17.2783	18.2806	18.2476	18.2926	18.983	18.945	18.7726	16.8667	17.2348	17.0304	16.4349	17.0143	16.8005	17.2622	17.1295	17.4285	736.495	7.65108	[M+2H]+2 [M+H]+ [M+HNa]+	736.4955@7.651083		FindByFormula
PG(12:0/18:1(9Z))	17.9902	17.9647	18.0072	16.5788	16.5616	16.6486	17.2153	17.2741	17.3443	16.5493	16.5298	16.6158	17.4423	17.4387	17.4219	16.2608	16.3002	16.234	17.0016	16.9996	16.922	17.6658	17.6529	17.6694	18.3916	18.383	18.4293	16.0214	16.3887	16.5014	16.0121	16.5287	16.3771	16.48	16.5347	16.6761	692.467	7.65836	[M+H]+	692.4671@7.6583614		FindByFormula
2-Octaprenylphenol	17.0449	16.9855	17.0313	15.7998	15.6844	15.8688	16.239	16.2461	16.3345	15.7988	15.7335	15.8144	16.6837	16.634	16.6315	15.5699	15.5642	15.5053	16.0363	16.083	16.0795	16.6908	16.7018	16.7191	17.2392	17.2539	17.2722	15.6264	15.7112	15.6953	15.6146	15.5459	15.6827	15.8201	15.8242	15.774	714.452	7.65945	[M+2H]+2	714.4523@7.659446		FindByFormula
C30 H60 N6 O9	18.5555	18.3763	18.6025	17.0033	17.0056	16.8493	17.7128	17.6277	17.7026	16.9744	17.0344	17.0634	18.0638	18.1043	17.8591	16.6154	16.632	16.6512	17.1623	17.4942	17.4093	18.4162	18.0172	18.1209	18.9141	18.7095	18.884	16.4713	16.7622	16.8151	16.8477	16.8193	16.7477	16.7575	17.0328	16.7355	648.442	7.66683	[M+2H]+2 [M+H]+	648.4417@7.666834		FindByFormula
C31 H63 N8 O6	16.9685	16.9888	17.0023	15.8508	15.7442	15.7797	16.2484	16.2578	16.3365	15.8026	15.8351	15.8047	16.5874	16.6334	16.6336	15.5528	15.5111	15.562	16.0287	16.1091	16.0827	16.5832	16.5992	16.5632	17.2593	17.264	17.2556	15.6218	15.6909	15.6798	15.6067	15.5268	15.607	15.7103	15.7472	15.7717	643.486	7.66775	[M+H]+	643.4862@7.66775		FindByFormula
(4OH,8Z,t18:1) sphingosine	15.6037	15.5501	15.5668	15.5797	15.5918	15.5608	15.6542	15.5754	15.5308	15.5706	15.6197	15.5807	15.4226	15.5518	15.5527	15.531	15.561	15.496	15.6019	15.5248	15.5808	15.4583	15.5251	15.5637	15.4139	15.446	15.4506	15.6247	15.6163	15.5115	15.6278	15.6568	15.5263	15.6013	15.5857	15.5839	337.259	7.67206	[M+H]+	337.2592@7.6720557		FindByFormula
C24 H44 N13 O	0	16.6333	16.2027	16.3006	16.2542	15.9566	16.8506	16.8343	16.7629	16.145	16.0238	16.0714	17.7054	17.6926	17.7235	16.1317	15.8179	16.232	16.6102	16.7557	16.8809	17.463	17.5712	17.5567	18.4222	18.4792	18.5065	16.0714	15.7314	16.0423	16.4788	16.2682	16.1495	16.7352	16.7503	16.7812	530.378	7.67417	[M+H]+	530.3781@7.6741724		FindByFormula
Polidocanol	18.5691	18.9048	18.947	16.612	17.3305	17.1622	17.9895	17.9877	18.1127	17.3292	16.5419	17.2535	18.4935	18.4951	18.4762	17.02	16.9999	16.9732	17.1402	17.5903	17.6489	18.1352	18.1531	18.0489	19.1271	19.1174	19.1657	17.13	17.0437	17.222	17.2922	15.9778	17.1272	17.2803	16.6702	17.3747	604.415	7.67486	[M+H]+	604.4154@7.6748605		FindByFormula
N-(3E-hexadecenoyl)-deoxysphing-4-enine-1-sulfonate	17.3651	17.3278	17.356	16.339	16.3279	16.3636	16.7245	16.7486	16.788	16.3398	16.3205	16.3161	17.0235	17.0381	17.0586	16.0628	16.1218	16.0724	16.5494	16.6055	16.5733	16.918	16.9708	16.9153	17.5214	17.5718	17.5576	16.1868	16.2368	16.2169	16.107	16.1486	16.123	16.2364	16.2682	16.2689	599.459	7.67625	[M+H]+	599.4588@7.67625		FindByFormula
C22 H40 N13	16.9913	16.9972	17.0232	16.6626	16.6095	16.655	17.1733	17.1913	17.1466	16.662	16.7503	16.7121	18.0602	17.9901	17.9715	16.5148	16.4754	16.5525	17.0586	17.252	17.1865	17.8336	17.8014	17.7803	18.7639	18.7834	18.8217	16.522	16.5665	16.6564	16.7558	16.7451	16.7712	17.217	17.2014	17.2455	486.352	7.68119	[M+H]+	486.3524@7.681195		FindByFormula
DG(14:0/0:0/14:0) (d5)	17.4348	17.4228	17.4087	16.4959	16.4885	16.5212	16.9545	16.8898	16.9094	16.5151	16.5274	16.5059	17.114	17.1447	17.1259	16.2798	16.3476	16.3279	16.7447	16.7523	16.7391	17.0226	17.0019	16.9891	17.5396	17.5534	17.5453	16.3691	16.3945	16.4542	16.3675	16.3344	16.3257	16.4233	16.4283	16.45	555.434	7.68303	[M+H]+	555.434@7.6830273		FindByFormula
C26 H52 N6 O7	19.1314	19.0719	19.1429	17.712	17.6736	17.714	18.412	18.3458	18.3774	17.7014	17.7471	17.7859	18.7574	18.3253	18.7647	17.1633	17.1989	17.189	17.458	18.1153	18.0921	18.0194	18.3398	17.8793	19.2319	19.2759	19.1086	17.5434	17.5981	17.7044	17.4736	17.3476	16.4112	16.8642	16.9088	17.6107	560.39	7.68378	[M+H]+ [M+Na]+	560.3896@7.683778		FindByFormula
[8]-Paradol	16.4139	16.327	16.3741	16.4072	16.3494	16.3662	16.3812	16.3547	16.3126	16.311	16.3787	16.2868	16.3123	16.2657	16.249	16.3473	16.3362	16.3167	16.2994	16.3224	16.3973	16.2677	16.2519	16.2412	16.2163	16.2189	16.2741	16.4064	16.3631	16.3486	16.35	16.3288	16.3452	16.2921	16.2951	16.3191	306.217	7.68545	[M+H]+ [M+Na]+	306.2172@7.6854453		FindByFormula
Homidium	16.1378	16.0539	16.187	16.4761	16.5279	16.4513	15.7696	15.6938	15.6097	15.3994	15.4116	15.3993	16.1173	16.1596	16.1262	15.7158	15.7811	15.6451	15.6971	15.7845	15.8597	15.5159	15.5617	15.5381	14.8875	14.8866	15.0279	15.4787	15.447	15.4625	15.4512	15.3793	15.408	15.1358	15.0217	15.03	336.15	7.68636	[M+H]+	336.1496@7.6863613		FindByFormula
C20 H39 N7 O	16.0963	15.8992	16.0501	16.1074	16.2786	16.2628	16.5859	16.6238	16.517	15.5659	15.5626	15.6701	16.2785	16.2834	16.2251	0	0	14.9608	15.5642	16.5343	16.3821	15.8813	16.1851	15.9628	16.7013	16.6584	16.6874	15.1723	15.2773	15.8103	15.6105	15.4385	15.6071	15.6384	15.5602	15.4029	393.321	7.68641	[M+H]+ [M+K]+	393.3208@7.6864123		FindByFormula
C24 H48 N6 O6	19.2317	19.1702	19.2237	17.8796	18.0239	18.0657	18.6548	18.7181	18.7238	18.0708	17.2537	17.9964	18.7524	18.8074	18.7059	17.6208	16.8296	17.5375	18.2235	17.8003	18.3132	18.6281	18.6123	18.1393	19.3214	19.3377	19.3406	17.8148	17.7395	17.958	16.9435	17.748	17.8067	18.0483	17.9584	17.9062	516.364	7.69295	[M+H]+ [M+Na]+	516.3636@7.6929455		FindByFormula
C25 H51 N8 O3	17.3428	17.3367	17.3514	16.537	16.5914	16.5698	16.9846	17.0027	16.9756	16.5993	16.6265	16.5891	17.0939	17.1149	17.1222	16.3988	16.3863	16.3778	16.7824	16.8627	16.7953	16.9134	16.9284	16.9155	17.3953	17.4133	17.4328	16.5085	16.4413	16.5369	16.4326	16.455	16.4173	16.5401	16.4788	16.5484	511.408	7.69367	[M+H]+	511.408@7.693667		FindByFormula
C23 H47 N8 O2	16.158	16.1559	16.1496	15.538	15.508	15.5303	15.931	15.8456	15.9085	15.5249	15.5011	15.534	15.9577	15.9471	15.9623	15.3594	15.2673	15.2554	15.6998	15.724	15.721	15.7819	15.807	15.7888	16.1262	16.1547	16.1605	15.392	15.4328	15.3826	15.3696	15.3364	15.3595	15.4352	15.4491	15.4445	467.382	7.70058	[M+H]+	467.3818@7.7005835		FindByFormula
Reticulataxanthin	18.8327	18.8756	18.8932	17.0857	17.6096	17.7065	18.467	18.4976	18.5139	17.8008	17.8029	17.7239	18.4502	18.5096	18.6271	17.3483	17.3153	17.356	18.2105	18.2847	18.2381	18.1891	17.9666	17.8113	18.884	19.0031	18.998	17.5005	17.5305	17.6293	17.5456	17.5262	17.6436	17.7486	17.5915	17.7164	472.338	7.70361	[M+H]+	472.3377@7.703611		FindByFormula
<none>	16.7148	16.7542	16.8089	16.6437	16.8454	16.697	16.8457	16.6677	16.7236	16.801	16.8238	16.6861	16.716	16.72	16.6954	16.7379	16.5798	16.7778	16.7536	16.8345	16.6946	16.6529	16.5898	16.7459	16.6435	16.6575	16.6055	16.8034	16.7032	16.7033	16.6779	16.7653	16.6674	16.6274	16.6093	16.7353	535.605	7.70808	[M+H]+	535.6049@7.708083		FindByFormula
C22 H46 O6	18.6335	18.6555	18.7497	17.8922	17.7029	17.8113	18.7484	18.5611	18.5363	17.7888	17.8807	17.7556	18.6653	18.6739	18.5007	17.3302	17.4682	17.272	18.2335	18.4196	18.4808	18.2134	18.2564	18.2547	18.7042	18.83	18.9372	17.5266	17.5913	17.5402	17.5115	17.5566	17.4327	17.6623	17.9001	17.5773	406.329	7.71297	[M+H]+ [M+K]+ [M+Na]+	406.3293@7.7129726		FindByFormula
C20 H42 O5	17.8153	17.8527	17.8701	17.5109	17.6112	17.5675	18.4326	18.465	18.5071	17.581	17.4551	17.4835	18.3124	18.1961	18.1892	17.1883	17.202	17.1769	17.9744	18.1391	18.2289	17.8896	17.7945	17.9092	18.538	18.6046	18.6054	17.2284	17.4531	17.5064	17.4466	17.5518	17.526	17.6829	17.487	17.6488	362.303	7.72472	[M+H]+ [M+Na]+	362.3034@7.7247214		FindByFormula
C22 H18 N5 O2	15.0571	15.1348	15.0221	15.1086	15.1862	15.1747	15.5582	15.5034	15.5566	14.8812	14.9322	14.925	15.0726	15.0749	15.0063	14.9756	14.9793	14.9329	14.9987	15.253	15.1849	15.2247	15.2039	15.2087	15.103	15.1646	15.1713	14.8166	14.8068	15.0841	14.8685	14.8096	14.9016	14.8713	14.8263	14.7778	384.148	7.73653	[M+2H]+2 [M+H]+	384.1476@7.7365284		FindByFormula
C18 H38 O4	17.6367	17.6392	17.4444	17.4955	17.3042	17.2429	18.2584	18.2236	18.2338	17.34	17.1282	17.0821	17.9534	17.7307	17.915	17.2686	17.2835	17.2358	17.496	18.2069	18.1328	17.7528	17.6544	17.8012	18.2241	18.1097	18.0897	17.1509	17.2752	17.4699	17.3798	17.1339	17.2127	17.4373	17.4278	17.4322	318.277	7.73931	[M+H]+ [M+K]+ [M+Na]+	318.2773@7.7393055		FindByFormula
C33 H72 N22 O6 S	17.4783	17.4177	17.4703	17.3716	17.3804	17.3939	17.9885	17.9414	18.0138	17.1423	17.2171	17.1821	0	0	0	17.1112	17.1635	17.1414	17.7134	17.8027	17.7606	0	0	18.7767	0	0	0	0	0	0	17.3987	17.3712	17.4024	0	0	17.3677	904.572	7.74013	[M+2H]+2	904.5718@7.740131		FindByFormula
12(13)-EpOME	17.1602	17.0552	17.6139	17.5138	17.3683	18.1185	17.9394	17.8127	17.8976	17.6497	16.6215	17.4951	17.8339	17.4381	17.5332	16.6948	17.338	16.9449	16.8833	17.6315	16.9959	17.5988	17.6896	17.4271	17.4893	17.7801	17.4875	16.7257	17.3526	16.9788	16.2123	17.0154	17.8135	17.5907	16.7404	17.5753	296.233	7.75722	[M+H]+ [M+Na]+	296.2335@7.7572217		FindByFormula
3,6-Epoxy-5,5',6,6'-tetrahydro-b,b-carotene-3',5,5',6'-tetrol	18.3172	18.402	18.3706	18.2854	16.1599	18.0154	17.3537	18.152	17.3728	18.1488	18.0204	18.0374	18.0895	18.9222	18.159	17.9179	17.9865	17.9494	18.0038	18.0632	15.9416	18.7629	18.0144	18.0863	18.7072	18.6685	18.3869	17.9152	18.01	18.1063	17.7097	17.8339	17.7277	18.2475	18.2508	18.2824	618.431	7.75989	[M+H]+	618.4312@7.7598886		FindByFormula
MEDICA 16	18.8994	18.8865	19.0202	19.0489	18.9718	19.0767	18.9865	19.0427	19.0077	18.9487	18.9873	18.9468	18.9378	18.9311	18.7601	18.9521	19.0301	18.9248	19.0558	18.8906	18.9086	18.8765	18.9192	19.0372	18.7252	18.7852	18.9501	18.9641	19.0028	19.0434	18.8932	18.9304	18.9264	18.9571	18.8619	18.8539	364.259	7.76642	[M+H]+	364.2591@7.766416		FindByFormula
N-oleoyl GABA	15.7206	15.6814	15.7587	15.4306	15.4412	15.445	15.6342	15.6302	15.6744	15.3372	15.3551	15.3654	15.3344	15.3635	15.3307	15.3642	15.3389	15.4466	15.0357	15.2974	15.2934	14.9881	14.9524	14.9954	15.0852	15.068	15.0503	15.0596	15.2268	15.3471	15.3607	15.3525	15.2614	15.0892	15.1093	15.0458	389.291	7.77272	[M+H]+	389.2913@7.7727213		FindByFormula
C38 H79 N	20.4701	20.5706	20.6005	20.6069	20.5377	20.6013	20.6112	20.6084	20.5769	20.562	20.5936	20.5648	20.5623	20.5453	20.515	20.5399	20.5582	20.5901	20.5592	20.5619	20.5848	20.4789	20.5694	20.5619	20.4834	20.513	20.5237	20.5666	20.5714	20.5584	20.5775	20.5356	20.5463	20.5713	20.5539	20.5395	549.622	7.77353	[M+H]+	549.6217@7.773527		FindByFormula
C27 H54 N6 O7	18.4949	18.979	18.9546	18.8256	18.8264	18.7633	18.4935	17.8735	18.5658	18.7425	18.5199	18.6129	16.8354	19.1507	19.1596	18.6082	18.5812	18.3252	16.5434	18.2995	18.4806	16.9806	18.409	19.1194	19.2552	19.1392	19.3037	18.6642	18.7064	18.72	18.3425	16.5384	18.8082	18.9579	18.8287	18.9189	574.405	7.77492	[M+H]+ [M+Na]+	574.4053@7.774915		FindByFormula
C31 H62 N6 O9	17.8987	17.8984	17.9581	17.8449	17.7997	17.7914	18.5145	18.5193	18.5141	17.6524	17.7049	17.6681	18.9936	19.0152	19.014	17.631	17.6206	17.6173	18.2348	18.3124	18.2841	18.9067	18.919	18.8936	0	0	0	17.6026	17.6392	17.6941	17.9821	17.971	17.9526	17.9302	17.9068	17.9607	662.457	7.778	[M+H]+	662.4569@7.7780004		FindByFormula
C28 H57 N8 O4	16.4795	16.4002	16.4126	16.3113	16.2349	16.3828	16.9994	17.0446	17.1072	16.1969	16.1978	16.3826	17.2266	17.3249	17.3245	16.3546	16.3614	16.1428	16.6582	16.6815	16.8267	17.0569	17.1679	17.044	17.4841	17.43	17.4171	16.2975	16.2732	16.285	16.3762	16.4039	16.3589	16.3115	16.3427	16.6758	569.45	7.78014	[M+H]+	569.4497@7.780138		FindByFormula
C25 H50 N6 O6	19.0846	19.0051	19.0587	18.9849	18.8588	18.947	19.0156	18.903	18.717	18.8634	18.8987	18.8209	19.2857	17.1861	19.3336	18.6082	18.7129	18.7509	18.7518	18.7591	18.5724	17.4316	17.7683	19.2086	19.293	19.404	19.3241	18.8951	18.8004	18.8283	18.5327	18.9778	17.0176	18.2657	19.1721	19.2672	530.379	7.78581	[M+H]+ [M+Na]+	530.3789@7.7858057		FindByFormula
(R)-2-Hydroxysterculic acid	17.1107	19.1985	19.0332	19.5888	19.4147	19.6944	13.8254	18.7936	17.9575	18.2924	18.403	18.1785	17.3442	19.3856	18.4507	15.1411	18.0701	18.3493	18.9054	19.2969	19.0949	19.1496	19.1632	18.9711	17.3279	17.8129	14.3269	18.7787	19.0257	18.7062	18.4136	18.6824	18.5933	0	18.6723	18.6209	310.248	7.7872	[M+H]+ [M+Na]+	310.2485@7.7872		FindByFormula
C26 H53 N8 O3	16.7788	16.8305	16.807	16.7189	16.6759	16.6878	17.1701	17.1868	17.1639	16.5903	16.6013	16.5707	17.277	17.2725	17.2829	16.5868	16.5909	16.5831	16.925	16.9504	16.9703	17.1757	17.1946	17.1647	17.4482	17.4565	17.483	16.5127	16.5612	16.5399	16.775	16.7463	16.6845	16.7033	16.718	16.7161	525.424	7.78836	[M+H]+	525.4239@7.7883606		FindByFormula
C23 H46 N6 O5	19.5559	19.5773	19.3837	19.3598	19.361	18.7986	17.3156	18.7235	17.3507	19.1843	19.3773	19.1709	19.5137	19.549	19.4922	19.0371	19.1836	19.1775	19.0266	19.1056	17.4974	19.4093	19.3767	19.34	19.199	19.8144	19.7167	19.1399	19.0828	19.1935	18.8887	18.9761	18.8193	19.3337	19.4064	19.0102	486.353	7.79519	[M+H]+	486.353@7.7951946		FindByFormula
2,3-Diacetoxy-7,8-epoxy-24,29-dinor-1,3,5-friedelatriene-20-carboxylic acid	16.0228	15.8613	16.0451	15.9624	15.8755	15.9705	15.8988	15.8526	15.8535	15.9915	15.8446	15.9283	15.8124	15.8647	15.9829	15.8258	15.9448	15.8804	16.0634	15.7632	15.8622	16.0552	16.075	15.8441	15.8202	16.0396	15.9148	15.8534	15.918	16.0767	15.9982	15.8553	15.8781	15.9418	15.9713	15.9951	590.265	7.80358	[M+H]+	590.2653@7.803583		FindByFormula
Annosquamosin B	16.9315	17.0102	16.9655	16.9323	17.2174	16.8762	16.4819	16.761	17.0775	16.9155	17.027	16.9008	16.9092	16.9859	16.969	16.9168	17.0377	16.8714	17.031	16.4986	16.8735	17.0367	16.9406	16.9658	16.8959	17.0783	16.4372	17.0295	17.012	16.5388	17.095	17.0145	16.9308	17.3255	16.9549	17.1283	308.234	7.8038	[M+H]+ [M+Na]+	308.234@7.803805		FindByFormula
(all-E)-6'-Apo-y-caroten-6'-al	19.3513	19.3595	19.436	19.2521	19.2708	19.3647	19.0821	19.2094	17.6531	19.0952	19.2004	19.1644	19.304	19.333	19.2545	19.1291	19.1876	19.0539	18.9502	18.896	18.9726	19.1789	19.1339	18.1362	19.9413	19.537	19.0698	19.1486	19.2026	19.195	18.9265	18.7954	18.6143	19.3776	19.3728	18.5135	442.327	7.80875	[M+H]+ [M+Na]+	442.3269@7.8087487		FindByFormula
2-Amino-3-methyl-1-butanol	16.6421	16.6686	16.5202	16.4488	16.5731	16.6371	16.4662	16.3207	16.2571	17.2474	17.4995	17.2268	17.3767	17.6072	17.4487	17.3057	17.5437	17.4418	16.7364	16.1709	16.9588	16.8642	16.8111	17.0043	17.0375	17.0458	17.1027	16.0333	15.9649	16.1586	15.9987	16.3366	16.1726	15.603	16.4654	16.1239	103.1	7.8123	[M+H]+	103.0998@7.812304		FindByFormula
1-Oleoyl-2-acetyl-sn-glycerol	19.344	19.2642	19.241	19.2244	19.3894	19.1302	17.9263	18.7567	18.9532	19.032	19.1738	19.2068	17.4193	19.6958	19.201	18.9362	19.1309	19.0062	19.0336	18.7498	18.7201	18.5495	17.217	18.6501	19.3184	19.7977	18.1863	19.1782	19.0671	19.2705	18.9193	17.3953	17.4865	19.1431	19.3316	19.3805	398.301	7.82033	[M+H]+ [M+Na]+	398.3008@7.8203335		FindByFormula
5beta-Cholane-3alpha,7alpha,23,24-tetrol	16.6474	16.6228	16.6379	16.6147	16.6854	16.619	16.6176	16.5871	16.7	16.5909	16.6464	16.5567	16.5692	16.5652	16.5942	16.6519	16.5703	16.6068	16.6379	16.6529	16.6501	16.7497	16.7097	16.5473	16.5689	16.6698	16.5097	16.6285	16.6787	16.6636	16.6642	16.6475	16.6157	16.6382	16.6472	16.599	416.29	7.8505	[M+H]+	416.2904@7.8504996		FindByFormula
LysoPC(20:4(8Z,11Z,14Z,17Z))	16.875	16.8848	16.8979	17.044	16.9994	16.9539	16.7508	16.7772	16.7809	17.467	17.5063	17.4729	17.482	17.4927	17.4412	17.6484	17.6632	17.6634	16.5122	16.4991	16.4609	16.708	16.7082	16.7305	16.9515	16.9644	16.974	15.9579	16.0115	16.0366	16.0868	16.0302	16.0174	15.7462	15.9258	15.8471	521.347	7.85336	[M+H]+ [M+Na]+	521.3469@7.853362		FindByFormula
C23 H46 N6 O5	17.7847	16.8418	17.2455	17.2666	17.8335	17.046	17.8074	17.8655	18.194	17.6458	17.6224	16.8827	17.3962	17.5455	17.8124	17.3797	17.5601	17.5446	17.1764	15.826	17.7541	17.2238	17.7388	17.3041	17.12	17.3258	17.2358	17.4719	17.4048	17.5672	16.8141	17.201	16.903	17.5566	17.607	17.5505	486.353	7.85375	[M+H]+	486.3529@7.85375		FindByFormula
10,20-Dihydroxyeicosanoic acid	17.6147	17.4017	17.6605	17.4573	17.6787	17.6401	17.6164	17.693	17.4942	17.7149	17.7088	17.5909	17.6074	17.6397	17.6344	17.7596	17.4884	17.5603	17.7592	17.7112	17.8247	17.6001	17.5592	17.7872	17.6391	17.566	17.7656	17.8495	17.6507	17.7922	17.8085	17.9087	17.8368	17.7358	17.8689	17.7672	366.275	7.86045	[M+H]+	366.2747@7.860445		FindByFormula
6-Oxocativic acid	16.9191	17.1055	16.9497	17.3609	17.1326	17.4735	17.3263	17.3036	17.0287	16.9331	17.2837	17.2584	17.2933	17.457	17.4024	17.024	17.2329	17.3342	17.2507	17.5001	16.8543	17.3975	17.0947	17.2826	17.1619	16.99	17.2792	17.0871	17.1159	17.4702	17.0245	17.025	16.8444	16.877	16.9784	16.4888	320.233	7.87908	[M+H]+ [M+Na]+	320.2327@7.879084		FindByFormula
Incensole oxide	16.2236	16.2028	16.2164	16.4113	16.2929	16.3307	16.3059	16.3513	16.4202	16.5226	16.3373	16.314	16.3069	16.3281	16.261	16.4216	16.2887	16.2653	16.275	16.5161	16.403	16.1618	16.2987	16.1885	16.2472	16.2323	16.2789	16.0435	16.215	16.1796	16.1734	16.2694	16.2157	16.289	16.2268	16.2779	322.248	7.89831	[M+H]+ [M+Na]+	322.2484@7.898306		FindByFormula
OTK	18.4265	18.4046	18.4898	18.4592	18.4881	18.4193	18.0955	18.4523	18.3917	18.4567	18.5002	18.4204	18.3996	18.4415	18.3434	18.4298	18.4734	18.4083	18.2067	18.444	18.4847	18.4456	18.4005	18.4701	18.4052	18.4389	18.4496	18.5801	18.4814	18.5131	18.1438	18.4469	18.4304	18.4675	18.422	18.4537	334.248	7.89972	[M+H]+	334.2484@7.8997226		FindByFormula
ent-1(10)-Halimene-15,19-dioic acid	18.3247	18.3268	18.3996	18.353	18.3777	18.3218	18.3916	18.3518	18.3074	18.3852	18.3411	18.3531	18.2863	18.2669	18.3168	18.3859	18.3355	18.3735	18.3358	18.343	18.3442	18.3525	18.2976	18.3069	18.341	18.2884	18.4063	18.3287	18.3519	18.3006	18.2925	18.3253	18.2719	18.3436	18.3107	18.3542	336.228	7.90328	[M+H]+ [M+Na]+	336.2281@7.903279		FindByFormula
(R)-2-Hydroxysterculic acid	19.6802	19.7508	19.725	19.7253	19.7412	19.719	19.6548	19.383	19.7264	19.7507	19.7452	19.7231	19.7278	19.6878	19.6563	19.734	19.7396	19.7132	19.6645	19.6855	19.7583	19.694	19.6715	19.7016	19.6563	19.6871	19.7051	19.6783	19.6796	19.7251	19.6599	19.6597	19.6254	19.7304	19.6785	19.7162	332.233	7.90536	[M+H]+	332.2331@7.9053626		FindByFormula
Persenone A	15.8581	16.3061	15.694	16.3523	16.5478	16.3877	16.9052	17.0834	16.9791	17.6623	17.7776	17.6601	17.4329	17.4629	17.4106	17.5597	17.6597	17.5856	16.8392	16.9023	16.9297	16.9806	17.045	17.0323	16.3779	16.563	16.4818	0	0	0	15.6294	16.1953	15.5047	14.8022	0	14.7474	378.277	7.91566	[M+H]+ [M+K]+ [M+Na]+	378.277@7.915656		FindByFormula
Anandamide (20:l, n-9)	18.607	18.5307	18.5065	17.8213	17.772	17.8406	18.8821	18.9177	18.8982	17.9702	18.0144	18.0362	18.4801	18.439	18.4622	17.924	17.8961	17.8744	17.9526	18.715	18.4985	17.8623	17.8548	17.8697	18.5436	18.5788	18.5965	17.4611	17.8038	18.4418	18.0527	18.0664	18.0959	17.6363	17.6209	17.6253	375.311	7.94211	[M+H]+	375.3113@7.9421105		FindByFormula
(2R,3S,4R,7S,10S)-4-Ethyl-2,3,7,10-tetramethyldodecahydrocyclopenta[b]quinolizin-2-ol	16.2615	16.2358	16.2931	16.766	16.7707	16.7808	17.4037	17.4418	17.4241	17.048	17.0515	17.1104	17.3191	17.2928	17.2696	16.1645	16.2311	16.2236	0	17.5425	17.2281	17.2417	17.1776	17.2728	17.9387	18.0519	17.9917	17.8668	18.1899	18.7995	17.0952	17.0741	17.1315	17.3398	17.2804	17.32	279.256	7.94523	[M+H]+ [M+Na]+	279.2562@7.9452295		FindByFormula
C24 H48 N6 O5	17.6389	17.5856	17.5935	17.6523	17.5679	17.7219	17.5877	17.6284	17.5725	17.5973	17.7254	17.6389	17.6706	17.5938	17.5629	17.7681	17.8657	17.7896	17.5464	17.5546	17.6793	17.5868	17.5914	17.5601	17.5039	17.5415	17.5825	17.616	17.5415	17.6552	17.5383	17.6083	17.6066	17.7047	17.5976	17.504	500.369	7.95175	[M+H]+ [M+Na]+	500.3687@7.95175		FindByFormula
Anandamide (20:2, n-6)	19.1358	19.0596	19.0929	18.4497	18.4944	18.5224	19.2579	19.3382	19.3247	18.4946	18.4783	18.5165	18.7156	18.7025	18.7305	18.604	18.6303	18.5813	18.5184	19.0211	18.8761	18.1839	18.1628	18.1724	18.758	18.7833	18.8129	18.1642	18.2658	18.6467	18.4793	18.5713	18.5095	18.1655	18.1156	18.1579	351.314	7.9593	[2M+Na]+ [M+H]+ [M+K]+ [M+Na]+	351.3142@7.959305		FindByFormula
(ent-16betaOH)-16,17-Dihydroxy-9(11)-kauren-19-oic acid	15.2375	15.211	15.3535	15.2527	15.3134	15.3003	15.2537	15.2983	15.2915	15.2798	15.2669	15.2506	15.2921	15.2667	15.2596	15.2855	15.2707	15.2684	15.2462	15.2819	15.366	15.2918	15.1447	15.3258	15.2886	15.3442	15.3022	15.2776	15.3568	15.2991	15.2371	15.2926	15.3076	15.2323	15.2914	15.3038	356.196	7.96303	[M+H]+	356.1958@7.963027		FindByFormula
Citranaxanthin	17.5046	17.4952	17.4558	17.5606	17.5897	17.5161	17.5124	17.5247	17.4742	17.5794	17.5414	17.5151	17.4803	17.4255	17.4874	17.5635	17.5278	17.5639	17.5632	17.5676	17.5253	17.4829	17.5265	17.4922	17.3945	17.5283	17.3937	17.4299	17.5087	17.5235	17.492	17.5139	17.4508	17.5456	17.5194	17.5633	456.343	7.96369	[M+H]+	456.3427@7.963694		FindByFormula
PG(14:0/18:1(9Z))	16.7762	16.778	16.7626	15.9104	15.842	15.887	16.1331	16.138	16.1575	15.7893	15.781	15.7306	16.1045	16.0939	16.1207	16.0618	16.0259	16.0908	16.0832	16.134	16.0875	16.1911	16.1762	16.1297	16.5191	16.5564	16.5496	15.6973	15.7031	15.8061	15.693	15.6742	15.7062	16.1686	16.1288	16.1146	720.497	7.97019	[M+H]+	720.4975@7.9701943		FindByFormula
Methyl acetyl ricinoleate	15.7793	15.6618	15.6723	15.7778	15.764	15.7024	15.7283	15.7155	15.7511	15.4982	15.4308	15.3358	15.4739	15.5703	15.4824	15.4685	15.4688	15.5358	15.4315	15.4797	15.3265	15.3764	15.3811	15.3768	15.4257	15.5132	15.4602	16.576	16.5612	16.6489	15.4077	15.4118	15.304	15.3747	15.4868	15.3973	376.259	7.97069	[M+H]+	376.2588@7.9706936		FindByFormula
C22 H46 O5	17.6767	17.627	17.739	18.6351	17.6292	17.6001	17.5809	17.5689	17.593	17.6301	17.5338	17.5735	17.7844	17.7062	17.6356	17.6131	17.7482	17.7712	17.4787	17.5217	17.5424	17.6931	17.5506	17.516	17.5441	17.5129	17.5344	18.5171	18.5243	18.5982	17.6491	17.5331	17.5008	17.552	17.5415	17.5219	390.334	7.97683	[M+H]+ [M+Na]+	390.3344@7.976832		FindByFormula
PG(P-16:0/14:1(9Z))	17.5923	17.5262	17.5456	16.9147	16.9308	16.9046	17.1318	17.1546	17.1396	16.8165	16.8783	16.7928	17.1067	17.0897	17.0615	17.0111	17.0454	17.0209	17.1063	17.1299	17.1206	17.0499	17.0813	17.0299	17.3636	17.3631	17.3417	16.7731	16.76	16.8108	16.769	16.758	16.768	17.0639	17.0646	17.0702	676.471	7.98086	[M+2H]+2 [M+H]+	676.4712@7.98086		FindByFormula
C22 H54 N19 O S	17.9167	17.9347	17.9499	17.293	17.2896	17.3134	17.4928	17.4644	17.5338	17.2165	17.1916	17.1851	17.4814	17.4326	17.4462	17.436	17.4181	17.4059	17.4546	17.5148	17.4804	17.3685	17.4014	17.3642	17.6743	17.7174	17.6814	17.1182	17.1495	17.1795	17.1429	17.1365	17.1153	17.4777	17.4916	17.4919	632.447	7.99344	[M+H]+	632.4465@7.9934444		FindByFormula
Caffeoylcycloartenol	17.7097	17.7198	17.7438	16.9649	16.6697	16.9145	17.1415	17.0384	17.9354	16.356	16.4683	16.3141	17.2566	16.9946	17.0491	17.019	17.7943	16.8576	17.1239	17.2229	17.1546	16.8825	16.9132	16.7669	17.3892	17.4407	17.2726	16.5624	16.4181	16.5384	16.391	16.3507	16.2201	17.086	17.1391	17.0744	588.42	8.00661	[M+H]+ [M+Na]+	588.4204@8.006611		FindByFormula
Octadecyl fumarate	17.9817	17.9588	17.9556	17.9429	17.9302	17.9266	18.1593	18.1534	18.1625	17.9319	17.9091	17.8817	18.0803	18.0957	18.1187	17.8941	17.8798	17.873	17.9749	18.0861	18.0452	17.9723	18.017	17.9658	18.1532	18.1094	18.079	17.9122	17.9561	17.932	17.9448	18.0327	17.962	18.0087	17.9582	18.0073	368.291	8.01253	[M+H]+	368.2905@8.012528		FindByFormula
Octadecyl fumarate	18.0368	18.0074	18.0023	18.0007	17.9898	17.9769	18.2129	18.2072	18.2022	18.0003	17.9784	17.95	18.1288	18.1449	18.1689	17.9439	17.9324	17.9232	18.0411	18.1303	18.0931	18.0217	17.9704	18.0159	18.1099	18.1564	18.1228	17.9763	17.9025	17.9917	18.004	17.9723	18.0261	18.0567	18.0108	18.0571	368.291	8.01253	[M+H]+	368.2907@8.012528		FindByFormula
C26 H52 N6 O6	17.8337	17.8859	17.8127	17.181	17.1307	17.0797	17.2993	17.3911	17.3271	16.7571	16.7617	16.7058	17.2648	17.2388	17.1823	17.1911	17.1459	17.3027	17.22	17.4663	17.357	17.126	16.9838	16.9748	17.4647	17.3559	17.489	17.8857	16.8622	17.9259	16.6123	16.8468	16.4543	17.3993	17.3707	17.4565	544.395	8.01419	[M+H]+ [M+Na]+	544.3946@8.0141945		FindByFormula
C24 H48 N6 O5	17.8795	17.8732	17.8523	17.3068	17.2312	17.2387	17.7299	17.7514	17.5004	17.0713	17.0765	17.0508	17.6435	17.4606	17.5117	17.5524	17.4124	17.3541	17.5933	17.665	17.5061	17.1923	17.164	17.1418	17.6448	17.4988	17.5465	16.7596	16.6468	16.9088	16.5815	18.2609	16.8734	17.6075	17.5529	17.668	500.368	8.0295	[M+H]+	500.3685@8.0295		FindByFormula
Palmitic amide	15.4462	15.3886	15.4029	15.395	15.3577	15.3542	15.8878	15.8203	15.8119	15.1486	15.1731	15.2626	15.7995	15.7685	15.8527	15.1204	15.0734	14.9936	15.0786	16.5162	16.1652	15.6296	15.5779	15.576	15.7463	15.8421	15.7922	15.212	15.5908	16.4496	15.0875	15.1925	15.2079	15.1319	15.1038	15.1466	255.256	8.04294	[M+H]+ [M+Na]+	255.2562@8.042945		FindByFormula
19-hydroxy-nonadecanoic acid	17.0701	17.0625	17.0503	17.2635	17.143	16.971	17.1296	17.1193	17.1549	17.132	16.8445	17.0171	17.2762	17.164	17.1946	17.148	17.1084	17.2779	16.9706	17.181	17.0735	17.0021	17.126	16.9841	17.0278	17.059	17.2207	16.9029	17.227	16.9689	16.9788	16.6112	16.8464	17.2038	17.1028	17.1052	336.264	8.04594	[M+H]+	336.2637@8.045944		FindByFormula
C24 H50 O6	17.5691	17.521	17.5573	16.8069	17.0045	16.4331	17.3247	17.453	17.4163	16.9339	16.8427	16.9207	17.3834	17.306	17.2726	16.9981	17.2605	17.1447	17.2167	17.2315	17.3082	16.8765	16.9621	16.7675	17.278	17.4276	17.383	16.6148	16.6258	16.5722	16.8351	16.9203	16.9727	17.3689	17.3259	17.3997	434.361	8.04733	[M+H]+ [M+Na]+	434.3607@8.047333		FindByFormula
C22 H46 O5	17.7249	17.2486	17.5511	18.6365	17.2105	17.3872	17.4369	17.2716	17.5782	17.2997	17.4451	17.3426	17.5298	17.4564	17.2361	17.5103	17.5013	17.5249	17.6064	17.5642	17.5471	17.4608	15.1374	17.4547	17.5025	17.2319	17.6019	18.5171	18.5243	18.5966	17.2473	16.9898	17.269	17.261	17.5896	17.5449	390.334	8.05344	[M+H]+ [M+Na]+	390.3342@8.053444		FindByFormula
MG(16:0/0:0/0:0)[rac]	17.0569	16.5485	16.9551	16.9374	17.0704	16.8317	17.2968	17.2051	17.2047	16.7196	16.7162	16.8034	17.097	16.9403	16.9904	16.8061	16.8388	16.8475	16.9146	17.0707	17.1197	16.9127	16.8948	16.8817	16.9305	17.0106	16.8727	16.6689	16.3028	16.6306	16.5567	16.6953	16.7197	16.7734	16.5105	16.8587	352.259	8.08242	[M+H]+	352.2589@8.082417		FindByFormula
3-oxo-nonadecanoic acid	18.9482	18.5441	18.8289	18.197	18.8118	18.7446	18.8762	18.7431	18.8499	18.8923	18.4641	18.9063	18.7336	18.7467	18.7758	18.4048	18.8781	18.7577	18.0949	18.4892	18.7114	18.7588	18.5235	18.7443	18.4038	18.7906	18.7234	18.813	18.7307	18.5657	18.123	18.4804	18.7236	18.7463	18.6916	18.7305	312.267	8.09094	[M+H]+ [M+Na]+	312.2668@8.090944		FindByFormula
2-Hydroxy-4-oxo-5,12-heneicosadien-1-yl acetate	17.044	16.9947	16.9539	17.1488	17.1606	17.0996	17.4391	17.4308	17.4265	15.7885	15.82	15.8567	16.2407	16.2142	16.2023	16.2649	16.2222	16.1764	14.7329	14.7681	14.7331	14.7066	14.8436	14.678	14.8362	14.9213	14.889	0	0	0	0	0	0	0	0	0	402.275	8.09137	[M+H]+	402.2746@8.091371		FindByFormula
<none>	15.8114	15.8432	15.8027	15.7552	15.6752	15.5784	16.3148	16.2742	16.3249	15.4202	15.2633	15.3966	16.5111	16.4944	16.4234	15.0801	15.1105	15.3004	15.8843	16.1786	16.1256	16.3354	16.3586	16.3053	16.7434	16.7448	16.8828	15.0918	15.251	15.9425	15.7552	15.836	15.8671	15.373	15.2962	15.4924	1254.8	8.10817	[M+2H]+2	1254.8018@8.108167		FindByFormula
Dodemorph	18.2839	18.2429	18.1919	18.4115	18.3272	18.3664	19.1051	19.0979	19.1332	18.5355	18.5477	18.6879	19.219	19.2016	19.1656	17.9932	17.9916	17.9685	17.2462	19.767	19.339	19.0219	19.048	19.0092	19.6334	19.7529	19.7362	19.4899	19.8612	20.5607	18.6485	18.6971	18.7249	18.8772	18.7731	18.8699	281.272	8.11472	[M+H]+ [M+K]+ [M+Na]+	281.272@8.114721		FindByFormula
<none>	16.1749	15.9927	16.1999	16.0315	16.005	16.1303	16.604	16.4403	16.4651	15.6733	15.7455	15.7964	16.7817	16.7806	16.7726	15.4001	15.5114	15.4639	16.1371	16.476	16.4651	16.429	16.5314	16.6406	17.0645	16.9927	17.0342	15.4281	15.661	16.2662	15.8973	16.1326	15.9381	15.8062	15.5491	15.7418	1210.78	8.11753	[M+2H]+2	1210.7773@8.117527		FindByFormula
<none>	16.162	16.0777	16.1235	16.0062	15.9234	15.8213	16.6073	16.5504	16.5448	15.5885	15.5913	15.5481	16.7606	16.7842	16.8511	15.4851	15.3344	15.3642	16.0201	16.4594	16.3213	16.5876	16.5959	16.6098	17.0317	17.1395	17.2052	15.1403	15.433	16.2126	15.9702	16.035	16.0005	15.5335	15.6309	15.5376	1166.75	8.12531	[M+2H]+2	1166.7491@8.125307		FindByFormula
Anandamide (20:l, n-9)	17.9275	18.0913	18.0489	17.9557	17.932	17.9587	18.5913	18.6106	18.5489	17.2891	17.3587	17.2195	17.8655	17.9923	17.9677	16.7408	16.7748	16.7521	17.3146	18.1367	17.9595	17.3648	17.3321	17.3365	18.293	18.3994	18.4429	17.202	17.3777	17.8652	17.5182	17.507	17.5906	17.5151	17.4932	17.5429	353.33	8.12606	[M+H]+ [M+K]+ [M+Na]+	353.3296@8.126057		FindByFormula
<none>	16.2186	16.1655	16.1957	15.8599	15.9806	16.0051	16.6761	16.6197	16.62	15.6758	15.626	15.7067	16.8393	16.8478	16.8803	15.4599	15.3099	15.4236	16.1313	16.5685	16.3763	16.7235	16.726	16.5443	17.2588	17.1896	17.2097	15.3521	0	16.3065	16.0575	16.1455	16.1338	15.6631	15.7509	15.7962	1122.73	8.1352	[M+2H]+2	1122.7253@8.1352005		FindByFormula
<none>	16.0653	16.1258	16.0548	15.8564	15.8169	15.8744	16.5214	16.5294	16.4852	15.4042	15.4436	15.2711	16.6744	16.7302	16.768	15.2532	15.2208	15.3243	15.9676	16.4396	16.2884	16.5559	16.5773	16.5419	17.0502	17.0718	17.1062	15.0147	15.3799	16.1656	15.9119	15.9195	15.912	15.5143	15.5149	15.6111	1078.7	8.14458	[M+2H]+2	1078.6968@8.144584		FindByFormula
(25S)-5alpha-cholestan-3beta,4beta,6alpha,7beta,8beta,15alpha,16beta,26-octol	17.3216	17.3299	17.2984	17.1801	17.093	17.0669	16.9946	17.0846	17.0415	17.0362	17.0572	17.0019	17.0595	17.0157	17.0042	17.1157	17.1171	17.0679	16.8318	16.9863	17.0224	16.7386	16.6408	16.5999	16.4904	16.5424	16.5868	17.1148	17.0314	17.0613	17.0238	17.0121	16.9455	17.1084	17.1376	17.0633	522.317	8.14556	[M+H]+	522.317@8.145556		FindByFormula
9-Hexadecenoylcholine	18.2526	18.1758	18.2299	18.149	18.1766	18.1777	18.1979	18.1835	18.2312	18.0288	17.9266	18.0152	18.1448	18.0704	18.094	17.9443	18.0687	17.956	17.9586	18.0419	18.0192	18.021	17.9591	18.0278	17.7	17.9166	17.8729	17.9233	17.9294	17.8623	17.846	17.8057	17.7982	17.8092	17.6632	17.8106	378.275	8.14861	[M+H]+	378.2747@8.14861		FindByFormula
<none>	16.1409	15.9129	16.2721	16.0848	15.9704	16.0443	16.5501	16.6515	16.5317	15.4865	15.6944	15.6195	16.7621	16.7134	16.6873	15.4885	0	15.5973	16.1166	16.4921	16.2188	16.4484	16.5941	16.4534	17.0525	17.1988	17.0453	15.3088	15.5997	16.1952	15.7191	15.9423	15.7863	0	0	15.4868	1034.67	8.15551	[M+2H]+2	1034.673@8.155515		FindByFormula
C24 H44 N13	16.9537	17.1629	17.2232	17.1981	16.9492	16.7409	18.2539	18.2123	18.3131	16.5418	16.6314	16.5122	17.1381	17.3315	17.5532	17.3222	17.6682	17.4087	17.1911	17.6459	17.4222	17.1667	17.182	17.2706	16.9829	16.9522	16.7845	16.5353	16.3932	16.853	17.3166	17.3146	17.0166	17.4233	17.1991	17.286	514.385	8.1625	[M+H]+ [M+Na]+	514.3845@8.162499		FindByFormula
TG(18:4(6Z,9Z,12Z,15Z)/19:1(9Z)/20:4(5Z,8Z,11Z,14Z))[iso6]	15.8496	15.9175	15.823	15.6906	15.7373	15.6708	16.355	16.2767	16.3853	15.2596	15.1939	15.1453	16.314	16.3972	16.3637	14.7817	14.9264	14.9252	15.7271	16.204	16.0211	16.2961	16.2635	16.2536	16.7891	16.7994	16.7637	0	15.0019	15.7226	15.5131	15.4357	15.6046	15.1398	15.215	15.2003	990.65	8.16703	[M+2H]+2	990.6504@8.167029		FindByFormula
TG(8:0/8:0/8:0)	15.8536	16.092	16.056	16.289	15.8419	15.6098	17.7074	17.6895	17.621	0	0	0	16.7174	15.8708	16.6745	16.2158	16.6995	16.7567	16.7102	16.9317	16.9208	15.9044	16.4991	16.4151	15.6693	16.3099	16.0374	0	0	0	15.7856	16.3304	15.7411	16.446	16.67	16.5423	470.358	8.18483	[M+H]+ [M+Na]+	470.3583@8.184834		FindByFormula
Bacterio-pheophytins	15.5422	15.6074	15.6095	15.2342	15.2012	15.3542	15.912	16.0365	15.9801	14.7825	14.7782	14.8227	15.7931	15.8307	15.9205	14.5396	14.6588	0	15.2847	15.5568	15.568	15.753	15.7754	15.7406	16.2154	16.3301	16.3689	0	0	15.248	15.0586	15.0701	15.1054	14.9709	14.8462	14.8925	902.595	8.18682	[M+2H]+2	902.5946@8.186818		FindByFormula
8-Oxo-dGTP	15.1748	15.1994	15.1969	15.1222	15.1273	15.0354	15.6949	15.658	15.7432	14.8205	14.7678	14.679	15.8053	15.8141	15.8262	14.7889	14.7473	14.7427	15.4521	15.6579	15.5604	15.3847	15.3775	15.321	15.6184	15.5645	15.6245	14.1243	14.6206	15.282	15.7287	15.7783	15.8081	14.7058	14.7674	15.0049	522.992	8.25186	[M+H]+	522.9919@8.251862		FindByFormula
Lucyin A	15.4508	15.4683	15.516	15.5221	15.3934	15.5462	16.02	15.9804	16.0143	0	0	15.1841	16.1777	16.1115	16.237	15.2337	15.0728	15.2091	15.616	16.0221	15.8685	15.6603	15.6296	15.7141	15.8655	15.8913	15.8262	0	0	15.5454	15.8918	15.8946	16.0027	0	15.1983	14.9936	508.317	8.26048	[M+H]+	508.3171@8.260484		FindByFormula
C15 H5 N5 O12 S	15.6515	15.5636	15.6184	15.5002	15.5646	15.5814	16.155	16.1272	16.0666	15.2609	15.2373	15.2227	16.3329	16.3843	16.322	15.1609	15.2762	15.2082	15.7285	16.1054	15.9421	15.9575	15.8447	15.8397	16.1045	16.0743	16.1193	0	15.2404	15.8465	15.8871	15.9139	15.9171	15.2921	15.3539	15.3473	478.965	8.27823	[M+H]+	478.9653@8.278229		FindByFormula
Roxatidine acetate	15.3876	15.3499	15.3186	14.9223	15.0386	14.9497	14.6428	14.7254	14.7991	15.7063	15.6988	15.703	15.8684	15.9896	15.8569	15.8754	15.896	15.8889	15.1052	15.1251	15.0729	14.821	14.7768	14.7443	0	0	0	0	0	0	14.0273	14.0413	13.944	13.5113	13.4815	0	348.205	8.27966	[M+H]+	348.2047@8.279656		FindByFormula
Cassaidine	16.7991	16.7966	16.787	17.3256	17.4015	17.3996	17.8847	17.8349	17.7789	16.9986	17.0125	17.0226	17.7243	17.7137	17.6948	17.2292	17.2772	17.2575	17.5786	18.2202	18.041	17.6418	17.5517	17.5951	16.5597	16.5332	16.5279	17.4155	17.6308	18.1027	18.3856	18.3754	18.4247	17.5786	17.5251	17.4382	407.301	8.28053	[M+H]+	407.3012@8.280529		FindByFormula
(25R)-3beta-hydroxy-7-oxo-5-cholestenoic acid	15.7675	15.6655	15.8133	15.4033	15.2443	15.3207	15.5585	15.2402	15.2274	14.3961	0	14.4841	14.7389	14.8278	14.7307	14.6041	14.7334	14.7848	0	0	0	0	0	0	0	0	0	0	0	0	0	0	0	0	0	0	430.306	8.28671	[M+H]+ [M+Na]+	430.3062@8.286706		FindByFormula
<none>	16.1582	16.2101	16.3164	16.0465	16.0005	15.9717	16.7441	16.6759	16.6979	15.6347	15.6494	15.743	16.8593	16.9034	16.9905	15.6549	15.6299	15.6195	16.2198	16.5743	16.4975	16.4408	16.4974	16.4219	16.7707	16.8306	16.7539	15.2985	15.6077	16.4175	16.4645	16.4133	16.3303	16.0089	15.7907	15.8772	1370.89	8.28672	[M+2H]+2	1370.8864@8.286721		FindByFormula
<none>	16.666	16.6445	16.6111	16.4835	16.4869	16.4697	17.1348	17.0474	17.2953	16.1012	16.2279	16.37	17.5019	17.3635	17.338	16.0625	16.123	16.446	16.7371	17.2105	17.0328	17.0963	16.9973	16.9944	17.1371	17.2421	17.238	15.8029	16.3073	16.8273	16.7654	16.6947	16.7967	16.1475	16.1681	16.5413	1326.86	8.29606	[M+2H]+2	1326.8593@8.296056		FindByFormula
<none>	17.0821	17.025	17.0796	16.8635	16.9523	16.8799	17.533	17.5311	17.4724	16.6312	16.5826	16.6559	17.7436	17.7797	17.7558	16.4539	16.5208	16.5272	17.0496	17.4912	17.3445	17.3848	17.3673	17.3656	17.5586	17.5893	17.5831	16.1987	16.4787	17.285	17.0434	17.1352	17.052	16.5445	16.5278	16.6784	1282.83	8.30483	[M+2H]+2	1282.8335@8.304832		FindByFormula
C13 H25 N O2	16.3622	16.3147	16.2883	16.9121	16.8925	16.9589	17.3543	17.3724	17.3758	16.4599	16.4519	16.5118	17.2773	17.2617	17.2258	16.7991	16.775	16.8054	17.0337	17.7688	17.5486	17.1027	17.046	17.0839	16.0668	16.0607	16.0204	16.9131	17.0896	17.5801	17.916	17.8797	17.8803	17.078	17.0283	17.0159	227.189	8.3055	[M+H]+ [M+Na]+	227.1887@8.305501		FindByFormula
<none>	17.3335	17.2778	17.3534	17.0603	17.0952	17.1194	17.7973	17.7214	17.7194	16.8859	16.8505	16.8606	17.9686	17.9847	17.9862	16.6877	16.8141	16.5847	17.3179	17.6611	17.5705	17.6152	17.5959	17.5541	17.793	17.8356	17.8018	16.2801	16.7671	17.4481	17.1875	17.3144	17.3396	16.843	16.8054	16.854	1238.81	8.31514	[M+2H]+2	1238.8073@8.315139		FindByFormula
C44 H86 N8 O3 S	16.6586	16.6324	16.6385	17.1783	17.1837	17.1602	17.534	17.4021	17.5151	16.8162	16.8027	16.6734	17.4888	17.4918	17.4445	16.9929	17.0575	17.0258	17.3177	17.8472	17.7151	17.3259	17.3575	17.3041	16.2149	16.4229	16.3595	17.1294	17.3806	17.6833	18.0119	17.9989	18.0395	17.2931	17.3031	17.2525	806.654	8.32031	[M+H]+	806.6536@8.320307		FindByFormula
<none>	17.4465	17.3893	17.3671	17.1119	17.2277	17.2198	17.8563	17.847	17.8526	16.8215	16.8877	16.8482	18.1056	18.1265	18.1101	16.7412	16.7168	16.7052	17.3539	17.7785	17.6936	17.6987	17.7112	17.7016	17.9177	17.9247	17.919	16.3589	16.7809	17.5688	17.3456	17.2639	17.3245	16.8553	16.9181	16.961	1194.78	8.32447	[M+2H]+2	1194.7806@8.324473		FindByFormula
<none>	17.3222	17.4281	17.4392	17.2386	17.2345	17.2527	17.8535	17.8478	17.8784	16.8991	16.8936	16.9004	18.0936	18.156	18.1131	16.7369	16.7048	16.8092	17.4232	17.7872	17.7158	17.7684	17.7455	17.7705	17.9633	17.9805	17.9674	16.4495	16.7697	17.5224	17.2814	17.2815	17.2376	16.9459	16.8618	16.884	1150.76	8.33439	[M+2H]+2	1150.7559@8.334389		FindByFormula
MG(18:0/0:0/0:0)	16.5627	16.5379	16.5208	16.5086	16.5598	16.4624	16.8543	16.8462	16.8024	16.3512	16.6458	16.3983	16.7725	16.6014	16.7483	16.4486	16.5559	16.5424	16.6991	16.6391	16.712	16.7522	16.7523	16.7384	16.6615	16.7942	16.7254	16.5406	16.4451	16.4741	16.5175	16.5162	16.2369	16.5655	16.5533	16.4959	380.29	8.33795	[M+H]+	380.2903@8.337946		FindByFormula
<none>	17.2694	17.3284	17.2984	17.0478	17.0414	16.9975	17.7428	17.6918	17.731	16.6047	16.6233	16.5701	17.9387	17.9676	17.9185	16.4849	16.4081	16.4308	17.215	17.6768	17.4987	17.5684	17.543	17.5647	17.7371	17.7836	17.7735	16.1952	16.5942	17.3929	17.1024	17.1185	17.1335	16.6844	16.658	16.6865	1106.73	8.34517	[M+2H]+2	1106.7281@8.345166		FindByFormula
<none>	17.1049	17.1342	17.0826	16.9182	16.9101	16.9856	17.6562	17.6342	17.6484	16.466	16.4701	16.4957	17.7885	17.7376	17.7785	16.258	16.2749	16.2701	17.0418	17.5137	17.3698	17.3975	17.418	17.4536	17.635	17.6108	17.6042	15.9772	16.4397	17.1237	16.9072	16.9345	16.9938	16.4567	16.5186	16.5584	1062.7	8.35403	[M+2H]+2	1062.7043@8.354028		FindByFormula
N-Hexadecanoylpyrrolidine	16.4491	16.444	16.4658	16.5575	16.5644	16.5738	17.3742	17.3312	17.3719	16.7658	16.8458	16.8254	16.9423	16.9223	16.9874	15.6941	15.772	15.6835	15.6694	17.2702	16.9606	15.9406	16.0712	16.1005	17.0546	17.0857	17.0828	16.2883	16.7828	17.632	16.4739	16.4493	16.4628	16.4109	16.447	16.3465	309.303	8.36147	[M+H]+ [M+Na]+	309.3033@8.361473		FindByFormula
TG(14:0/16:1(9Z)/14:0) (d5)	18.9742	18.907	18.9558	18.9544	18.9472	18.9789	18.8721	18.8743	18.9018	18.9034	18.902	18.7986	18.9475	18.9018	18.9199	18.8756	18.9378	18.9045	18.8928	18.8498	18.8924	18.877	18.8566	18.9084	18.9141	18.9232	18.9135	18.8865	18.9121	18.7977	18.857	18.8571	18.8924	18.8717	18.879	18.8057	791.643	8.36295	[M+H]+	791.6433@8.362946		FindByFormula
TG(19:1(9Z)/20:3(8Z,11Z,14Z)/20:5(5Z,8Z,11Z,14Z,17Z))[iso6]	16.8679	16.8274	16.7955	16.646	16.7277	16.6851	17.4008	17.405	17.4692	16.1119	16.0793	16.0976	17.4992	17.4995	17.5023	15.8553	16.0299	15.8359	16.7749	17.2991	17.089	17.1065	17.1387	17.1452	17.2894	17.3328	17.3539	15.7579	16.0648	16.8198	16.5917	16.5361	16.6169	16.2396	16.2189	16.2377	1018.68	8.36556	[M+2H]+2	1018.677@8.365557		FindByFormula
6-hydroxy-2-hexynoic acid	16.7686	16.7364	16.7799	16.7476	16.7319	16.7333	16.6696	16.6318	16.7259	16.7061	16.6797	16.6951	16.748	16.6388	16.6593	16.7205	16.756	16.708	16.5624	16.7246	16.6597	16.7059	16.6985	16.6536	16.5031	16.6254	16.6491	16.6157	16.651	16.6621	16.618	16.6395	16.7224	16.6221	16.6126	16.6207	128.047	8.37558	[M+H]+	128.0474@8.375583		FindByFormula
Dioctyl hexanedioate	23.3797	23.4087	23.198	23.3666	23.3495	23.1948	23.4099	23.3747	23.3999	23.2239	23.3393	23.3445	23.3646	23.4133	23.3657	23.2003	23.3013	23.3455	23.2756	23.3995	23.4017	23.2987	23.3088	23.3249	23.3579	23.3594	23.3407	23.3504	23.3407	23.3077	23.2766	23.3678	23.3281	23.3752	23.3116	23.3117	370.31	8.37586	[2M+Na]+ [M+H]+ [M+K]+ [M+Na]+	370.3097@8.37586		FindByFormula
Rhodojaponin IV	14.9713	15.2527	14.9564	14.9624	14.7889	15.3261	15.1714	15.317	14.9734	15.21	14.9073	15.1255	14.9113	14.9373	15.1174	14.7725	15.0146	14.9946	14.933	14.8849	14.8905	14.9859	14.8243	14.7209	15.0309	15.0314	14.9342	14.9538	14.8141	14.7648	14.93	14.9195	14.9186	14.8651	14.8085	14.8854	454.26	8.37678	[M+H]+	454.2604@8.376778		FindByFormula
Diethyl decanedioate	15.6342	15.6133	15.5629	15.5486	15.5417	15.4997	15.4593	15.4671	15.4758	15.4469	15.4541	15.4969	15.4874	15.4446	15.4596	15.4873	15.4662	15.4877	15.459	15.464	15.1814	15.4373	15.4251	15.3496	15.5406	15.5053	15.4659	15.4562	15.4012	15.4676	15.4131	15.4436	15.3834	15.4473	15.521	15.4864	258.184	8.3768	[M+H]+	258.1837@8.376804		FindByFormula
C41 H90 N12 O12 S	16.5732	16.5027	16.4888	16.5153	16.513	16.4756	17.0932	17.1596	17.1706	15.765	15.9225	15.9199	17.1244	17.1565	17.2273	15.6954	15.7281	15.5564	16.5527	16.9591	16.8279	16.831	16.7922	16.8466	17.0365	17.0727	17.0732	15.4196	15.8584	16.4913	16.2491	16.3434	16.3762	16.0348	16.0521	16.0127	974.652	8.37775	[M+2H]+2	974.6519@8.37775		FindByFormula
PI(22:2(13Z,16Z)/19:1(9Z))	15.9554	16.1072	16.0346	15.8175	15.9322	16.0013	16.6253	16.5463	16.6474	15.2402	15.3965	15.1405	16.6867	16.7323	16.6742	15.047	15.0593	14.8883	15.9499	16.4259	16.2315	16.3682	16.1869	16.2895	16.5192	16.5428	16.5254	14.8879	15.3179	16.0535	15.5296	15.7204	15.8226	15.5205	15.5602	15.5032	930.625	8.38653	[M+2H]+2	930.6246@8.386529		FindByFormula
PG(P-20:0/22:2(13Z,16Z))	15.3458	15.408	15.3783	15.4822	15.2286	15.4317	16.0918	16.0075	16.1989	0	14.8332	0	16.0384	16.1301	16.0615	0	14.4866	0	15.4984	15.7883	15.6357	15.7659	15.7427	15.8302	15.9264	16.0151	15.9444	0	0	15.3826	15.2103	15.1731	15.1113	15.0687	14.9707	15.0286	886.6	8.39667	[M+2H]+2	886.6002@8.396667		FindByFormula
PC(16:0/18:1(9E))	20.5988	20.6123	20.5493	20.6528	20.6305	20.643	20.634	20.6765	20.6256	20.4603	20.4473	20.5184	20.5014	20.557	20.5337	20.4821	20.4433	20.4906	20.5049	20.5673	20.6113	20.5203	20.4863	20.5113	20.4623	20.4512	20.4381	20.3691	20.4091	20.4876	20.5226	20.5246	20.539	20.482	20.4328	20.4882	782.568	8.39764	[M+H]+	782.5677@8.397638		FindByFormula
Diphenoxylate	15.4433	15.6743	15.5454	15.3666	15.611	15.632	15.2393	15.1465	15.3892	15.2084	15.5199	15.3767	15.3341	15.3899	15.3433	15.3936	15.3986	15.3366	15.312	15.3644	15.3339	15.3283	15.3191	15.2269	15.2662	15.2855	15.1909	15.4584	15.3804	15.183	15.2166	15.2285	15.0861	15.2023	15.3619	15.3502	474.23	8.40939	[M+H]+	474.2298@8.4093895		FindByFormula
Diisobutyl phthalate	15.9432	16.062	16.0958	15.9118	16.0443	15.984	15.9229	15.8993	15.8888	15.7746	15.6286	15.7113	15.8367	15.7269	15.8201	15.7694	15.8396	15.7966	15.685	15.8293	15.8278	15.6638	15.7918	15.7503	15.7052	15.7255	15.7483	15.627	15.706	15.7273	15.7355	15.6486	15.7156	15.6437	15.6149	15.7466	278.152	8.41403	[M+H]+	278.1518@8.414027		FindByFormula
3-Hydroxy-N-methylpyridinium	18.6947	18.7473	18.6442	18.5242	18.6831	18.7748	18.6066	18.7561	18.7088	18.5117	18.4665	18.5257	18.5115	18.64	18.5878	18.4862	18.5447	18.5065	18.5434	18.3181	18.5304	18.501	18.4691	18.5102	18.3766	18.4004	18.4326	18.4472	18.3829	18.524	18.4851	18.4215	18.5214	18.4237	18.3813	18.2684	148.016	8.41433	[M+H]+	148.0163@8.414333		FindByFormula
C5 H10	17.0473	17.0726	17.0506	17.1018	17.0491	17.0608	17.0113	17.0076	17.0262	16.9384	16.9267	16.8993	16.9248	16.9333	16.9681	16.9244	16.948	16.9328	16.8971	16.985	16.9407	16.9018	16.9241	16.8926	16.8157	16.8861	16.8575	16.7855	16.8316	16.7851	16.8693	16.9368	16.8324	16.8169	16.8288	16.7974	70.0789	8.4148	[M+H]+	70.0789@8.414805		FindByFormula
C20 H47 N7 O2 S	16.839	17.3081	16.9078	16.8212	17.1487	16.8422	17.1806	16.9398	17.0144	16.7743	16.7135	16.8415	17.2627	16.7357	17.0959	17.1988	16.7864	17.2182	16.6334	16.8944	16.9866	16.8337	16.697	16.7425	16.9532	16.6323	16.6983	16.6293	16.9406	16.8761	16.601	16.9451	16.7403	16.8201	16.7393	16.9324	449.352	8.41497	[M+H]+	449.352@8.414971		FindByFormula
1-Propylamine	19.8392	20.2655	19.9671	19.9123	20.2129	20.0659	19.8946	19.966	19.7555	20.0225	20.1317	20.0035	19.9992	19.9253	20.2659	19.8785	19.8938	19.8745	20.0902	19.7773	19.8386	19.9959	19.6655	20.0897	19.8737	19.9093	19.7965	19.9384	19.9026	19.803	19.7218	19.726	19.9424	19.8529	20.0081	19.8792	59.0742	8.41503	[M+H]+	59.0742@8.415028		FindByFormula
6?-Hydroxy-3-oxo-5?-cholan-24-oic Acid	19.2583	19.3086	19.2278	19.2415	19.3378	19.3068	19.2206	19.1888	19.2161	19.2063	19.1266	19.1443	19.1446	19.1441	19.3003	19.2339	19.1756	19.2557	19.1988	19.1339	19.1196	19.1609	19.1318	19.1456	19.128	19.1497	19.0553	19.1372	19.0876	19.0597	19.105	19.0179	19.0546	19.0876	19.0963	19.1241	390.277	8.41505	[M+H]+ [M+K]+	390.2773@8.415054		FindByFormula
3,4-Methylenedioxybenzoic acid	16.0411	16.0357	15.9756	16.1728	16.0325	16.1943	15.9813	15.8128	16.0519	15.9449	15.905	15.8233	15.9585	15.9161	15.9906	15.9059	15.8931	15.8982	15.946	15.9732	15.9159	15.7969	15.9322	15.8767	15.8747	15.8028	15.6455	15.7279	15.9002	15.8615	15.8863	15.9473	15.7609	15.8836	15.7583	15.8397	166.027	8.41617	[M+H]+	166.0271@8.416166		FindByFormula
PC(18:3(6Z,9Z,12Z)/20:5(5Z,8Z,11Z,14Z,17Z))	21.8728	21.8561	21.8255	22.0198	22.0165	21.9932	21.9466	21.9833	21.9689	21.6172	21.5843	21.6274	21.6911	21.7083	21.7363	21.6424	21.626	21.6696	21.7492	21.8626	21.825	21.6397	21.6436	21.6297	21.5468	21.5302	21.5057	21.4373	21.5302	21.6373	21.6833	21.6638	21.6595	21.5975	21.5657	21.5622	802.538	8.41858	[M+H]+	802.5377@8.418583		FindByFormula
Boviquinone 4	23.2446	23.2022	23.1447	23.5801	23.6307	23.2576	23.5814	23.2948	23.245	23.3245	23.4397	23.3841	23.0809	23.5323	23.4527	23.5924	23.5996	23.6006	23.5987	23.65	23.6177	23.3557	23.5111	23.3919	23.4678	23.3041	23.5082	23.5328	23.3172	23.3483	23.4386	23.2985	23.4305	23.4033	23.2736	23.2464	412.261	8.41861	[M+H]+	412.2606@8.41861		FindByFormula
Lucidenic acid A	15.5682	15.6236	15.5249	15.6507	15.6441	15.6784	15.6433	15.6501	15.6739	15.4731	15.5326	15.4564	15.5223	15.4765	15.571	15.4464	15.4491	15.4128	15.5423	15.6973	15.7304	15.5239	15.4887	15.5396	15.4361	15.4418	15.3727	15.3611	15.4418	15.5202	15.5897	15.5484	15.5775	15.5222	15.4799	15.4242	480.248	8.42233	[M+H]+	480.248@8.422333		FindByFormula
SM(d20:1/19:0)	18.7282	18.6537	18.2967	18.4711	18.4388	18.5655	18.5821	18.5241	18.6396	18.5369	18.1204	18.1935	18.5879	18.6647	18.4033	18.1357	18.544	18.3169	18.328	18.6155	18.5564	18.208	18.1514	18.514	18.5677	18.1176	18.429	18.5033	18.5775	18.6177	18.2501	18.3458	18.3421	18.1566	18.2086	18.1387	811.612	8.4228	[M+H]+	811.6116@8.422804		FindByFormula
Ginsenoside Rh5	16.3252	16.3066	16.3104	15.9454	16.3477	16.3079	15.8655	16.3755	16.0126	16.2042	16.1551	15.729	16.1832	16.1636	16.2816	16.1274	16.1784	15.8758	16.1742	16.372	16.2923	16.0211	15.8171	16.0028	15.8814	15.8479	16.0143	16.0029	16.0109	16.2532	16.2282	16.2296	16.1738	16.1373	16.1931	16.1363	690.41	8.42864	[M+H]+	690.4105@8.428638		FindByFormula
Methantheline	15.2551	15.2915	15.2275	15.3327	15.4736	15.5166	15.5337	15.5084	15.588	15.1748	15.2141	15.2337	15.2047	15.3818	15.3957	15.0642	15.2227	15.1157	15.5372	15.7116	15.7003	15.38	15.4039	15.3599	15.2313	15.1957	15.2813	15.0331	15.164	15.5163	15.5004	15.5956	15.4593	15.2736	15.3247	15.2665	362.175	8.43167	[M+H]+	362.1752@8.431667		FindByFormula
9Z,12E,15E-Octadecatrienoic acid	16.0222	16.0394	15.939	16.2932	16.3846	16.3629	16.4354	16.4937	16.4945	15.9444	15.9653	16.0211	16.1654	16.1568	16.158	15.9573	15.9293	15.9393	16.4718	16.8018	16.7611	16.2572	16.2756	16.3745	16.1379	16.1728	16.1144	15.5868	16.045	16.6118	16.6631	16.6837	16.6587	16.3212	16.3385	16.3338	300.204	8.4325	[M+H]+	300.2042@8.4325		FindByFormula
Flupenthixol	15.4535	15.5533	15.3836	15.6855	15.6322	15.5979	15.7246	15.826	15.7483	15.5033	15.4602	15.463	15.51	15.6589	15.6094	15.5048	15.3975	15.3583	15.7811	16.0017	15.9353	15.6373	15.6134	15.6154	15.4177	15.4388	15.5282	15.1612	15.4909	15.7946	15.9116	15.9011	15.8778	15.7751	15.698	15.6709	436.179	8.43267	[M+H]+	436.1792@8.432667		FindByFormula
Sodium Tetradecyl Sulfate	16.1049	16.147	16.0936	16.5759	16.4949	16.4391	16.3607	16.5103	16.3682	15.9318	15.9475	16.109	16.0918	16.1929	16.1826	15.8338	16.0515	15.9166	16.3183	16.6393	16.6082	16.1369	16.3194	16.241	16.0993	16.0512	16.0179	15.61	15.9042	16.3855	16.5234	16.5406	16.4597	16.1206	16.1805	16.1629	294.187	8.43319	[M+H]+	294.1868@8.433195		FindByFormula
Arg His Gly	15.6946	15.7015	15.5624	15.8436	16.0371	15.9024	15.9963	15.9705	15.9643	15.6046	15.6043	15.5979	15.7257	15.6644	15.7996	15.5768	15.5436	15.6342	16.1348	16.1485	16.2071	15.9107	15.8307	15.9297	15.7751	15.7016	15.8229	15.4105	15.7002	16.0896	16.1515	16.1187	16.1628	15.9131	15.9305	15.8475	368.192	8.43386	[M+H]+	368.1916@8.433861		FindByFormula
Pipericine	16.2102	16.1526	16.0322	15.0279	15.0621	15.0284	15.961	16.056	16.1054	15.9902	16.0824	16.1341	15.3493	15.4573	15.5267	15.0732	15.0288	15.0814	14.9278	16.0521	15.8574	0	0	0	15.2837	15.0989	15.1482	0	15.1343	16.1336	15.1475	15.2039	14.9155	15.0632	15.114	15.1846	335.319	8.44281	[M+H]+ [M+Na]+	335.3192@8.442812		FindByFormula
PA(13:0/22:1(11Z))	0	0	0	0	0	0	0	0	0	0	0	0	0	0	0	0	14.6982	14.6401	0	0	0	0	0	0	0	0	0	0	14.7759	0	0	0	0	0	0	0	688.498	8.45033	[M+H]+	688.4983@8.450334		FindByFormula
DG(20:5(5Z,8Z,11Z,14Z,17Z)/22:5(7Z,10Z,13Z,16Z,19Z)/0:0)[iso2]	15.0013	15.1312	15.0603	15.2368	15.2852	15.2417	15.6625	15.7351	15.7139	14.8804	14.8581	14.8324	15.9891	16.035	15.9893	0	0	0	15.3207	15.5979	15.4942	15.626	15.6578	15.6251	15.6352	15.7569	15.6571	0	0	15.1311	15.0049	15.0152	15.0424	15.0317	14.9354	14.9602	688.505	8.45158	[M+H]+	688.5046@8.45158		FindByFormula
16:0 Cholesteryl ester	19.4019	19.3582	19.359	19.2421	19.3843	19.3636	19.31	19.3809	19.3571	19.2631	19.2827	19.2324	19.3305	19.3495	19.305	19.3023	19.2828	19.2321	19.3501	19.3881	19.4353	19.3407	19.3291	19.3638	19.3654	19.3285	19.3414	19.2098	19.2311	19.39	19.3681	19.4269	19.3881	19.3081	19.2955	19.3264	624.581	8.46189	[M+H]+ [M+K]+ [M+Na]+	624.5807@8.461889		FindByFormula
8-iso Prostaglandin E2-d4	15.6821	15.5622	15.8246	15.5862	15.6212	15.429	15.6701	15.3126	15.5197	15.3775	15.3246	15.2657	15.5448	15.3921	15.5115	15.333	15.3954	14.9757	15.5144	0	15.7277	15.4032	15.5251	15.1207	15.4647	15.3115	15.2225	15.0371	15.2836	15.3788	15.4159	15.4834	0	15.3187	15.0562	15.331	394.208	8.47047	[M+H]+	394.2084@8.47047		FindByFormula
Juniperonic acid	15.8268	15.8061	15.7605	15.6581	15.7135	15.7068	15.6977	15.7279	15.76	15.4624	15.4556	15.4148	15.6634	15.7248	15.7222	15.5002	15.4514	15.3937	15.603	15.7659	15.6931	15.5827	15.4964	15.5516	15.6675	15.7542	15.6945	15.2879	15.4582	15.7346	15.5355	15.6631	15.6846	15.4471	15.3558	15.4627	326.22	8.47122	[M+H]+	326.2197@8.471221		FindByFormula
C22 H26 N O	15.1552	15.1595	15.1904	15.1132	15.1159	15.0619	15.0513	14.9644	15.0933	14.8064	14.8044	14.7751	15.0697	15.0746	15.0558	14.9385	14.8995	14.7281	14.8751	15.0381	15.0077	14.8006	14.9343	14.8552	15.0665	15.0557	14.9709	14.7041	14.7273	14.9672	14.8775	14.892	14.9658	14.6842	14.7765	14.6971	320.203	8.4715	[M+H]+	320.2032@8.471501		FindByFormula
PI(16:0/20:3(5Z,8Z,11Z))	16.7768	16.8836	16.8989	16.8124	16.83	16.6993	16.6705	16.8358	16.8474	16.6396	16.5526	16.7325	16.7688	16.8087	16.6535	16.7325	16.6662	16.6014	16.7837	16.8527	16.6939	16.8694	16.8269	16.7529	16.809	16.7618	16.8361	16.6994	16.7771	16.8318	16.8124	16.7347	16.7436	16.655	16.6484	16.8423	860.541	8.48025	[M+H]+	860.5408@8.480249		FindByFormula
OH-Spheroidenone	14.8477	14.8899	14.8137	14.9042	14.9238	14.916	15.7042	15.7204	15.753	14.8076	14.8847	14.9002	16.1851	16.2555	16.2049	14.6032	14.5303	14.621	15.0702	15.4204	15.3455	15.7533	15.7115	15.7165	15.6599	15.6297	15.692	14.422	14.5749	14.7595	14.867	14.8978	14.9131	14.8076	14.8117	14.8039	600.458	8.48155	[M+H]+	600.4578@8.481554		FindByFormula
(ent-2b,4S,9a)-2,4,9-Trihydroxy-10(14)-oplopen-3-one 2-(2-methylbutanoate) 9-(3-methyl-2E-pentenoate)	20.0617	20.0349	19.9991	19.9536	20.0979	20.087	19.9917	20.0748	19.9344	19.8857	19.9944	19.9532	19.9667	19.9193	20.0347	20.0299	19.9471	19.9698	19.9237	19.9542	20.1018	19.9486	19.9458	19.9931	19.9663	19.9758	19.9171	19.807	19.9374	19.9478	19.8887	19.8607	19.955	19.8629	19.908	19.8605	448.283	8.48439	[2M+Na]+ [M+H]+ [M+K]+ [M+Na]+	448.2829@8.484387		FindByFormula
Germanicol cinnamate	14.7607	14.7049	14.796	0	14.9017	0	15.8716	15.775	15.8584	14.9069	14.909	15.0135	16.3679	16.445	16.3946	14.7565	14.664	14.7609	14.9974	15.4406	15.2579	15.8	15.7277	15.7271	15.5534	15.7285	15.6604	0	0	14.6411	14.7646	15.1182	15.0922	14.9302	14.9306	14.923	556.431	8.49703	[M+H]+	556.4311@8.497032		FindByFormula
N-(14-Methylhexadecanoyl)pyrrolidine	16.2938	16.269	16.3453	16.2164	16.2358	16.184	16.2632	16.2124	16.3149	16.2337	16.2586	16.1727	16.2125	16.1784	16.1843	16.2867	16.2029	16.1627	16.1804	16.288	16.0401	16.0254	16.2167	16.0346	16.0242	16.1737	16.1347	16.2451	16.074	16.2161	16.1318	16.2234	16.2603	16.1211	16.1905	16.1445	323.319	8.50278	[M+H]+ [M+Na]+	323.3189@8.502777		FindByFormula
C26 H52 N6 O4	15.1856	15.1851	15.1901	15.0384	15.0234	15.081	16.3692	16.3367	16.3667	15.3513	15.3598	15.3476	16.5744	16.563	16.5061	15.0277	15.0583	14.9706	15.3918	15.6865	15.5416	15.908	15.9156	15.9033	15.7737	15.7206	15.7783	14.7005	14.8841	15.1779	15.1393	15.1607	15.1978	15.0811	15.1137	15.1659	512.404	8.51445	[M+H]+ [M+Na]+	512.4043@8.514445		FindByFormula
17-methyl-5,8,11,14-all-cis-docosatetraenoylethanolamine	0	0	0	0	0	0	16.5068	16.513	16.5139	0	0	0	0	15.5488	0	0	0	0	0	0	0	0	0	0	15.8775	15.8417	15.9258	14.9134	0	16.0241	0	0	0	15.3537	0	0	389.326	8.522	[M+H]+	389.326@8.522001		FindByFormula
C24 H48 N6 O3	15.7166	15.6833	15.7814	15.7038	15.7495	15.6885	16.6935	16.7063	16.7019	15.8221	15.8591	15.8509	16.6899	16.7411	16.7125	15.7071	15.7667	15.6901	15.8924	16.0143	16.0135	16.1297	16.1101	16.0863	16.0122	16.0527	16.0594	15.5553	15.6053	15.6992	15.7767	15.7976	15.7775	15.7497	15.7551	15.7118	468.378	8.53397	[M+H]+ [M+Na]+	468.3782@8.533972		FindByFormula
Hexadecyl ferulate Esi+8.543888	17.5313	17.4122	17.516	17.3807	17.3637	17.3157	17.351	17.3852	17.4533	17.3746	17.343	17.3184	17.312	17.4118	17.4228	17.3916	17.3778	17.3465	17.4246	17.3886	17.6002	17.4738	17.5202	17.4072	17.516	17.4909	17.6819	17.3941	17.4354	17.4203	17.4663	17.4245	17.3568	17.4047	17.3808	17.4063	418.307	8.54389	[M+H]+ [M+K]+	418.3067@8.543888		FindByFormula
C15 H31 N15	15.3334	15.2267	15.2255	14.7894	14.8174	14.8598	15.6245	15.6776	15.6532	15.4318	15.3402	15.3857	14.9979	15.0198	14.8432	14.5223	14.6846	14.6296	14.4921	15.4354	15.2714	14.1728	13.9983	14.2046	14.4665	14.519	14.5972	14.0458	14.5603	15.4693	14.6364	14.6602	14.6028	14.5954	14.6515	14.6325	421.288	8.56531	[M+H]+	421.2878@8.565306		FindByFormula
C15 H35 N8 O3	15.2737	15.1693	15.1152	14.8737	14.7447	14.7415	15.4928	15.5963	15.5445	15.3488	15.3143	15.3948	14.9824	14.967	14.9334	14.5706	14.6198	14.4674	14.5805	15.3615	15.2545	14.015	14.2623	14.1707	14.5332	14.5754	14.4827	14.1239	14.4846	15.4535	14.5548	14.5	14.6261	14.5134	14.4681	14.4879	375.282	8.56578	[M+2H]+2	375.2824@8.565777		FindByFormula
13E-Docosenamide	21.8604	21.8374	21.8091	21.2039	21.2911	21.308	22.1617	22.2172	22.2401	21.9937	21.9936	21.9419	21.3918	21.4294	21.3826	21.0055	20.9682	20.8705	21.0309	22.0337	21.7951	20.5305	20.4821	20.5275	20.9314	20.9766	20.9568	20.6776	21.0595	21.9997	21.0562	21.0491	21.082	21.1029	21.099	21.1014	337.336	8.56592	[2M+H]+ [2M+Na]+ [M+H]+ [M+K]+ [M+Na]+	337.3358@8.565915		FindByFormula
Momordicilin	15.7032	15.7975	15.7904	15.6971	15.4977	15.5724	15.568	15.8232	15.7726	15.8006	15.7778	15.6142	15.5816	15.8285	15.7217	15.932	15.8788	15.8234	15.88	15.9153	15.8287	15.9785	15.9105	15.8236	15.8632	15.8915	15.8221	15.9202	15.6342	15.6878	15.9389	16.1136	15.8579	15.9696	16.0483	15.7442	578.415	8.56855	[M+H]+	578.4146@8.568554		FindByFormula
Hexadecyl ferulate	21.4497	21.4428	21.4323	21.2992	21.2955	21.3213	21.4311	21.4008	21.409	21.3109	21.3272	21.3072	21.2473	21.2789	21.2762	21.2615	21.2693	21.2267	21.3032	21.4003	21.3553	21.3992	21.4099	21.3712	21.4914	21.5083	21.472	21.2391	21.2326	21.3206	21.308	21.3082	21.3397	21.2874	21.297	21.3028	418.309	8.57925	[2M+Na]+ [M+H]+ [M+K]+ [M+Na]+	418.3089@8.57925		FindByFormula
Acrimarine H	15.0153	15.0464	15.184	14.729	14.813	14.7418	15.1306	15.1556	15.1738	15.1614	15.199	15.2144	15.273	15.3707	15.3412	14.5654	14.5386	14.561	15.0984	15.1513	15.1709	14.787	14.8861	14.8893	14.6726	14.8191	14.7157	14.5209	14.5789	14.5476	14.7221	14.8573	14.9246	14.4793	14.5009	14.5316	535.158	8.62908	[M+H]+	535.1576@8.629084		FindByFormula
alpha-L-Rhamnopyranosyl-(1-2)-beta-D-galactopyranosyl-(1-2)-beta-D-glucuronopyranoside	15.1476	15.0503	15.2071	14.882	14.8559	14.8381	15.2471	15.2871	15.3092	15.143	15.1517	15.2043	15.3214	15.3321	15.4431	14.6887	14.5814	14.5663	15.1248	15.2886	15.2926	14.8401	14.8416	14.9484	14.6171	14.6733	14.699	14.5177	14.6221	14.6563	14.8069	14.9271	14.9823	14.442	14.4297	14.5424	540.113	8.63069	[M+H]+	540.113@8.630694		FindByFormula
Linoleic acid-d4	15.6379	15.594	15.6629	15.9024	15.9355	15.8992	15.944	15.9535	15.8977	15.5859	15.6167	15.582	15.6694	15.698	15.5081	15.523	15.5061	15.5995	15.8749	16.1408	16.0667	15.7115	15.677	15.611	15.4504	15.5025	15.5448	15.2494	15.3835	15.8095	15.8953	16.0118	15.9513	15.6332	15.6575	15.6829	322.219	8.64228	[M+H]+	322.2185@8.642277		FindByFormula
Prostaglandin E1-d4	15.8731	15.8366	15.9268	16.1194	16.0909	16.1033	16.1054	16.14	16.1418	15.6542	15.783	15.7552	15.6981	15.7185	15.7025	15.6942	15.7478	15.6923	16.1074	16.381	16.486	15.8278	15.9142	15.8068	15.4806	15.6179	15.5932	15.4221	15.5778	15.9796	16.1821	16.3256	16.3319	15.9956	15.9699	15.9297	396.223	8.64344	[M+H]+	396.223@8.643444		FindByFormula
Neogitogenin	16.8631	16.8629	16.8301	16.4908	16.3307	16.5377	16.4845	16.5769	16.5635	16.4162	16.4156	16.3761	16.3584	16.3543	16.3978	16.387	16.3389	16.3331	16.565	16.6786	16.6459	16.8073	16.8103	16.7622	16.8625	16.9576	16.9819	16.3433	16.4111	16.4884	16.5699	16.5263	16.5859	16.4668	16.5152	16.4372	454.306	8.64347	[M+H]+	454.3059@8.643472		FindByFormula
MK 0457	15.2736	15.253	15.4125	15.5601	15.6079	15.5234	15.585	15.5649	15.6163	15.2641	15.3191	15.2999	15.2302	15.268	15.288	15.274	15.2421	15.2006	15.5191	15.8158	15.8025	15.2903	15.2827	15.3241	15.0097	15.033	15.0989	14.9753	15.1016	15.323	15.6715	15.743	15.6917	15.3686	15.3391	15.39	464.21	8.64367	[M+H]+	464.21@8.643666		FindByFormula
C15 H30 N5 O3	15.8563	15.7734	15.7684	16.2031	16.214	16.1198	16.1632	16.1584	16.1903	15.6659	15.7422	15.8743	15.72	15.8073	15.7625	15.7263	15.7039	15.7135	16.154	16.5518	16.5218	15.7675	15.8297	15.9336	15.6526	15.64	15.5834	15.4733	15.6694	16.1436	16.3137	16.4834	16.4778	15.9654	16.0213	15.9947	328.235	8.64369	[2M+Na]+ [M+H]+	328.2352@8.643694		FindByFormula
C32 H60 N8 O	15.6969	15.6971	15.7281	0	0	0	16.2284	16.2616	16.1562	16.2508	16.3447	16.2905	16.1141	16.1694	16.1671	15.7604	15.9304	15.8959	15.9947	16.552	16.4681	0	0	0	0	0	0	0	0	16.1961	15.9488	15.9645	16.1097	0	0	0	572.488	8.64491	[M+H]+	572.4882@8.644909		FindByFormula
1-(8-[5]-ladderane-octanyl)-2-(8-[3]-ladderane-octanyl)-sn-glycerol	15.8053	15.8057	15.8177	15.9101	15.98	15.5951	15.907	15.9455	15.8153	15.825	15.7252	15.923	15.5997	15.0883	15.6094	15.7074	15.7813	15.8424	16.1327	16.105	15.4746	15.6294	15.9172	15.4483	15.9878	16.0024	16.0766	16.0108	16.1378	16.0102	15.3893	15.9566	15.761	15.6253	15.7553	16.0097	672.493	8.64681	[M+H]+	672.4933@8.646806		FindByFormula
PE(22:4(7Z,10Z,13Z,16Z)/13:0)	16.3825	16.2769	16.3312	16.2268	16.302	16.321	15.6778	15.8426	15.7436	0	0	0	0	0	0	0	0	0	0	0	0	0	0	0	0	0	0	0	0	0	0	0	0	0	0	0	747.482	8.651	[M+H]+	747.4821@8.651001		FindByFormula
PE(P-18:0/20:4(6E,8Z,11Z,14Z)(5OH[S]))	15.4807	15.4697	15.5854	14.5886	0	0	14.7066	14.8175	14.801	16.2305	16.2255	16.1811	16.7128	16.7335	16.7084	0	14.9184	14.9338	15.7327	15.8153	15.8191	17.2685	17.2382	17.2168	0	14.3308	14.1897	18.0884	18.1201	18.19	16.1379	16.2215	16.2427	16.3953	16.385	16.4371	805.5	8.66228	[M+H]+	805.4997@8.662282		FindByFormula
C42 H69 N4 O10 S	0	0	0	0	0	0	0	0	0	15.0522	15.1091	15.243	15.5981	15.6517	15.7464	0	0	0	14.8575	14.7261	14.9061	16.3107	16.338	16.2484	13.3978	13.4017	13.3655	17.0701	17.0537	17.0724	15.1268	15.2037	15.3307	15.4549	15.4556	15.5651	821.475	8.66279	[M+H]+	821.4748@8.662793		FindByFormula
PE-Cer(d16:1(4E)/19:0)	19.205	19.2108	19.2146	19.1801	19.1834	19.2178	18.6745	18.6784	18.6775	17.94	17.9525	17.8855	17.7998	17.8054	17.8207	18.3617	18.4146	18.4133	16.8129	16.9241	16.9589	15.6827	15.6991	15.6597	0	0	0	15.8545	15.7644	15.9652	16.1924	16.2364	16.2006	15.7211	15.8409	15.8019	674.534	8.67624	[M+H]+ [M+Na]+	674.5344@8.676244		FindByFormula
Narasin	16.7755	16.8191	16.8382	16.7455	16.7148	16.7993	16.3125	16.3286	16.2995	15.7472	15.7629	15.7519	15.5953	15.5757	15.6726	16.1538	16.1947	16.1641	0	0	0	0	0	0	0	0	0	0	0	0	0	0	0	0	0	0	764.505	8.67689	[M+H]+	764.5054@8.676888		FindByFormula
Hexacosanedioic acid	20.0374	20.0175	20.0717	20.032	20.0772	20.0733	20.2349	20.274	20.2373	20.3806	20.3659	20.382	20.3493	20.3262	20.3261	20.2598	20.2795	20.2994	20.5899	20.6312	20.5953	20.7969	20.7906	20.7327	20.8086	20.8474	20.8423	20.5632	20.5929	20.6313	20.6261	20.6327	20.6567	20.6335	20.6081	20.6212	426.372	8.69686	[2M+Na]+ [M+H]+ [M+K]+ [M+Na]+	426.3718@8.696863		FindByFormula
PS(15:0/20:5(5Z,8Z,11Z,14Z,17Z))	16.9312	16.9578	16.9121	16.8562	16.9284	16.875	16.5479	16.5166	16.4894	0	0	0	0	0	0	0	0	0	0	0	0	0	0	0	0	0	0	0	0	0	0	0	0	0	0	0	767.472	8.72355	[M+H]+	767.4721@8.723555		FindByFormula
Secasterone	17.2706	17.3678	16.2923	16.5736	16.6512	17.3606	17.6042	0	17.2	17.5742	17.5917	17.5628	17.5538	17.5554	17.7727	0	17.6335	17.8248	17.9224	17.7322	17.8078	18.0586	18.0364	18.018	17.579	18.2294	18.1915	17.7949	18.0961	18.0727	18.0403	18.0994	18.0453	17.8542	17.9466	18.0541	446.338	8.72427	[M+H]+ [M+K]+ [M+Na]+	446.3379@8.724265		FindByFormula
PE(15:0/16:0)[U]	18.3547	18.3977	18.369	18.3068	18.3283	18.3543	17.7573	17.8218	17.778	16.4858	15.9148	15.9396	16.4034	16.4462	16.4001	16.3832	16.3905	16.4902	0	0	0	0	0	0	0	0	0	0	0	0	0	0	0	0	0	0	677.499	8.72489	[M+H]+ [M+K]+ [M+Na]+	677.4987@8.724888		FindByFormula
C24 H47 N O	15.1556	15.2204	15.1778	14.8068	14.9002	14.922	15.6936	15.6453	15.6361	15.5122	15.443	15.5094	15.3824	15.4122	15.3366	14.8334	14.7235	14.8957	15.2428	16.2278	16.0283	15.2346	15.1005	15.1556	15.6497	15.5879	15.6714	15.1148	15.5904	16.3982	15.5186	15.621	15.5634	15.4784	15.3857	15.3585	365.366	8.7277	[M+H]+ [M+K]+ [M+Na]+	365.3659@8.727695		FindByFormula
C25 H58 Cl N24 O2	0	0	0	0	0	0	0	0	0	0	0	0	0	0	0	0	0	0	0	0	0	0	0	13.7446	0	0	0	0	0	0	0	0	0	0	0	0	761.493	8.728	[M+H]+ [M+Na]+	761.4926@8.728		FindByFormula
PS(22:4(7Z,10Z,13Z,16Z)/15:1(9Z))	17.8172	17.8518	17.8503	17.6847	17.7551	17.7298	17.3737	17.3344	17.2748	15.9833	15.9968	15.9273	16.3469	16.3749	16.3024	16.3721	16.4051	16.3909	14.6423	14.5643	14.602	0	13.5779	0	0	0	0	0	0	0	13.8167	0	0	0	13.4379	13.5222	817.484	8.73188	[M+H]+	817.4839@8.73188		FindByFormula
GlcCer(d16:1/18:0)	0	0	0	0	0	0	0	0	0	0	0	0	0	0	0	0	0	0	0	0	0	0	0	0	0	0	0	17.7465	17.8269	17.7596	17.652	17.757	17.697	17.9411	17.855	17.9584	699.563	8.73222	[M+H]+ [M+Na]+	699.5627@8.7322235		FindByFormula
PE(15:0/20:3(5Z,8Z,11Z))	19.7397	19.7562	19.7633	19.6032	19.6465	19.6589	19.0101	19.0134	18.9842	17.313	17.4146	17.3729	17.8672	17.8834	17.8549	17.9036	17.9633	17.9115	15.9344	15.5843	15.8578	0	0	0	0	0	0	0	0	0	0	0	0	0	0	0	727.515	8.7341	[M+H]+ [M+Na]+	727.5153@8.734096		FindByFormula
PE(17:0/22:6(4Z,7Z,10Z,13Z,16Z,19Z))	17.4816	17.5446	17.5682	17.5401	17.5896	17.6173	16.9934	16.948	17.0471	17.0119	17.1286	17.1133	17.2417	17.239	17.206	17.253	17.2955	17.3203	15.5793	15.6251	15.6542	14.4999	14.4029	14.3824	0	0	0	14.6014	14.8229	14.6531	14.7685	14.7585	14.7978	14.6524	14.6292	14.6607	777.529	8.73491	[M+H]+ [M+Na]+	777.5286@8.734909		FindByFormula
C35 H19 N11 O	15.1516	15.1186	15.1756	15.0532	15.1016	15.1	15.5831	15.6141	15.6103	15.733	15.7774	15.7592	15.7621	15.7574	15.7688	15.408	15.4773	15.4849	16.0788	16.2568	16.2078	16.3072	16.2537	16.2582	16.1998	16.2148	16.2672	16.1515	16.2677	16.4496	16.4356	16.4262	16.4142	16.2034	16.1485	16.2261	609.176	8.73781	[M+H]+	609.1764@8.737806		FindByFormula
PS(20:3(8Z,11Z,14Z)/15:0)	18.5913	18.6026	18.5993	18.5474	18.5798	18.5888	18.2992	18.2605	18.2183	17.1286	17.1458	17.0962	17.5864	17.5628	17.5281	17.3098	17.4173	17.3452	15.9299	15.8745	15.905	0	0	14.8947	0	0	0	14.7542	0	14.6684	14.7666	14.7757	14.7908	14.5704	14.6708	14.8024	793.484	8.7544	[M+H]+	793.4843@8.754399		FindByFormula
PC(20:4(5Z,8Z,11Z,14Z)/12:0)	20.6896	20.6759	20.6879	20.6099	20.6021	20.6333	20.123	20.0668	20.0536	18.8656	18.7946	18.8076	19.3432	19.3776	19.2903	19.093	19.2102	19.179	17.2466	17.3018	17.1809	16.3556	16.1488	15.9689	0	0	0	15.9685	16.0546	15.6814	16.0189	15.9202	16.0993	15.9703	15.9767	15.9429	703.515	8.75609	[M+H]+ [M+K]+ [M+Na]+	703.5148@8.756091		FindByFormula
PC(20:5(5Z,8Z,11Z,14Z,17Z)/13:0)	17.665	17.6856	17.7111	17.5865	17.5606	17.5945	17.0138	16.9637	16.9377	0	0	0	0	0	0	0	0	0	0	0	0	0	0	0	0	0	0	0	0	0	0	0	0	0	0	0	715.516	8.75845	[M+H]+ [M+Na]+	715.5159@8.758445		FindByFormula
PC(22:4(7Z,10Z,13Z,16Z)/12:0) Esi+8.767645	18.8377	18.844	17.595	18.7671	18.7549	18.6897	18.0947	18.1492	18.1388	17.8691	17.9213	17.9989	18.1467	18.1893	18.1314	18.2329	18.1341	18.2659	16.4965	16.4467	16.471	0	16.4959	0	0	0	0	15.2131	15.1839	15.2387	15.4543	15.0979	15.4163	15.2258	19.4746	15.4038	753.529	8.76764	[M+H]+ [M+Na]+	753.529@8.767645		FindByFormula
Schleicherastatin 3	16.2452	16.16	16.2221	16.1836	16.152	16.2041	16.3809	16.3555	16.379	17.2547	17.3397	17.3253	17.3051	17.325	17.1987	16.9926	17.073	17.0752	17.6057	17.6253	17.6048	17.5392	17.4592	17.5197	16.1787	16.1718	16.2481	16.3103	16.3564	16.3635	16.7382	16.8117	16.7969	16.4099	16.4697	16.44	468.357	8.769	[M+H]+	468.3574@8.769		FindByFormula
PE(22:6(4Z,7Z,10Z,13Z,16Z,19Z)/19:1(9Z))	16.1521	16.1912	16.1638	16.143	16.1256	16.1277	15.7007	15.6791	15.7172	15.611	15.6813	15.6063	15.8936	15.8534	15.9176	15.7626	15.833	15.8211	14.1057	14.0836	13.9963	0	0	0	0	11.3415	11.6416	13.3031	13.3684	13.3949	0	0	13.3081	0	0	0	825.527	8.77063	[M+H]+	825.5269@8.77063		FindByFormula
PS(22:6(4Z,7Z,10Z,13Z,16Z,19Z)/17:2(9Z,12Z))	0	0	0	0	0	0	0	0	0	0	0	0	0	0	0	0	0	0	0	0	0	0	0	0	0	0	0	0	13.3959	0	0	0	0	0	0	0	817.491	8.772	[M+H]+	817.4914@8.772		FindByFormula
2-Octaprenyl-3-methyl-6-methoxy-1,4-benzoquinone	16.2863	16.2611	16.2847	16.2129	16.2809	16.196	15.667	15.661	15.6459	16.3574	16.3483	16.3118	15.6135	15.6848	15.6195	16.4896	16.5437	16.5487	15.3721	15.3205	15.3121	0	0	0	0	0	0	15.7144	15.7302	15.695	15.9956	16.0157	15.951	15.6512	15.7184	15.6664	740.515	8.80147	[M+2H]+2	740.5155@8.801468		FindByFormula
PC(O-15:0/20:4(5Z,8Z,11Z,14Z))[U]	18.0044	17.9709	17.9595	17.9441	17.936	17.9448	17.7107	17.8847	17.6621	18.3041	18.4579	18.3447	17.6837	17.6784	17.6216	18.5228	18.5441	18.5163	17.544	17.4678	17.5243	0	0	0	0	0	0	17.831	17.8572	17.8173	18.2508	18.2542	18.2614	17.548	17.8691	17.8415	792.536	8.80257	[M+H]+	792.5361@8.8025675		FindByFormula
PE-Cer(d16:1(4E)/21:0)	21.2699	21.2816	21.2875	21.1797	21.1862	21.1888	20.5146	20.5372	20.5027	21.2636	21.2729	21.2598	20.561	20.5753	20.5233	21.5346	21.6032	21.5692	19.6895	19.6868	19.6803	16.6025	0	0	0	0	0	19.9292	19.9682	19.9382	20.3944	20.4204	20.4585	19.9431	19.9983	19.9728	702.567	8.80384	[M+H]+ [M+Na]+	702.5672@8.803839		FindByFormula
PC(20:4(5Z,8Z,11Z,14Z)/13:0)	18.2649	18.2949	18.283	18.2092	18.2554	18.2317	17.774	17.749	17.7377	17.4385	17.4046	17.4398	17.545	17.5391	17.4753	17.476	17.5376	17.4947	16.0915	16.1136	16.0735	14.8116	14.7686	14.812	0	14.0873	0	16.1989	16.141	16.1795	16.2077	16.1996	16.253	16.1691	16.2024	16.1534	717.531	8.82532	[M+H]+ [M+Na]+	717.5306@8.825322		FindByFormula
PC(22:6(4Z,7Z,10Z,13Z,16Z,19Z)/14:0)	19.7778	19.7563	19.8159	19.6918	19.7323	19.6568	19.3407	19.3517	19.3459	18.2376	18.3084	18.2274	18.6575	18.674	18.6988	18.5736	18.7106	18.5862	0	0	0	0	0	0	0	0	0	0	0	0	0	0	0	0	0	0	777.528	8.83183	[M+H]+ [M+Na]+	777.5278@8.831833		FindByFormula
PE(22:6(4Z,7Z,10Z,13Z,16Z,19Z)/16:1(9Z))	16.9151	16.8345	16.8565	16.72	16.7275	16.7394	16.0973	16.06	16.0373	16.8865	16.8677	16.8803	16.5291	16.5367	16.5598	16.7732	16.7977	16.7646	15.2333	15.2735	15.1979	13.8857	0	0	0	0	0	0	0	0	0	15.1595	0	0	0	15.0197	761.501	8.84129	[M+H]+ [M+Na]+	761.5011@8.841292		FindByFormula
C39 H77 N4 O2 S4	0	0	0	0	0	0	0	0	0	0	0	0	0	0	0	0	0	0	0	0	0	0	0	0	0	0	0	0	0	15.0527	15.042	0	0	0	0	0	761.499	8.8415	[M+H]+ [M+Na]+	761.4985@8.8415		FindByFormula
PE(22:6(4Z,7Z,10Z,13Z,16Z,19Z)/19:0)	18.3168	18.2972	18.3609	18.45	18.4686	18.4713	18.1052	18.1435	18.0981	18.7023	18.7116	18.7448	18.8063	18.8481	18.734	18.6967	18.715	18.6881	17.291	17.2945	17.2332	0	0	0	0	0	0	16.4043	16.3331	16.288	16.4183	16.4134	16.5253	16.3415	16.3676	16.352	827.543	8.8449	[M+H]+	827.5428@8.844899		FindByFormula
PC(20:3(8Z,11Z,14Z)/12:0)	20.7349	20.7611	20.757	20.6279	20.6201	20.6619	20.1763	20.1777	20.1552	19.4342	19.399	19.4581	19.4808	19.4353	19.4705	19.7163	19.8276	19.7923	17.7475	17.4362	17.6732	0	0	0	0	0	0	17.1191	17.5365	17.4585	17.4735	17.3245	17.3466	17.4255	17.3642	17.5143	705.53	8.84667	[M+H]+ [M+K]+ [M+Na]+	705.5297@8.846667		FindByFormula
PS(22:4(7Z,10Z,13Z,16Z)/15:1(9Z))	17.6491	17.6953	17.7327	17.5833	17.6346	17.6417	17.5701	17.5827	17.6278	16.963	16.9823	17.0245	16.9999	16.9247	16.9481	17.1416	17.1706	17.1288	15.8733	15.8916	15.8497	13.5194	13.5336	13.3029	12.3137	11.9462	12.1507	16.2233	16.2547	16.1831	16.0473	16.0561	15.9885	16.208	16.2452	16.2495	795.505	8.85092	[M+2H]+2 [M+H]+	795.5055@8.850918		FindByFormula
C36 H70 N8 O	0	0	0	0	0	0	14.0861	14.1924	14.147	13.477	13.492	13.5052	13.5998	13.4666	13.6712	0	0	0	15.2144	15.2964	15.2724	15.8258	15.7632	15.6827	15.8564	15.7895	15.7325	15.5722	15.6184	15.5773	15.5142	15.5502	15.5341	15.5765	15.6064	15.6378	630.566	8.85959	[M+H]+	630.5663@8.859592		FindByFormula
PE(P-18:1(9Z)/20:4(6E,8Z,11Z,14Z)(5OH[S]))	18.8632	18.8592	18.8072	18.6959	18.701	18.5446	17.9883	17.9859	17.9794	0	18.0777	0	18.0485	18.0569	18.0098	18.2579	18.312	18.2558	0	0	16.3776	0	0	0	0	0	0	15.6245	15.5105	15.7882	0	0	0	0	0	0	765.533	8.86255	[M+H]+ [M+Na]+	765.5328@8.862551		FindByFormula
PS(22:6(4Z,7Z,10Z,13Z,16Z,19Z)/17:1(9Z))	19.8339	19.8423	19.85	19.8851	19.8797	19.9003	20.0637	20.0651	20.0493	19.4529	19.4673	19.4695	19.7326	19.7367	19.7012	19.4133	19.4489	19.4372	18.9696	18.9476	18.9382	16.8302	16.7712	16.7305	15.3777	0	0	18.399	18.4467	18.4225	18.5758	18.5793	18.5553	18.4538	18.4676	18.4464	819.5	8.86379	[M+2H]+2 [M+H]+	819.5@8.863793		FindByFormula
C51 H73 N2 O9 S	16.0305	16.0892	16.0406	16.0937	16.1537	16.2052	16.4654	16.4949	16.4133	15.9388	15.9782	15.9696	16.1948	16.2232	16.185	15.8179	15.8969	15.8948	15.679	15.7412	15.7348	13.3624	0	0	0	0	0	15.323	15.3879	15.3366	15.4505	15.4167	15.3744	15.3442	15.3027	15.3331	889.503	8.86722	[M+H]+	889.5033@8.867225		FindByFormula
PS(22:6(4Z,7Z,10Z,13Z,16Z,19Z)/19:0)	17.4747	17.511	17.4783	17.6241	17.6618	17.6844	17.8364	17.8593	17.8168	18.6036	18.6012	18.6204	18.5996	18.6091	18.5687	18.3249	18.4126	18.3937	18.5946	18.6055	18.6032	0	0	0	0	0	0	17.4065	17.3939	17.4032	17.7977	17.8248	17.7474	17.5125	17.5074	17.5396	871.53	8.86783	[M+H]+	871.5305@8.867832		FindByFormula
PS(22:2(13Z,16Z)/15:1(9Z))	18.976	19.0086	18.9139	19.0579	19.0602	19.0425	19.3592	19.3541	19.3642	18.8403	18.849	18.8719	19.1072	19.0867	19.0345	18.7487	18.6977	18.7452	18.5154	18.4827	18.474	15.7088	15.6118	15.4071	0	0	0	18.0803	18.1199	18.1135	18.2663	18.2521	18.2325	18.1254	18.1395	18.1273	821.515	8.86857	[M+H]+	821.5155@8.868575		FindByFormula
PE(17:0/22:4(7Z,10Z,13Z,16Z))	20.5694	20.527	20.3865	20.6877	20.6258	20.6042	20.2303	20.2075	20.1918	21.4093	21.4036	21.4121	21.2512	21.2556	21.2523	21.2678	21.339	21.3288	20.4896	20.4588	20.4429	16.7909	15.8078	16.4324	0	0	0	19.0628	19.1224	19.1017	19.5766	19.5684	19.5297	19.1534	19.1735	19.1286	781.561	8.87197	[M+H]+ [M+Na]+	781.5608@8.871969		FindByFormula
PC(22:4(7Z,10Z,13Z,16Z)/12:0)	22.1408	22.1614	22.1574	22.1632	22.1152	22.1533	21.7534	21.7464	21.7416	21.6649	21.696	21.6536	21.7758	21.798	21.7711	21.6639	21.7431	21.6857	20.3756	20.3546	20.354	16.905	16.8469	16.9041	0	0	0	19.9367	19.9514	19.9475	20.1453	20.1211	20.0976	19.9046	19.9599	19.909	731.546	8.87203	[M+H]+ [M+K]+ [M+Na]+	731.5463@8.87203		FindByFormula
PC(22:6(4Z,7Z,10Z,13Z,16Z,19Z)/16:0)	20.6874	20.7051	20.6917	20.6106	20.6166	20.6141	19.9952	19.9974	19.9899	20.2933	20.3112	20.309	20.315	20.3239	20.3139	20.3702	20.3793	20.3667	18.73	18.7214	18.7195	15.5011	15.348	15.3184	0	13.2672	0	17.9706	17.984	17.9821	18.0889	18.1055	18.0978	17.9476	17.9399	17.9219	805.554	8.88588	[M+H]+ [M+Na]+	805.5541@8.885883		FindByFormula
16:3 Cholesteryl ester	13.808	13.7217	13.7569	13.8383	13.8962	13.8202	14.9826	14.9816	14.9281	14.4029	14.443	14.4126	14.4645	14.4159	14.4732	14.1629	14.1893	14.1098	15.9059	15.9379	15.9508	16.6935	16.6643	16.6162	16.7445	16.7101	16.7257	16.342	16.323	16.3961	16.128	16.1803	16.091	16.1658	16.1658	16.2205	656.498	8.89258	[M+H]+	656.4983@8.892583		FindByFormula
PE-NMe(18:1(9E)/18:1(9E))	21.643	21.648	21.6193	21.6172	21.5953	21.6257	21.1587	21.1446	21.1381	20.6866	20.6979	20.6852	20.9671	20.9685	20.9903	20.8068	20.8354	20.8083	19.1316	19.0981	19.0902	16.3097	16.0295	16.1983	0	0	0	18.8562	18.8664	18.8925	18.8317	18.8412	18.8014	18.7883	18.8156	18.8301	757.561	8.89806	[M+H]+ [M+Na]+	757.5612@8.89806		FindByFormula
PE(19:1(9Z)/22:4(7Z,10Z,13Z,16Z))	20.0319	20.0633	20.0506	20.09	20.0704	20.1034	19.6423	19.6174	19.606	20.3063	20.2912	20.3218	20.2106	20.1869	20.2513	20.3255	20.3827	20.372	18.7302	18.7287	18.752	0	0	0	0	0	0	17.9409	18.0154	18.0104	18.1177	18.1159	18.1264	17.9214	17.9465	17.8225	807.577	8.89856	[M+H]+ [M+K]+ [M+Na]+	807.5766@8.898565		FindByFormula
1-(6-[3]-ladderane-hexanoyl)-2-(8-[3]-ladderane-octanyl)-sn-glycerophosphoethanolamine	16.6999	16.627	16.9436	16.3753	16.222	16.2331	15.2217	14.8557	15.0426	17.4557	17.4672	17.4766	16.4522	16.6925	16.3799	17.7137	17.615	17.5301	0	0	0	0	0	0	0	0	0	17.092	17.1036	17.0946	17.2606	17.1849	17.1591	17.0723	16.9584	17.1108	745.502	8.89878	[M+H]+ [M+Na]+	745.5021@8.898777		FindByFormula
Cer(d16:1/18:0)	13.3117	13.3923	13.3126	0	0	0	0	0	0	0	0	0	0	0	0	14.2728	14.3491	14.3008	0	0	0	11.2562	11.7511	0	10.9607	11.8376	11.2348	16.4381	16.4206	16.4367	16.3802	16.3524	16.2695	16.2903	16.3362	16.3276	559.494	8.90385	[M+H]+	559.4937@8.9038515		FindByFormula
1-(8-[5]-ladderane-octanoyl)-2-(8-[3]-ladderane-octanyl)-sn-glycerophosphoethanolamine	17.4074	17.2611	17.3216	17.2302	17.0054	17.0667	15.7683	15.8705	15.6535	17.4747	17.4671	17.4435	16.83	16.8731	16.8733	17.6942	17.7463	17.7284	0	0	0	0	0	0	0	0	0	16.5967	16.5885	16.7281	16.7339	16.7956	16.7107	16.6259	16.5356	16.5475	771.517	8.91729	[M+H]+ [M+Na]+	771.5169@8.917295		FindByFormula
1-(6-[3]-ladderane-hexanoyl)-2-(8-[3]-ladderane-octanyl)-sn-glycerophosphocholine	0	0	0	0	0	0	0	0	0	0	0	0	0	0	0	0	0	0	16.4056	16.4112	16.391	0	0	0	0	0	0	17.715	17.7408	17.787	17.9666	17.9619	17.9437	17.6016	17.6256	17.6467	765.564	8.9295	[M+H]+ [M+Na]+	765.5645@8.9295		FindByFormula
PE(18:0/18:1(9Z))[U]	18.7633	18.7571	18.7601	18.7502	18.7208	18.7237	18.0753	17.9778	17.956	18.3715	18.3794	18.348	18.1773	18.2202	18.2303	18.4783	18.5256	18.4776	16.5809	16.6789	16.7466	0	0	0	0	0	0	17.4553	17.572	17.4988	17.5061	17.4072	17.408	17.4719	17.3638	17.3928	745.561	8.93193	[M+H]+ [M+Na]+	745.5612@8.931934		FindByFormula
C47 H56 N3	17.8	17.7487	17.6362	17.7594	17.7448	17.7508	18.6484	18.5984	18.6709	18.2326	18.3431	18.2259	18.5572	18.4828	18.529	18.0264	17.9472	18.0205	19.1956	19.2908	19.2754	19.4197	19.4407	19.3897	19.5462	19.5553	19.5443	19.397	19.4544	19.5736	19.2942	19.3175	19.2408	19.3862	19.3602	19.3994	662.446	8.9357	[M+H]+ [M+K]+ [M+Na]+	662.4461@8.935695		FindByFormula
C43 H71 N6 O2 S	15.9952	15.9406	16.049	16.2974	16.2248	16.099	18.0208	18.0303	18.0358	17.0225	17.0371	16.9541	17.488	17.4096	17.5029	16.5777	16.6299	16.5857	19.1172	19.2279	19.1463	18.5405	18.5185	18.5283	18.5923	18.6165	18.6646	19.4015	19.4339	19.5639	19.2601	19.2683	19.2606	19.3469	19.3133	19.362	735.535	8.93853	[M+H]+	735.5351@8.938526		FindByFormula
PS(O-16:0/16:0)	17.2858	17.3244	17.3104	17.533	17.5543	17.593	19.3261	19.3482	19.3993	18.438	18.4411	18.3937	18.8947	18.8737	18.9117	17.9563	17.9123	17.9728	20.237	20.2992	20.2729	19.6041	19.5677	19.5741	19.6623	19.6935	19.7237	20.5507	20.6275	20.6843	20.446	20.4769	20.4237	20.5339	20.4769	20.5492	721.519	8.93875	[M+H]+	721.5194@8.938749		FindByFormula
C40 H69 N12 S	0	0	0	0	0	0	16.2243	16.0049	0	0	0	0	0	0	0	0	0	0	16.9356	17.0906	17.0478	16.2604	16.2737	16.3186	16.3888	16.4252	16.4197	17.4393	17.4558	17.5806	17.3069	17.3027	17.2784	17.3592	17.3858	17.429	749.548	8.93915	[M+H]+	749.5479@8.93915		FindByFormula
C46 H65 N3 O3	13.6563	13.7217	13.8244	13.9774	13.8872	13.9561	15.3402	15.4439	15.4443	14.7053	14.697	14.6103	15.0562	15.0075	15.1219	14.194	14.1917	14.2811	16.0542	16.0943	16.0601	15.5768	15.5658	15.5603	15.5689	15.6162	15.5937	16.3692	16.409	16.4602	16.2538	16.26	16.2667	16.3074	16.2852	16.3576	707.503	8.93978	[M+H]+	707.5033@8.939777		FindByFormula
PE(20:2(5Z,8Z)/18:0)[S]	18.1506	18.1521	18.1214	18.0275	18.043	18.0296	17.2156	17.194	17.2477	17.3523	17.3738	17.3145	0	17.3351	17.3876	17.4778	17.5026	17.435	0	0	0	0	0	0	0	0	0	0	0	0	0	0	0	0	0	0	771.577	8.95435	[M+H]+ [M+Na]+	771.5774@8.954353		FindByFormula
C35 H57 N8 O	0	0	0	0	14.1664	0	16.4949	16.4184	17.0982	14.7234	14.9076	14.7097	15.3486	15.4389	15.4614	14.438	14.2647	14.2836	17.8706	17.8265	17.8926	17.5469	17.5288	17.513	17.3563	17.4654	17.4163	17.4867	17.5666	17.5931	17.5855	17.6144	17.5395	17.6957	17.6743	17.6937	605.465	8.96213	[M+H]+	605.4651@8.96213		FindByFormula
PI(O-20:0/0:0)	15.7829	15.6336	15.6535	15.9566	15.8333	15.9448	17.0101	16.9021	16.9475	16.28	16.2597	16.0361	16.4405	16.5135	16.5144	15.8585	15.2736	15.9407	17.4374	17.4877	17.4606	18.1953	18.2337	18.2262	18.2181	18.2723	18.2448	17.227	17.2594	17.2666	17.242	17.1874	17.2159	17.1904	17.2196	17.2567	636.361	8.96228	[M+H]+	636.3605@8.962277		FindByFormula
cholest-5,24-dien-3beta-ol 3-O-beta-D-glucopyranoside	21.203	21.2066	21.2071	21.3408	21.3065	21.3423	22.0267	22.0323	22.0314	21.5191	21.4976	21.4875	21.643	21.648	21.6857	21.4334	21.4441	21.4534	22.4273	22.4311	22.4171	22.8981	22.8985	22.9052	22.8787	22.8919	22.8871	22.2032	22.2253	22.2385	22.2492	22.2351	22.2433	22.2929	22.2882	22.2923	546.393	8.96319	[M+H]+ [M+K]+ [M+Na]+	546.3931@8.963194		FindByFormula
cholest-5,24-dien-3beta-ol 3-O-beta-D-glucopyranoside	21.1622	21.1675	21.1655	21.3007	21.2668	21.3029	21.9812	21.9873	21.9872	21.4829	21.462	21.4516	21.603	21.608	21.6448	21.4158	21.4087	21.4196	22.3796	22.3833	22.3803	22.8537	22.854	22.8609	22.8321	22.855	22.8423	22.1618	22.1809	22.1966	22.2073	22.1925	22.2006	22.2522	22.2461	22.2475	546.392	8.96319	[M+H]+ [M+Na]+	546.392@8.963194		FindByFormula
endo-1,4-beta-Xylanase	21.0676	21.0726	21.0892	21.2098	21.1763	21.2124	21.898	21.9027	21.9041	21.3942	21.3734	21.3623	21.5169	21.5198	21.5611	21.3258	21.3333	21.3446	22.2977	22.3088	22.298	22.7663	22.7745	22.7792	22.7559	22.7715	22.7627	22.0734	22.103	22.1091	22.1208	22.1034	22.1142	22.166	22.1586	22.1711	568.375	8.96319	[M+H]+	568.3748@8.963194		FindByFormula
3'-Deoxyoleacein	14.1618	14.3053	14.1596	14.3744	14.3973	14.3643	15.0097	15.0126	15.1483	14.4881	14.6588	14.5182	14.6457	14.5605	14.6408	14.4652	14.4846	14.596	15.1517	15.2743	15.1288	15.5819	15.5896	15.7093	15.5177	15.5999	15.631	15.1068	15.1554	15.1758	15.1323	15.2721	15.1321	15.2972	15.2065	15.1515	304.132	8.96347	[M+H]+	304.1324@8.963472		FindByFormula
PE(17:0/18:0)[U]	18.9896	19.0242	19.0015	18.7246	18.6927	18.7184	17.9181	17.9552	17.9492	18.7064	18.747	18.7112	17.9775	17.9547	18.0227	19.4076	19.3843	19.4096	0	0	0	0	0	0	0	0	0	17.6079	17.7265	17.7313	17.3819	17.4105	17.3837	17.6992	17.6836	17.7237	733.56	8.97226	[M+H]+ [M+Na]+	733.5603@8.972259		FindByFormula
PE(19:0/22:4(7Z,10Z,13Z,16Z))	19.0216	19.1826	19.0806	19.8462	19.8259	19.8577	19.1438	19.1327	19.0516	20.1818	20.1816	20.1608	19.6636	19.6726	19.7217	20.2272	20.247	20.2457	17.9911	17.7402	17.7337	14	13.7098	13.6647	0	0	13.3647	17.9218	17.8385	17.9461	17.975	17.9962	17.9694	17.9016	17.8873	17.8549	809.592	8.97333	[M+H]+ [M+Na]+	809.592@8.973325		FindByFormula
C42 H74 N12 O4	19.8928	20.0035	19.9607	19.0976	19.1103	19.1302	19.1153	19.1084	19.1318	19.5726	20.1848	20.167	19.6612	19.6599	19.7063	20.2842	20.2882	20.2795	17.6979	17.7466	17.5694	14.1537	13.6902	0	0	0	0	18.0084	18.0725	18.0106	17.8247	18.1739	18.1335	17.9731	17.9914	17.962	809.592	8.97697	[M+H]+ [M+Na]+	809.5921@8.976969		FindByFormula
C34 H55 N8 O	14.08	14.093	14.0073	14.3165	14.2562	14.4109	15.6588	15.6432	15.6958	14.6235	14.6456	14.5669	14.9419	14.91	14.9893	14.4919	14.4502	14.4785	16.1336	16.0826	16.1462	15.8698	15.8208	15.8996	15.7401	15.7818	15.7788	15.9371	15.9325	15.9399	15.9337	15.9913	15.8947	16.032	15.9913	16.0564	591.449	8.98417	[M+H]+	591.449@8.984166		FindByFormula
PC(22:4(7Z,10Z,13Z,16Z)/14:0)	22.5797	22.6042	22.5862	22.5136	22.4919	22.5312	21.676	21.6792	21.684	22.6568	22.6595	22.643	22.3657	22.3655	22.4096	22.5717	22.5738	22.5745	20.843	20.8042	20.7882	16.0081	0	0	0	0	0	21.7066	21.7359	21.7377	21.7856	21.7922	21.7851	21.6692	21.6846	21.688	759.579	8.98603	[M+H]+ [M+K]+ [M+Na]+	759.5786@8.986032		FindByFormula
1-Propylamine	14.8542	14.8	14.6728	15.7245	17.0197	17.1162	16.4906	16.4789	16.7134	15.403	15.2382	15.1532	16.3258	15.709	15.8916	15.6732	17.4119	15.4573	18.2591	18.4072	18.1494	17.9914	18.0383	18.0834	18.4615	17.9472	18.2903	17.8365	17.6452	17.7163	17.6536	17.7089	17.6873	17.9641	17.81	17.8904	59.0741	8.98914	[M+H]+	59.0741@8.989138		FindByFormula
C43 H71 N11 O11	16.8059	16.78	16.8038	16.8996	17.0365	16.9601	16.6809	16.4902	16.6785	17.125	17.148	17.0374	16.9195	16.9399	17.0605	17.0271	16.9154	16.9218	15.9454	16.1649	16.171	0	0	0	0	0	0	16.6369	16.6601	16.7431	16.8312	16.8283	16.7956	16.6874	16.6897	16.6107	917.533	8.9894	[M+H]+	917.5334@8.9894		FindByFormula
PS(22:6(4Z,7Z,10Z,13Z,16Z,19Z)/19:0)	19.9338	19.9675	19.9036	19.9875	19.9621	19.9999	19.581	19.5596	19.5732	20.2095	20.2223	20.2069	20.103	20.0873	20.1547	20.0645	20.0349	20.0432	18.9227	18.9191	18.92	0	0	0	0	0	0	19.6408	19.6873	19.6583	19.7599	19.758	19.7434	19.6621	19.6627	19.6549	849.547	8.991	[M+H]+ [M+Na]+	849.5467@8.991		FindByFormula
PE(P-20:0/18:3(9Z,12Z,15Z))	16.1071	16.0892	16.1245	16.0492	16.0747	16.0827	15.2119	15.2566	15.2645	16.1117	16.1281	16.0637	15.8601	15.8624	15.8892	15.9481	16.0028	15.9543	14.8277	14.8508	14.753	0	10.4757	10.1383	9.50581	9.08215	8.08215	15.2361	15.1678	15.2742	15.2607	15.2315	15.231	15.0562	15.1064	15.0276	797.526	8.99577	[M+2H]+2	797.5261@8.995771		FindByFormula
PC(22:2(13Z,16Z)/13:0)	17.8892	17.9038	17.8945	17.7676	17.768	17.7525	16.7599	16.7147	16.7069	0	0	0	17.0276	17.077	17.1333	0	0	0	0	0	0	0	0	0	0	0	0	0	0	0	0	0	0	0	0	0	794.566	8.998	[M+H]+	794.5662@8.998		FindByFormula
C28 H23 N6 O20 S	16.2943	16.3007	16.3484	16.24	16.2073	16.205	14.9137	15.0178	15.0424	15.5254	15.5636	15.5287	15.5338	15.4789	15.5598	15.5762	15.6058	15.5978	0	0	0	0	0	0	7.94251	0	0	13.5981	13.6359	13.6633	13.646	13.7192	13.6933	13.4915	13.5147	13.5531	795.069	9.00243	[M+H]+	795.0691@9.002429		FindByFormula
1-Butylamine	0	0	0	16.573	17.1678	15.911	14.2197	15.0269	16.5761	15.9356	16.2763	14.6493	14.4462	14.6582	14.8465	17.4643	15.1281	16.5188	17.0554	17.8501	17.4868	17.5439	17.0149	17.0834	17.3498	16.9643	16.9609	16.3675	16.5684	16.317	16.4434	16.3358	16.4365	16.8593	16.8081	16.8732	73.0896	9.008	[M+H]+	73.0896@9.007999		FindByFormula
C46 H77 N5 O11	18.8907	18.8987	18.9393	18.8901	18.8511	18.9053	18.421	18.3864	18.3733	18.137	18.1397	17.5096	18.2399	18.2854	18.3563	18.2406	18.0865	18.2305	16.4704	16.3747	16.4188	0	0	0	0	0	0	16.7862	16.8835	16.8698	16.8622	16.7797	16.8223	16.8196	16.8354	16.7914	875.562	9.01707	[M+H]+ [M+Na]+	875.5618@9.017068		FindByFormula
PC(22:6(4Z,7Z,10Z,13Z,16Z,19Z)/20:2(11Z,14Z))	18.1069	18.1545	18.152	17.7778	17.9602	17.9958	16.999	16.9882	16.9883	17.8932	17.9287	17.9206	17.5364	17.5436	17.6077	18.1518	18.1569	18.1525	15.4924	15.4163	15.4766	12.3737	0	12.4401	12.2512	0	0	15.7465	15.8151	15.8006	15.7413	15.7436	15.7211	15.7437	15.7345	15.724	835.606	9.01842	[M+H]+ [M+Na]+	835.6055@9.018424		FindByFormula
PE(17:0/22:2(13Z,16Z))	21.4192	21.4685	21.446	21.3291	21.3016	21.3418	20.4174	20.4207	20.3884	20.4482	20.4643	20.4366	20.3987	20.4058	20.4853	20.6568	20.6489	20.6506	18.1347	18.1018	18.0909	0	0	0	0	0	0	18.7311	18.7728	18.7693	18.7252	18.753	18.7149	18.6691	18.6777	18.6712	785.593	9.02353	[M+H]+ [M+Na]+	785.593@9.023533		FindByFormula
DG(14:1(9Z)/17:2(9Z,12Z)/0:0)[iso2]	15.7644	15.6782	15.7852	15.8837	15.8704	15.8424	16.5783	16.4677	16.4377	16.0846	16.1143	16.1056	16.1221	16.2179	16.2597	16.0938	16.0208	16.0436	16.8594	16.7973	16.8233	17.3802	17.3847	17.3298	17.2552	17.2618	17.2767	16.6655	16.6909	16.6188	16.667	16.7793	16.7564	16.7211	16.7559	16.7526	570.425	9.03392	[M+H]+	570.4248@9.033916		FindByFormula
C31 H54 O3	18.1559	18.2417	18.2144	18.3699	18.2103	18.3512	19.0284	18.9716	18.9591	18.5779	18.6584	18.6054	18.6484	18.6005	18.7515	18.6832	18.6287	18.7539	19.1381	19.2302	19.4086	19.9738	19.9344	20.0286	19.9676	20.0249	19.9601	19.1009	19.1506	19.2051	19.2645	19.2867	19.266	19.355	19.3877	19.3797	474.407	9.03747	[M+H]+ [M+K]+ [M+Na]+	474.4071@9.037472		FindByFormula
C34 H68 N2 O2	17.0702	17.1994	17.1212	17.1419	17.2176	17.2112	17.4501	17.4111	17.3379	17.1565	17.127	17.2209	17.1565	17.1357	17.2042	17.2168	17.2915	17.3823	17.6404	17.7226	17.67	17.9839	17.9247	18.0077	17.9072	17.8924	17.8565	17.8533	17.8917	17.9259	17.8697	17.9058	17.9283	18.0866	18.1648	18.1823	536.528	9.04	[M+H]+ [M+K]+ [M+Na]+	536.5275@9.040001		FindByFormula
PE(O-20:0/17:2(9Z,12Z))	0	0	0	0	0	0	0	0	0	15.8941	0	0	0	0	0	16.1385	15.8227	15.8088	0	0	0	0	0	0	0	0	0	16.8209	16.9381	16.876	16.678	16.629	16.5826	16.6167	16.5254	16.5766	743.581	9.04661	[M+H]+ [M+Na]+	743.5812@9.046615		FindByFormula
PE(19:1(9Z)/22:2(13Z,16Z))	19.4856	19.4916	19.4574	19.0343	19.2479	19.1978	17.6703	17.9979	17.6438	18.6974	18.6566	18.5655	18.1843	18.1756	18.3073	18.8888	18.8943	18.9303	0	0	0	0	0	0	0	0	0	0	0	0	0	0	0	0	0	0	811.604	9.0495	[M+H]+ [M+Na]+	811.6036@9.049499		FindByFormula
PE(15:0/24:1(15Z))	18.3116	18.5494	18.5761	18.1547	18.1919	18.1844	16.9072	16.937	16.8894	18.5468	18.5589	18.548	17.6605	17.645	17.6186	18.6184	18.6145	18.0848	0	0	0	0	0	0	0	0	0	17.8725	17.8742	17.8508	17.347	17.1713	17.425	17.5331	17.5393	17.5874	787.608	9.13359	[M+H]+ [M+Na]+	787.6079@9.133593		FindByFormula
PS(22:2(13Z,16Z)/19:1(9Z))	17.3977	17.2562	17.3463	17.0735	17.0303	16.9829	15.7016	15.6746	15.5947	17.2682	17.4113	17.4052	16.4712	16.5073	16.5005	17.4618	17.4416	17.462	0	0	0	0	0	0	0	0	0	16.6458	16.7231	16.6727	16.0309	16.1123	16.3284	16.4245	16.4671	16.4812	877.576	9.134	[M+H]+	877.5763@9.134		FindByFormula
DG(19:1(9Z)/17:2(9Z,12Z)/0:0)[iso2]	16.1761	16.223	16.313	15.9382	15.8926	15.9694	15.7294	15.7667	15.8841	15.7548	15.5642	15.6546	15.7261	15.7718	15.7829	15.8384	15.6651	15.7742	15.8969	15.9784	15.9059	15.9193	16.0936	15.997	16.0341	15.9523	15.9572	17.4934	17.5393	17.487	15.7798	15.7071	15.8624	15.9421	15.8456	15.7384	640.504	9.151	[M+H]+	640.5039@9.150999		FindByFormula
C36 H72 N2 O2	18.5231	18.5326	18.5756	18.6167	18.5647	18.6134	18.6895	18.6661	18.6161	18.456	18.4798	18.4273	18.6316	18.6048	18.5926	18.4763	18.5143	18.4778	18.7375	18.7784	18.76	18.7466	18.7657	18.7559	18.7429	18.7524	18.8064	18.6701	18.6545	18.6494	18.7142	18.7191	18.809	18.7891	18.8127	18.7811	564.559	9.18492	[M+H]+ [M+K]+ [M+Na]+	564.559@9.184917		FindByFormula
Epomuricenin B	21.5481	21.5486	21.5684	21.6361	21.6453	21.6247	21.9196	21.9253	21.8952	21.6747	21.6492	21.6657	21.8617	21.7669	21.7797	21.5266	21.5547	21.5623	22.0674	22.1085	22.111	22.1915	22.2315	22.1492	22.1726	22.2039	22.2337	21.8662	21.8915	21.8432	21.8228	21.7937	21.9297	21.9022	21.889	21.8936	552.453	9.19047	[M+H]+	552.4533@9.190472		FindByFormula
Cer(d18:0/15:0)	16.3999	16.4149	16.4381	16.521	16.6061	16.5351	16.8733	16.8961	16.8949	16.5461	16.6048	16.5985	16.8748	16.9194	16.7422	16.4292	16.4692	16.4463	17.2146	17.2875	17.252	17.4314	17.4275	17.4145	17.4301	17.4212	17.3865	16.9365	16.9896	16.8965	16.8459	16.962	17.0383	16.9047	16.9075	16.8817	547.496	9.1905	[M+H]+	547.4959@9.1905		FindByFormula
C31 H54 O3	16.6531	16.2742	16.286	16.2521	16.0136	16.0617	16.7131	16.6612	16.6828	15.9329	16.405	16.414	16.5346	16.436	15.7965	15.4925	15.4671	16.4433	16.3114	17.0063	16.5995	16.955	16.9183	17.0431	17.1327	17.0518	17.2198	16.4928	16.5365	16.6187	16.4116	16.5442	16.704	16.6158	16.738	16.2727	474.407	9.19103	[M+H]+ [M+Na]+	474.407@9.191029		FindByFormula
7alpha,25-dihydroxycholesterol	14.81	14.8217	14.7543	14.95	14.9487	14.9272	15.1951	15.2103	15.225	14.9361	14.9052	14.8984	15.1002	15.1047	15.1253	14.8654	14.7976	14.7662	15.3805	15.4573	15.5451	15.581	15.6006	15.5818	15.6065	15.5751	15.5909	15.1462	15.2477	15.1915	15.1834	15.1498	15.2621	15.2275	15.1956	15.2419	418.344	9.19139	[M+H]+	418.3443@9.191389		FindByFormula
Zeaxanthin	19.2503	19.0687	19.2248	19.2708	19.2009	19.1578	19.5695	19.5604	19.6293	19.338	19.2892	19.1719	19.473	19.523	19.4206	19.2859	19.1774	19.1105	19.6642	19.7124	19.786	19.7389	19.7269	19.7336	19.6874	19.7243	19.6817	19.4809	19.3798	19.49	19.42	19.396	19.5703	19.4712	19.4554	19.441	568.425	9.19189	[M+2H]+2 [M+H]+	568.4254@9.19189		FindByFormula
DG(15:1(9Z)/19:0/0:0)[iso2]	16.4964	16.464	16.4893	16.3575	16.3552	16.4333	16.2272	16.2525	16.2352	16.3023	16.4476	16.4101	16.2409	16.2053	16.1849	16.3625	16.3045	16.27	16.1821	16.28	16.2362	16.2283	16.1504	16.2661	16.2647	16.2473	16.2565	16.8864	16.8804	16.9257	16.5476	16.5361	16.5915	16.6392	16.7133	16.6574	616.504	9.22867	[M+H]+	616.5036@9.228667		FindByFormula
32,35-anhydrobacteriohopaneterol	17.3226	17.3749	17.3212	17.3923	17.4819	17.4146	17.6104	17.6115	17.5628	17.4261	17.5123	17.3998	17.5763	17.512	17.5112	17.2334	17.3307	17.2873	17.6525	17.7086	17.4605	17.7548	17.7277	17.6242	17.6613	17.7025	17.5466	17.5907	17.6355	17.688	17.6492	17.5935	17.7419	17.7375	17.7336	17.6732	528.454	9.24322	[M+H]+ [M+K]+ [M+Na]+	528.4537@9.243222		FindByFormula
DG(19:1(9Z)/17:1(9Z)/0:0)[iso2]	18.1535	18.1914	18.1914	18.1502	18.1618	18.1486	18.188	18.1654	18.1767	18.1273	18.1324	18.0954	18.1166	18.1481	18.1037	18.0486	18.0517	17.9302	18.2021	18.1709	18.229	18.2608	18.2571	18.183	18.2159	18.2294	18.2462	18.3312	18.3675	18.4051	18.1289	18.1583	18.2032	18.1871	18.1958	18.0902	642.519	9.25358	[M+H]+	642.5195@9.253584		FindByFormula
C37 H58 N8 S	15.6204	15.7063	15.7746	15.8044	15.6998	15.7017	15.8912	15.977	15.9426	15.7587	15.8419	15.8711	15.8742	15.8418	15.917	15.6357	15.6502	15.476	16.131	16.0805	16.06	16.2373	16.1936	16.1783	16.2767	16.1631	16.1861	15.9835	16.0337	15.9966	16.0296	15.9314	15.9362	15.9933	16.0292	15.947	646.45	9.29481	[M+H]+	646.4501@9.294806		FindByFormula
C37 H76 N O5	16.3761	16.3727	16.5521	16.5026	16.4619	16.6278	16.4427	16.4704	16.5075	16.4627	16.3676	16.4211	16.3749	16.4667	16.4623	16.4089	16.3666	16.3993	16.451	16.4655	16.5162	16.5069	16.4895	16.5682	16.3885	16.4544	16.5718	16.3483	16.5179	16.513	16.4348	16.4826	16.453	16.5667	16.5037	16.531	614.572	9.34617	[M+H]+	614.5718@9.346167		FindByFormula
TG(12:0/20:2(11Z,14Z)/22:1(11Z))[iso6]	17.0721	17.0839	17.0654	17.0962	17.021	17.0556	17.0866	17.0735	16.9869	17.0981	17.0416	17.0685	17.0225	16.9682	16.9888	17.0556	17.0777	16.9998	17.0042	17.0504	17.0005	17.0345	17.0487	17.0355	17.0264	17.0366	17.0015	17.0614	17.0996	17.012	16.9609	17.0182	17.0536	16.9946	17.0173	16.9806	906.764	11.2022	[M+H]+	906.764@11.202167		FindByFormula

## Sheet: ESI- All Compounds
Compound	4S-1-r001: Log2	4S-1-r002: Log2	4S-1-r003: Log2	4S-2-r001: Log2	4S-2-r002: Log2	4S-2-r003: Log2	4S-3-r001: Log2	4S-3-r002: Log2	4S-3-r003: Log2	12S-1-r001: Log2	12S-1-r002: Log2	12S-1-r003: Log2	12S-2-r001: Log2	12S-2-r002: Log2	12S-2-r003: Log2	12S-3-r001: Log2	12S-3-r002: Log2	12S-3-r003: Log2	17S-1-r001: Log2	17S-1-r002: Log2	17S-1-r003: Log2	17S-2-r001: Log2	17S-2-r002: Log2	17S-2-r003: Log2	17S-3-r001: Log2	17S-3-r002: Log2	17S-3-r003: Log2	25S-1-r001: Log2	25S-1-r002: Log2	25S-1-r003: Log2	25S-2-r001: Log2	25S-2-r002: Log2	25S-2-r003: Log2	25S-3-r001: Log2	25S-3-r002: Log2	25S-3-r003: Log2										Mass	Retention Time	Ion Species	Compound Name
C32 H47 N2 S	0.0531731	0.0421047	0.0303097	0.0438824	0.0171947	0.0479031	0.019268	0.0140629	0.025362	0.0255795	0.0374336	0.0186501	0.0187454	0.0117435	9.53674e-06	0.0363235	0.0169163	0.00341034	-0.0220737	-0.00784874	-0.0352974	-9.53674e-06	-0.0210762	-0.0251007	-0.0170078	-0.0232868	-0.0264339	-0.0190411	-0.0196762	-0.013937	-0.0255299	-0.0185528	-0.0255642	-0.0194511	-0.0244369	-0.0016613										491.348	8.18033	[M+Cl]+ [M+HCOO]+ [M-H]-	491.348@8.180332
TG(17:2(9Z,12Z)/18:3(9Z,12Z,15Z)/18:4(6Z,9Z,12Z,15Z))[iso6]	0.431732	0.434425	0.442371	0.410446	0.4006	0.442089	0.193233	0.174635	0.189924	0.314795	0.314304	0.308996	0.265652	0.247709	0.248711	0.384644	0.367798	0.382683	-0.201214	-0.225164	-0.212158	-0.742605	-0.791468	-0.785366	-0.908407	-0.899645	-0.93335	-0.270447	-0.248648	-0.282665	-0.174635	-0.175932	-0.184715	-0.261921	-0.274231	-0.254282										858.676	8.99042	[M+Cl]+ [M+HCOO]+ [M-H]-	858.6762@8.9904175
(3S,2'S)-4-Ketomyxol 2'-?-L-fucoside	-0.187353	0.0141182	0.0761814	0.213753	0.319859	-0.443037	-0.0141201	0.151678	-0.443893	-0.0654774	-0.0906963	-0.457932	0.231632	0.152224	0.133327	0.214636	0.322538	0.324347	-0.550486	0.186157	-0.0951881	0.175102	0.144354	-0.205378	-0.016367	-0.3022	-0.0421886	-0.249611	-0.226456	0.322716	0.266991	-0.125679	0.170727	-0.390741	0.317503	-0.0258121										744.459	8.56611	[M+Cl]+ [M+HCOO]+ [M-2H]-2 [M-H]-	744.4588@8.566111
Stearic acid	0.176661	0.184149	0.216335	0.576742	0.581039	0.592762	0.493135	0.510902	0.510601	-0.0068016	0.00131226	0.0355492	-0.00131035	-0.0135956	0.0345306	-0.112141	-0.047245	-0.0485725	0.448862	0.442179	0.435812	-0.12397	-0.172426	-0.137083	-0.569956	-0.574884	-0.554937	-0.00992203	-0.0062542	-0.019516	0.485996	0.52915	0.55967	-0.00452614	-0.01087	-0.0201721										284.273	9.32247	[M-H]-	284.2731@9.322474
C58 H96 O3 S3	-0.0832996	-0.0622406	-0.0358601	-0.0450726	-0.04492	-0.0436745	-0.0786838	-0.0398808	-0.0358658	0.00808907	0.0273056	-0.0118637	-0.00950241	-0.0420609	-0.0230675	0.0324059	0.0448551	-0.019968	-0.0596619	0.00636482	-0.000259399	0.0161324	0.000257492	-0.00137138	0.0358353	0.0326157	-0.00826645	0.0651073	0.0748043	0.07481	0.0852165	0.0933323	0.0900326	0.132622	0.0875397	0.149345										936.653	8.04939	[M-H]-	936.6526@8.049389
Isopalmitic acid	-0.427403	-0.442617	-0.449299	-0.093626	-0.0810738	-0.0622807	0.147341	0.170759	0.18643	-0.483055	-0.458179	-0.442583	-0.282698	-0.283306	-0.238588	-0.573805	-0.543192	-0.555376	0.37676	0.360649	0.417583	0.182524	0.176123	0.229515	-0.0420437	-0.0201168	-0.0117378	0.245947	0.253088	0.250925	0.430595	0.493147	0.530451	0.027071	0.0117359	0.048296										256.242	8.96617	[M-H]-	256.2416@8.9661665
Embelin	0.126326	0.0270176	0.084898	0.16058	0.0986366	0.12822	0.322626	0.380623	0.361494	-0.0709744	0.0322647	0.0167713	-0.0163021	-0.000597	-0.0217438	-0.0129948	-0.0507984	-0.0384617	-0.00580597	0.000598907	-0.0159512	0.14327	0.167145	0.135662	0.189192	0.201693	0.23448	-0.215422	-0.208902	-0.218716	-0.0402336	-0.0480251	-0.024498	-0.238279	-0.22966	-0.272964										294.184	6.32964	[2M-H]- [M-H]-	294.1841@6.3296385
N-Undecylbenzenesulfonic acid	0.04463	0.0631962	0.0492859	-0.310652	-0.359425	-0.367756	0.768	0.797522	0.814466	-0.462618	-0.486597	-0.727541	0.655405	0.616528	0.673418	-0.623892	-0.496838	-0.539482	0.124182	0.130011	0.136518	0.274549	0.228241	0.255049	1.47562	1.5127	1.13125	-0.304352	-0.228144	-0.261061	-0.15007	-0.04463	-0.0475826	-0.145073	-0.142643	-0.192492										312.176	8.33467	[M-H]-	312.1758@8.334667
C58 H96 O3 S3 Esi-8.891361	0.718018	0.749023	0.766417	0.73085	0.70314	0.761862	0.334967	0.310864	0.2869	0.470922	0.516422	0.48517	0.419453	0.383852	0.342781	0.662331	0.695557	0.693176	-0.311888	-0.32472	-0.367195	-0.76882	-0.846283	-0.840956	-0.899866	-0.891565	-0.922268	-0.502941	-0.475847	-0.453867	-0.286901	-0.314632	-0.294596	-0.415855	-0.40518	-0.410427										936.652	8.89136	[M+HCOO]+ [M-H]-	936.652@8.891361
C34 H52 N	-0.197702	-0.224651	-0.134502	-0.132666	-0.192656	-0.160105	0.149275	0.113861	0.132439	-0.0607624	-0.045227	-0.0157833	0.010498	-0.026104	0.0157604	-0.0105	-0.0453796	-0.0614719	0.416973	0.444902	0.485027	-0.0260429	0.0212212	-0.0147686	-0.225256	-0.19117	-0.221897	0.369356	0.443546	0.415846	0.390476	0.418674	0.385023	0.402742	0.386745	0.460054										474.409	9.03844	[M+HCOO]+ [M-H]-	474.4094@9.038443
C31 H45 N2 S	-0.233976	-0.110003	0.104843	-1.30343	-1.43662	-2.19286	0.295952	0.360088	0.572248	0.372652	0.434496	0.426474	-1.24976	-1.09939	-1.7753	1.42886	1.3814	1.41893	0.650972	0.460127	0.415146	0.336422	-0.104843	0.139395	1.58994	1.62245	1.67264	-19.7454	-19.7454	-19.7454	-4.09358	-2.55571	-3.06321	-2.5785	-19.7454	-19.7454										477.332	6.80906	[M+HCOO]+ [M-H]-	477.3322@6.809056
C30 H57 N S4	0.108747	0.0897522	0.0823727	0.0636482	0.0759182	0.0598831	0.0799255	0.0507774	0.0403328	0.00495148	0.0184326	0.0093441	0.056469	0.0209293	0.0149498	0.0122795	0.00069046	0.0190887	-0.00069046	-0.0279179	-0.0445728	-0.0253544	-0.0558567	-0.0399323	-0.0328693	-0.0335522	-0.0222378	-0.0593719	-0.104683	-0.0935078	-0.0839672	-0.0963173	-0.0952358	-0.104164	-0.0846405	-0.0917892										559.335	8.17405	[M+HCOO]+	559.3351@8.174055
Thermozeaxanthin-13	-0.0448914	-0.033741	-0.0288849	-0.0515614	-0.053793	-0.0314293	0.14374	0.122166	0.103365	0.00392151	0.0306625	0.029007	0.100342	0.0762806	0.0494118	0.0170822	0.0220337	0.0522327	0.127018	0.0849762	0.0386333	-21.6585	-21.6585	-21.6585	-21.6585	-21.6585	-21.6585	-0.0243607	-0.0531368	-0.0435085	0.0337143	0.00188446	0.0111923	-0.0243111	-0.00188446	-0.0237141										926.662	8.86383	[M+HCOO]+ [M-H]-	926.6623@8.863832
Arachidonoylmorpholine	-1.13365	-0.371365	-1.66702	-1.5794	-0.632282	-0.803575	-0.0315876	-0.00260925	-0.293501	0.411308	0.13806	0.237934	0.00260925	0.228054	0.1523	0.668743	0.885513	0.818359	0.594324	0.240776	0.483643	0.107208	0.0833092	0.276093	-0.146067	-0.492413	0.256975	-18.6207	-18.6207	-18.6207	0.231123	-0.00473785	0.454382	-1.03419	-18.6207	-0.225418										373.302	7.23217	[M+Cl]+ [M+HCOO]+ [M-H]-	373.3017@7.2321677
Inosine	0.402239	0.413319	0.413395	0.489584	0.494314	0.536003	0.0227489	0.0360355	0.0178032	0.0677967	0.0366421	-0.018055	0.699226	0.718786	0.708456	0.740063	0.701212	0.713217	0.0081253	-0.0648689	-0.0081234	-0.429327	-0.462011	-0.445211	-1.8105	-1.8047	-1.85869	-3.21862	-3.2164	-3.27153	-1.62769	-1.73952	-1.67294	-2.38632	-2.42163	-2.44201										268.081	1.03347	[2M-H]- [M+Cl]+ [M-H]-	268.0813@1.0334722
C21 H42 O5	0.00772858	0.0153236	0.00646591	0.00929451	0.00681877	0.0224857	0.0090332	-0.00964165	0.0230961	0.032938	0.0272236	0.0147533	0.0128841	-0.00948906	0.0085125	0.0488338	0.0558014	0.0504532	0.00624657	-0.0058403	-0.00196457	0.00196457	-0.0111485	-0.00488663	-0.0138493	-0.00741577	-0.0181522	-0.0318508	-0.0442333	-0.0547333	-0.0303059	-0.0261326	-0.0194092	-0.0237694	-0.042635	-0.036602										374.305	7.81103	[M+HCOO]+ [M-H]-	374.3045@7.8110285
PI(22:1(11Z)/22:2(13Z,16Z))	-0.163689	-0.154617	-0.147688	-0.141769	-0.153746	-0.128046	0.127123	0.0975723	0.107927	-0.0320644	-0.00972557	-0.0135441	0.0444241	0.02598	0.00972557	-0.0651684	-0.0695534	-0.0324783	0.108644	0.0818653	0.0816116	-0.43648	-0.503269	-0.494308	-0.618086	-0.622435	-0.646566	0.0701065	0.0701561	0.0503616	0.1073	0.0895424	0.0954742	0.0924568	0.07827	0.0974369										972.668	9.02392	[M-H]-	972.6677@9.023916
C29 H56 Cl N2 O3 S3	-0.00496101	0.00112724	4.00543e-05	0.0075531	0.000675201	0.0123177	-0.0220203	-0.0210476	0.000534058	0.0173855	0.0182419	0.00597382	0.00341225	-0.0163879	-3.8147e-05	0.0274582	0.0102444	0.0174217	-0.0146866	-0.0241089	-0.0199013	-0.0104523	-0.0320492	-0.0156727	-0.0117092	-0.00727844	-0.0140457	-0.00266075	0.00475121	-0.00710487	0.00346184	-0.00268364	0.00741768	0.0176811	-0.00230598	0.0237579										611.317	8.05439	[M-H]-	611.3166@8.054389
C43 H62 N12 O3 S2	0.0526543	0.0517101	0.042057	0.0522537	0.0382633	0.0514584	0.0153599	0.00547028	0.0122643	0.034256	0.0269775	0.0112209	0.0129986	-0.00161552	0.0291157	0.0229683	0.0038929	0.0204849	-0.00100136	-0.0178795	-0.017128	0.00100327	-0.0403595	-0.0410442	-0.0122509	-0.0167809	-0.0146809	-0.0638199	-0.0742817	-0.0919723	-0.0966911	-0.0781002	-0.0598373	-0.0638676	-0.0862465	-0.0713482										858.451	8.55175	[M-H]-	858.4512@8.551751
Lauryl hydrogen sulfate	0.298809	0.251146	0.283552	-0.0905132	-0.0929852	-0.137756	1.05832	1.0855	1.0526	-0.1521	-0.144587	-0.166477	0.0640354	0.0288734	0.0700989	-0.0989513	-0.116423	-0.125797	1.35623	1.36264	1.35753	1.29245	1.28763	1.27822	0.513229	0.501328	0.502239	-0.240372	-0.243755	-0.236204	-0.0428352	-0.0552635	-0.0288715	-0.0676937	-0.0702343	-0.0822773										266.155	8.0455	[M-H]-	266.1553@8.045501
PI(22:1(11Z)/22:2(13Z,16Z))	-0.395294	-0.335676	-0.324032	-0.280855	-0.273689	-0.284204	0.194933	0.144003	0.227829	-0.00661469	-0.00172424	-0.00798416	0.0571461	0.00172615	0.0190067	-0.119944	-0.152092	-0.0945511	0.263536	0.274382	0.29974	-0.834993	-0.88431	-0.838587	-1.11556	-1.13933	-1.16451	0.485422	0.459354	0.380953	0.472637	0.480492	0.405163	0.466221	0.465084	0.480555										972.668	9.02392	[M-H]-	972.6684@9.023916
N'-Nitrosoanabasine	0.0188789	-0.0344315	0.0115852	0.101652	0.086029	0.0833702	0.272867	0.295481	0.275095	-0.0465622	-0.000545502	0.016943	-0.0102444	-0.0103092	-0.0105381	-0.0546551	-0.0782623	-0.0616207	0.0362453	-0.0227146	-0.0102444	0.122435	0.175272	0.165283	0.223591	0.236269	0.242382	-0.162428	-0.213451	-0.178402	0.000545502	-0.0053978	0.00264359	-0.20558	-0.205206	-0.243992										237.113	6.32961	[M-H]-	237.1131@6.329611
Cycloate	-0.130367	-0.116135	-0.092104	-0.0959988	-0.0912781	-0.0593586	-0.0752525	-0.0516548	-0.0544548	-0.0294342	-0.0146122	-0.0171318	-0.00340843	-0.00163651	0.000772476	0.0140953	-0.00176048	-0.0062809	-0.000770569	0.00319481	-0.0047493	0.0310993	0.0376339	0.0103416	0.0307636	0.0227146	0.0434952	0.0387115	0.0456944	0.0226727	0.0702915	0.0705891	0.0905838	0.0875454	0.0928535	0.107918										215.134	6.59525	[M-H]-	215.1338@6.5952506
17beta-Acetamidoandrost-4-en-3-one	0.0992947	0.0897274	0.0823307	0.0788479	0.0645771	0.0750065	0.0519581	0.0412331	0.0699635	0.0611839	0.0648518	0.0430603	0.0269337	0.00685883	0.0074749	0.0651188	0.037878	0.0254593	-0.00685692	-0.0320606	-0.0233307	-0.0106945	-0.0399094	-0.0538425	-0.0424175	-0.0535278	-0.0612431	-0.129721	-0.138176	-0.157867	-0.127768	-0.121435	-0.134985	-0.130045	-0.150757	-0.132112										329.239	7.38842	[M-H]-	329.2388@7.388417
DG(24:1(15Z)/22:4(7Z,10Z,13Z,16Z)/0:0)	0.529083	0.547335	0.54982	0.505697	0.482424	0.535978	0.186573	0.184025	0.185383	0.392998	0.386969	0.36027	0.306828	0.288332	0.266737	0.465944	0.475426	0.460947	-0.201874	-0.225552	-0.221521	-0.666325	-0.7153	-0.711847	-0.819057	-0.826986	-0.859396	-0.281853	-0.275435	-0.288952	-0.184027	-0.185995	-0.191727	-0.276524	-0.28253	-0.245621										754.645	8.9773	[M+HCOO]+ [M-H]-	754.6448@8.977305
C33 H36 N3	-0.0350666	0.0433922	0.0949993	-0.121298	-0.104277	0.0350666	0.0744629	0.0903244	0.0642891	0.108126	0.121084	0.066555	-0.278048	-0.187008	-0.180477	0.268515	0.317598	0.346914	0.0628338	0.0351562	0.0737286	-0.508648	-0.649218	-0.593548	-1.40853	-1.42882	-1.4229	-0.237169	-0.162445	-0.237999	0.130054	0.118507	0.159178	-0.177485	-0.186466	-0.194717										474.291	9.33208	[M-H]-	474.291@9.332084
2-[4,6-Bis(2,4-dimethylphenyl)-1,3,5-triazin-2-yl]-5-(octyloxy)phenol	-0.00820541	-0.0160522	-0.0190296	0.0101223	-0.0121803	-0.00317383	-0.0299377	-0.0412865	-0.0120087	0.0148678	0.0201511	0.00287247	-0.00538635	-0.0238953	0.00818443	0.0201397	0.0101585	0.00273705	-0.0105591	-0.0105362	-0.00933838	-0.00653648	-0.00741005	-0.0142059	-0.00273705	0.0053463	-0.00651169	0.0195637	0.0213261	0.0165825	0.0210209	0.0363941	0.0297699	0.0498314	0.0444775	0.0532722										569.324	8.03161	[M-H]-	569.3241@8.031611
Hydroxyhomodestruxin B	0.0373611	0.0354843	0.0387154	0.0408592	0.0387421	0.0401497	0.0382366	0.0384541	0.0400848	0.00852013	0.0253754	0.0126019	0.0340157	0.00828552	0.00432587	0.00406075	0.0069294	0.0367851	-0.00406265	-0.0463333	-0.0457458	-0.0414009	-0.0882454	-0.090971	-0.0703583	-0.0705318	-0.0868988	-0.0692043	-0.0660229	-0.0313129	-0.0590477	-0.0660324	-0.0455666	-0.0412388	-0.0510406	-0.0424652										623.389	8.55914	[M+Cl]+ [M+HCOO]+ [M-H]-	623.3893@8.559139
2-Naphthalenesulfonic acid	0.00389481	-0.00543022	0.0197792	-1.17866	-1.04399	-1.02643	1.04984	1.0162	1.03577	0.161034	0.146843	0.17865	-0.0114212	0.0152531	-0.00389481	-0.508066	-0.567106	-0.541563	1.26754	1.23417	1.23959	1.41998	1.48628	1.48728	2.53154	2.47718	2.48086	-1.23639	-1.2942	-1.29484	-0.689936	-0.586691	-0.488279	-0.27121	-0.311584	-0.388025										208.019	3.86097	[M-H]-	208.0195@3.8609717
C50 H60 N7 S2	0.011694	0.0183411	0.0265903	0.0288486	0.0185184	0.0300465	0.01898	0.0375366	0.0396442	-0.00420761	0.0304337	-0.0187855	0.0434208	0.0247459	0.00491715	0.00673103	0.0311966	0.0387192	-0.00860786	-0.0273056	-0.0563393	-0.0262947	-0.0521278	-0.0438576	-0.00239372	0.00239372	-0.0154705	-0.0652142	-0.0308952	-0.0162525	-0.00856209	-0.005373	-0.00944519	-0.00836182	-0.00745583	0.0265923										822.436	8.43753	[M-H]-	822.4355@8.437527
Arachidonoylmorpholine	0.140156	-0.176388	0.0155792	-0.803261	-0.872618	-0.907228	0.290174	0.0917378	0.328344	0.400776	0.274071	0.156326	-1.35423	-1.11161	-0.996124	0.921562	1.02471	0.917519	0.172728	0.21599	0.134125	-0.115711	0.0637207	-0.0155792	0.876436	1.0009	1.0943	-18.2621	-18.2621	-18.2621	-1.53893	-1.79583	-1.95379	-2.16281	-18.2621	-1.73855										373.302	6.80922	[M+Cl]+ [M+HCOO]+ [M-H]-	373.3016@6.809222
C18:1n-13	-0.0233688	-0.017746	-0.0389919	-0.0485802	-0.0629654	-0.0275898	0.0769672	0.0519581	0.0694523	-0.222862	-0.233336	-0.215063	0.0286198	0.000932694	-0.00554466	-0.257767	-0.248018	-0.252007	0.115223	0.114222	0.139397	0.018034	-0.000932694	0.0128956	0.0137291	0.00650597	-0.00539017	0.128649	0.146606	0.102505	0.125168	0.147842	0.12303	-0.0602131	-0.0833073	-0.050354										282.257	8.98225	[M-H]-	282.2568@8.982249
4-Dodecylbenzenesulfonic acid	0.0130577	0.0066967	-0.0066967	-0.39938	-0.38508	-0.372972	0.761692	0.777555	0.763302	-0.496479	-0.485785	-0.476183	0.744398	0.731169	0.703651	-0.577894	-0.554766	-0.546183	0.166399	0.146515	0.197531	0.227928	0.222198	0.22538	1.50771	1.49572	1.48625	-0.229179	-0.209097	-0.19854	-0.108259	-0.0125084	0.00839615	-0.120235	-0.109867	-0.117815										326.192	8.64069	[M-H]-	326.1919@8.640695
<none>	0.0628529	0.0447636	0.00494766	0.184479	0.291363	0.306883	-0.00494766	0.0504761	0.0963669	-0.145536	-0.301104	-0.11208	-0.34306	-0.304852	-0.294222	-0.332262	-0.304688	-0.457096	0.0709744	0.0315361	0.0946007	0.400303	0.290518	0.243452	0.307312	0.226395	0.261274	-19.7331	-19.7331	-0.263821	-0.027422	0.0145741	-0.0898743	-0.604708	-0.590071	-0.504496										161.85	0.609559	[M-H]-	161.8495@0.6095587
C38 H60 N2 O4 S	0.0253468	0.0299797	0.0360928	0.036602	0.0457249	0.0456963	0.0210381	0.0203686	0.0223122	0.0184002	0.0214844	0.000261307	0.0139084	-0.00294113	0.00576401	0.00449753	0.0111561	0.0294437	0.00889587	-0.0141335	-0.0194454	-0.00358582	-0.0343246	-0.0356178	-0.0339298	-0.052206	-0.0441132	-0.0299339	-0.011673	-0.00564003	-0.0121651	-0.0291843	-0.000261307	-0.00310707	-0.0280952	-0.01478										640.428	8.53097	[M+Cl]+ [M-H]-	640.4285@8.5309725
C59 H98 O3 S3	0.453598	0.480675	0.464399	0.452078	0.44507	0.494154	0.234076	0.214249	0.207275	0.333099	0.355602	0.3167	0.295799	0.303967	0.262066	0.438585	0.459217	0.453627	-0.24827	-0.2896	-0.27536	-0.913033	-0.992893	-0.981102	-1.10383	-1.10099	-1.13373	-0.392853	-0.388084	-0.407328	-0.207703	-0.23127	-0.207275	-0.391018	-0.377861	-0.353582										950.668	8.94967	[M-H]-	950.6675@8.949666
C26 H45 N11 O S2	0.392702	0.533737	0.521025	0.137709	0.052475	0.0223217	0.27767	0.144306	0.443142	0.367434	0.552521	0.398294	-0.0223217	0.198593	0.203762	-0.623806	-0.76404	-0.375893	-0.995028	0.387463	-0.302004	0.493259	0.369604	0.375999	-0.547857	-0.747826	-0.303444	-18.041	-18.041	-18.041	-0.643642	-0.884294	-0.596632	-1.38744	-1.34882	-1.69735										591.325	6.82786	[M-H]-	591.3246@6.827862
2-Acetyl-3-methylthiophene	4.98783	4.99332	4.94638	1.27478	1.28937	1.33989	-0.738549	-0.725393	-0.849826	-1.32073	-1.24216	-1.28582	-0.898687	-0.908365	-0.858279	-0.784279	-0.789827	-0.763092	1.76692	1.79872	1.75844	0.0125389	-0.0125389	0.129908	0.0130014	-0.0563631	-0.0181227	-0.255395	-0.343697	-0.278148	0.368903	0.274848	0.330694	1.38195	1.39781	1.41559										186.035	3.13733	[M-H]-	186.0352@3.1373336
C16 H26 O3 S	-0.00324059	0.00324249	0.0362225	-0.464958	-0.288824	-0.204824	0.864025	0.921621	0.901518	-0.64679	-0.357363	-0.394169	0.810686	0.821268	0.79718	-0.486876	-0.739557	-0.47488	0.0880775	0.106903	0.13858	0.381227	0.342413	0.308023	1.77866	1.74701	1.76303	-0.186506	-0.202114	-0.139452	-0.0774059	-0.00824738	0.00380516	-0.495207	-0.186712	-0.265263										298.16	8.053	[M-H]-	298.1602@8.053001
C18 H39 N13 O	0.0442028	0.0344238	0.0341969	0.0707588	0.0220814	0.0156307	-0.0117111	0.00397682	-0.00642395	-0.0203381	-0.00393677	0.00393486	0.0652027	0.0773506	0.0654602	0.0540791	0.0147057	-0.0124893	-0.0775337	-0.0820446	-0.0777664	-0.153252	-0.123421	-0.154427	-0.269957	-0.317757	-0.279926	-0.0312214	-0.0409355	-0.0634708	0.00760269	0.0167503	0.0516758	-0.0324669	0.0245438	0.0123081										453.34	6.5935	[M-H]-	453.3398@6.5935
C24 H50 Cl N O S	0.0810146	0.0345917	0.0238762	0.196743	0.0786514	0.09519	0.00506973	-0.0424919	-0.0395527	0.0361652	0.0574474	0.00547981	-0.0181599	-0.0274677	-0.0625401	-0.0273209	-0.0107155	-0.0299778	0.00101662	-0.0228233	-0.0370769	0.0369358	-0.0167732	-0.0285664	-0.0862122	-0.0830326	-0.0880814	-0.00101471	0.0130272	-0.00124741	0.00878334	0.0312881	0.0132275	0.0081768	-0.0346241	0.00377655										435.33	8.29078	[M-H]-	435.3305@8.290778
C17 H27 Cl N2 O	-0.916742	0.0718689	0.088171	-0.10051	-0.188961	-0.187017	1.41985	1.30292	1.35091	-0.126499	-0.232296	-0.22209	0.428642	0.350777	0.220881	-0.344221	-0.345779	-0.390345	0.201475	0.249413	0.220535	0.182041	0.413599	0.288645	1.13306	-0.91585	0.994623	-0.121313	-18.6511	-0.258497	-0.665257	0.133387	0.0773563	-0.237488	-0.0804787	-0.0718689										310.181	8.10755	[M-H]-	310.1814@8.107555
PA(12:0/20:0)	0.0054512	0.0189552	0.0177708	0.00640869	0.0123062	0.0254993	-0.00163841	-0.0204296	0.00962448	0.0328312	0.0313454	0.0274601	0.0308018	1.14441e-05	0.0276318	0.0329742	0.0100651	0.0234375	-0.0112877	0.00224113	-0.00985336	-0.00435638	-0.0120258	-1.33514e-05	-0.000240326	-0.00174141	-0.0155201	-0.00335312	-0.0224056	-0.0109634	-0.0161057	-0.00771141	0.00150108	-0.00911331	-0.0264339	-0.00247192										648.476	7.99203	[M+Cl]+ [M+HCOO]+ [M-H]-	648.4756@7.9920273
PS(18:0/19:0)[U]	1.17733	1.18746	1.20684	1.03252	1.07659	1.07617	-0.0677376	-0.0971775	-0.0632305	1.13792	1.15365	1.14427	0.861612	0.80138	0.807911	1.05641	1.05191	1.07166	-0.679161	-0.668896	-0.634562	-5.19741	-5.89606	-5.95965	-11.1936	-10.439	-19.0202	-0.0340767	-0.0115623	-0.0547142	0.0413609	0.0117531	0.0115623	-0.0665131	-0.0254135	-0.0148106										805.584	9.10663	[M-H]-	805.5838@9.106629
TG(17:2(9Z,12Z)/18:3(9Z,12Z,15Z)/18:4(6Z,9Z,12Z,15Z))[iso6]	0.431763	0.434311	0.443577	0.410667	0.401371	0.442501	0.193016	0.174406	0.18973	0.314796	0.314085	0.308725	0.265465	0.247612	0.248526	0.385008	0.369194	0.383926	-0.203175	-0.22526	-0.213335	-0.748417	-0.797403	-0.78791	-0.911779	-0.902967	-0.936947	-0.270901	-0.250856	-0.285418	-0.174408	-0.175962	-0.186327	-0.264088	-0.274574	-0.256424										858.675	8.99042	[M+Cl]+ [M+HCOO]+ [M-H]-	858.6751@8.9904175
28:7(n-6)	-0.00985718	-0.0414581	0.0384388	-0.0186901	0.00407219	0.00528908	0.0166397	-0.00239944	-0.00162888	-0.0291767	0.0323868	0.0267239	0.0362721	-0.0435047	-0.0445881	0.00930595	0.000823975	0.0317822	-0.034708	0.0178547	0.0198536	-0.0428562	-0.041605	-0.0622215	-0.0417862	-0.00281525	-0.0375595	-0.0440216	-0.000825882	0.0181103	0.0309811	0.0550175	-0.0160599	0.00427055	0.0657005	0.0199108										410.32	8.58847	[M-H]-	410.3198@8.588473
PG(18:1(9Z)/22:0)	0.47966	0.503464	0.506876	0.479923	0.447788	0.497553	0.274357	0.24301	0.229292	0.218393	0.258982	0.214312	0.247644	0.210432	0.161499	0.329662	0.355072	0.349369	-0.161497	-0.18121	-0.203209	-19.6368	-19.6368	-0.424608	-0.450333	-19.6368	-19.6368	-0.282442	-0.285971	-0.289499	-0.214142	-0.223633	-0.22484	-0.247013	-0.223783	-0.222404										832.622	8.83534	[M+HCOO]+ [M-H]-	832.6221@8.835344
C50 H60 N7 S2 Esi-8.074223	-0.0160465	-0.00279427	-0.00482368	-0.0132465	-0.0301838	-0.0196896	-0.0241985	-0.0081768	-0.0172081	0.00177574	0.0435944	-0.0276604	0.00875854	-0.0263958	-0.0225792	0.0451527	0.0449657	0.0303211	0.0179138	-0.0045948	-0.0615978	0.00671768	-0.00230026	-0.0300064	0.0296459	0.0093708	0.00419235	-0.00177574	-0.0101547	0.0041275	0.00533295	0.0245666	0.00571251	0.00977516	0.0203857	0.0445213										822.435	8.07422	[M-H]-	822.4352@8.074223
C50 H66 N9 O S4	0.0537071	0.0533905	0.0604057	0.0339584	0.0405331	0.0319614	0.124144	0.117119	0.100634	-0.0179005	0.00860786	-0.00945091	0.114872	0.0925007	0.0517654	-0.0252075	-0.00860596	0.0338535	0.010891	-0.0479012	-0.0657787	-0.0701923	-0.0964355	-0.091959	0.0549641	0.0469093	0.0464134	-0.131844	-0.136177	-0.0886383	-0.104572	-0.0999699	-0.0757046	-0.112873	-0.106047	-0.0970764										936.428	8.4375	[M-H]-	936.4282@8.437498
N-Acetyl-leu-leu-leu-tyr-amide	0.0726299	0.0757732	0.0747967	0.0695534	0.0671482	0.0677719	0.0672951	0.0490189	0.0540581	0.0148811	0.0394077	0.0338459	0.0601463	0.016201	0.00814438	0.0188141	0.023674	0.0540352	-0.00814629	-0.0267429	-0.0478325	-0.0489082	-0.0754585	-0.0749798	-0.0623932	-0.0587463	-0.0705853	-0.0688515	-0.0743523	-0.0712147	-0.0673065	-0.0667	-0.0636711	-0.0708008	-0.0759316	-0.0669079										607.356	8.59336	[M-H]-	607.3561@8.593361
C20 H19 N14 O2 S2	0.0737495	0.0949039	0.105394	0.0721321	0.0880852	0.107014	0.0732441	0.0555706	0.0702724	0.0895252	0.012764	0	-0.00154495	-0.0174274	-0.00477982	0.039938	0.00937653	0.0230904	0.0461788	-0.00990295	0.0262489	0.00553894	-0.0695801	-1.90735e-06	-0.0169163	-0.0236588	-0.0662785	-0.0470219	-0.0468006	-0.0711288	-0.110518	-0.124901	-0.10144	-0.0530663	-0.110626	-0.0788803										551.126	6.72853	[M-H]-	551.1262@6.7285285
Kobusone	0.0208435	-0.0255527	-0.0117149	0.114677	0.0951328	0.111828	0.314522	0.350933	0.312834	-0.0532284	0.0522461	-0.00807762	0.0160675	0.0111027	-0.0745716	-0.044939	-0.0450115	-0.0857086	-0.00233459	0.0503445	-0.00312424	0.107832	0.135838	0.144482	0.167166	0.155741	0.213678	-0.19808	-0.258682	-0.183392	0.00233269	-0.00400352	-0.00294304	-0.210468	-0.162613	-0.217579										222.162	6.33014	[M-H]-	222.1616@6.330139
C57 H96 N3 O2 S3	-0.0342541	-0.0244732	-0.0142555	-0.00971413	0.00428963	0.000335693	-0.0455208	-0.0512772	-0.0180264	0.0220051	0.0413837	-0.00423813	0.00561142	-0.0236225	-0.0322266	0.0426846	0.0189304	-0.000335693	-0.0186176	0.00943565	-0.0321884	0.00570297	-0.0231667	-0.0264759	-0.00272751	-0.0071888	-0.0432129	0.0259113	0.0204983	0.0207825	0.0348282	0.0306034	0.0158119	0.0468349	0.0521202	0.0805092										950.667	8.05367	[M-H]-	950.6673@8.053668
C58 H90 N7 O S	0.410963	0.427532	0.444326	0.404877	0.402424	0.433088	0.186071	0.171968	0.18486	0.337471	0.335398	0.296747	0.273943	0.258821	0.242212	0.35656	0.339001	0.34552	-0.258093	-0.280773	-0.261343	-0.932188	-0.982044	-0.961262	-1.08735	-1.09847	-1.11303	-0.24259	-0.225842	-0.251713	-0.171967	-0.181248	-0.172968	-0.258429	-0.253124	-0.22385										932.693	9.05119	[M+HCOO]+ [M-H]-	932.6932@9.051194
C21 H39 N S	0.0072422	-0.00144768	0.000953674	0.010397	0.0177078	0.0230217	0.0200901	-0.00329399	0.033781	-0.00222397	0.00328255	0.0164089	0.0136509	-0.00728798	-0.00868607	0.0232105	0.0206718	0.0132484	-0.0196972	0.00392342	-0.0190945	-5.72205e-05	-0.012167	-0.0210056	-0.0136242	-0.00616455	-0.0124969	-0.0217667	5.91278e-05	-0.00626373	-0.0187817	0.0162621	0.0162811	-0.0177555	-0.0175343	0.0233154										337.28	8.32267	[M-H]-	337.2802@8.322666
PS(13:0/22:0)	1.39778	1.40098	1.41314	1.36158	1.34816	1.39272	0.684399	0.668293	0.689032	0.788887	0.802261	0.770777	0.915628	0.904364	0.88237	0.879522	0.895863	0.878916	-0.690763	-0.718889	-0.668293	-3.66126	-3.85898	-3.79095	-18.4456	-18.4456	-18.4456	-1.20738	-1.16344	-1.18799	-1.03111	-1.01737	-1.05644	-1.1263	-1.20092	-1.09325										777.553	8.96964	[M-H]-	777.5529@8.969639
C27 H55 N O S2	0.0278378	0.0273514	0.0533657	0.0541363	0.0439587	0.0400295	0.0386295	0.0142632	0.039341	-0.00205421	0.0193806	0.0198059	0.0324936	0.00928116	0.00253296	0.00170708	0.0325241	0.0370693	0.00621605	-0.0196609	-0.0385876	-0.0301685	-0.045927	-0.0462189	-0.0409279	-0.06921	-0.0575027	-0.0553894	-0.0377846	-0.023098	-0.0157509	-0.0318871	-0.0288448	-0.00170708	-0.0323582	-0.0235252										473.373	8.51261	[M+Cl]+ [M-H]-	473.3727@8.512613
C16 H26 O3 S	0.00333595	0.0128021	-0.0260773	-0.497456	-0.179682	-0.236456	0.63941	0.802872	0.676598	-0.6141	-0.364416	-0.472395	0.704184	0.769133	0.677156	-0.508341	-0.613634	-0.536474	0.0984554	-0.00333786	0.10594	0.287439	0.224739	0.25425	0.373962	1.65431	1.66015	-0.18371	-0.131269	-0.205023	-0.133638	0.103168	0.096487	-0.300818	-0.224823	-0.0379028										298.16	8.18553	[M-H]-	298.1601@8.185528
Pro Pro Lys	0.017355	0.0359917	0.0656834	-0.486111	-0.459658	-0.490391	0.780367	0.808001	0.793291	-0.577122	-0.505394	-0.592728	0.6511	0.648829	0.597187	-0.681225	-0.631174	-0.686739	0.353943	0.357367	0.348681	0.619061	0.608236	0.631994	1.67406	1.65403	1.66516	-0.230997	-0.255983	-0.248093	-0.0912495	-0.0173531	-0.0270138	-0.166143	-0.162643	-0.0974674										340.207	9.18494	[M-H]-	340.2074@9.184943
C53 H84 N6 O2 S	0.0749226	0.0778389	0.0784874	0.0771408	0.0633335	0.104954	0.123726	0.0983925	0.10244	0.11075	0.133827	0.107908	0.102551	0.087513	0.0615959	0.107321	0.0883694	0.111162	-0.0769711	-0.100479	-0.0998974	-0.539999	-0.600771	-0.62912	-19.1504	-0.651751	-19.1504	-0.10807	-0.121437	-0.120262	-0.0618324	-0.0800419	-0.0877552	-0.0903664	-0.100134	-0.061594										868.637	9.02615	[M-H]-	868.6373@9.026147
N-Undecylbenzenesulfonic acid	-0.0129013	0.0295582	0.0412674	-0.303034	-0.214506	-0.342981	0.542282	0.561432	0.225994	-0.478201	-0.700315	-0.56867	0.605646	0.611044	0.553961	-0.653131	-0.570372	-0.48476	0.07304	0.120424	0.0930672	0.152004	-0.00410843	0.0590363	1.35586	1.33779	1.00139	-0.396103	-0.295155	-0.277866	-0.144604	-0.256855	0.0454693	0.00410843	-0.106724	-0.156816										312.176	8.51	[M-H]-	312.176@8.510001
Labda-7,14-dien-6-one, 13-hydroxy	0.253506	0.264044	0.229179	0.0481796	0.0294647	0.00528336	-0.00528336	-0.0329914	-0.0151119	0.863829	0.882408	0.925722	1.19581	1.2208	1.20142	1.1138	1.1434	1.14749	0.255817	0.19842	0.243368	-0.132854	-0.206202	-0.177303	-1.29683	-1.30974	-1.33739	-1.75127	-1.71628	-1.71298	-1.02103	-0.980475	-0.946535	-1.37662	-1.36918	-1.4269										304.241	8.67639	[M-H]-	304.2407@8.676388
D-Pantothenic acid	2.01624	1.99766	2.03815	2.12666	2.01963	2.04891	1.06105	1.03232	1.00284	0.269794	0.245329	0.162348	0.466211	0.485762	0.487419	0.81473	0.803587	0.805033	-0.169353	-0.162348	-0.241871	-0.258892	-0.253294	-0.295315	-1.29558	-1.32273	-1.39614	-3.60924	-3.8119	-3.65437	-3.48534	-3.54536	-3.47103	-3.49394	-3.62039	-3.53172										219.111	0.727	[M-H]-	219.1113@0.72699994
C37 H52 N15 O S	0.0379848	0.0617161	0.0385418	0.0501595	0.0378418	0.0557194	0.0274048	0.0163746	0.01021	0.0294323	0.0379639	0.0167999	0.0166321	0.00166893	0.0183048	0.00993919	0.000961304	0.0192776	-0.000963211	-0.0172653	-0.0368175	-0.018877	-0.0382214	-0.0559387	-0.0324326	-0.0337429	-0.0480213	-0.0778618	-0.0804672	-0.0778561	-0.0884857	-0.0547314	-0.0582542	-0.0759258	-0.0875626	-0.0766983										754.42	8.52672	[M-H]-	754.4204@8.526723
Lucyoside M	-0.0239887	-0.00181961	0.0021801	-0.0110741	0.000301361	-0.000299454	-0.00412369	-0.017931	-0.00182915	-0.0205212	0.0223618	-0.0118275	0.0196972	0.00610924	0.00528526	0.000953674	0.00915718	0.0193424	0.00433731	-0.0200691	-0.0341415	0.00839424	-0.0467262	-0.0355759	-0.0159454	-0.0194569	-0.0267506	-0.00995636	-0.0145187	0.026947	0.0170612	0.0238304	0.0379677	0.0227547	0.0238247	0.0528793										836.452	8.50083	[M-H]-	836.4515@8.500834
PG(19:0/22:4(7Z,10Z,13Z,16Z))	-1.2176	-1.20348	-1.1592	-1.09168	-1.14723	-1.07567	-0.411261	-0.477783	-0.377941	-0.753597	-0.668053	-0.664415	-0.683989	-0.693926	-0.733881	-0.794157	-0.79254	-0.744894	0.464329	0.377941	0.444517	1.38174	1.38485	1.33856	1.39505	1.38245	1.36296	0.58235	0.641474	0.590132	0.575336	0.523247	0.547113	0.652376	0.613039	0.686806										886.596	9.03844	[M-H]-	886.5957@9.038444
C55 H67 O S	-0.00429344	-0.08391	0.00429344	-0.239504	-0.234285	-0.128448	0.880785	0.746286	0.939947	-0.375544	-0.36388	-0.436939	0.891527	0.814159	0.685991	-0.545618	-0.352711	-0.433237	0.227207	0.118631	0.226933	0.386276	0.328032	0.382885	1.87657	1.59223	1.66405	-0.0957661	-0.182619	-0.0733433	0.00842476	0.0858879	-0.0695953	-0.0992184	-0.116405	-0.156094										775.491	8.04711	[M-H]-	775.4911@8.047112
PG(18:0/22:1(11Z))	-0.0352478	-0.0163536	-0.0155029	-0.0264721	-0.064209	-0.00728989	-0.0351543	-0.0344887	0.00861168	0.0140095	0.0377083	-0.00841904	0.00287819	-0.00592041	-0.008852	0.0296135	0.0181408	0.0118561	-0.0305729	0.00776482	-0.0028801	0.0345898	0.0125675	-0.00988579	0.0175171	-0.00443077	-0.00405312	0.0175171	-0.0137768	-0.012434	0.0109653	0.00940132	0.0145683	0.0263271	0.0290241	0.0679398										832.622	7.80989	[M-H]-	832.6219@7.809889
TOFA	0.111988	0.121201	0.0945148	0.336111	0.330847	0.379509	0.222561	0.219334	0.250416	-0.136496	-0.146437	-0.109819	0.000846863	-0.000846863	0.00509834	-0.142694	-0.150782	-0.165724	0.116543	0.127609	0.181389	-0.0191154	-0.00715637	0.0160866	-0.212791	-0.217335	-0.187889	-0.0134678	-0.0195942	-0.0331345	0.147245	0.17543	0.210793	-0.194321	-0.203857	-0.13228										324.228	8.96314	[M-H]-	324.2284@8.963139
PT(18:0/18:1(9Z))	1.90843	1.9008	1.89665	1.84806	1.82267	1.86367	1.03715	1.11241	1.10842	0.826672	0.791338	0.735479	1.11002	1.07431	1.08087	0.855417	0.943054	0.947937	-0.790541	-0.837427	-0.735481	-17.3047	-17.3047	-17.3047	-17.3047	-17.3047	-17.3047	-1.04767	-1.04016	-1.07676	-1.07407	-1.10481	-1.19484	-1.04361	-1.18316	-1.1243										803.568	8.98542	[M-H]-	803.5681@8.985416
PE-Cer(d16:1(4E)/21:0)	0.81897	0.837454	0.816172	0.746036	0.724195	0.780565	-0.0276241	-0.000404358	-0.0245666	0.751974	0.710541	0.700306	0.0643406	0.0420723	0.000406265	0.975456	1.01954	0.943695	-0.595242	-0.577747	-0.555286	-2.44442	-18.1445	-18.1445	-3.37351	-18.1445	-18.1445	-0.31926	-0.302031	-0.265207	0.0101643	0.0490589	0.0177879	-0.33556	-0.293261	-0.186453										748.574	8.88603	[M-H]-	748.5745@8.886028
PI(22:2(13Z,16Z)/20:0)	9.50447	9.53636	9.53378	9.50352	9.48845	9.54007	9.38759	9.35041	9.34454	9.52617	9.50094	9.48521	9.41824	9.40918	9.3876	9.54063	9.51843	9.5043	-9.34454	-9.34454	-9.34454	-9.34454	-9.34454	-9.34454	-9.34454	-9.34454	-9.34454	-9.34454	-9.34454	-9.34454	-9.34454	-9.34454	-9.34454	-9.34454	-9.34454	-9.34454										992.655	8.93594	[M-H]-	992.655@8.935943
17beta-Acetamidoandrost-4-en-3-one	0.137529	0.0430584	0.068079	-0.076519	-0.087841	-0.0360985	0.19253	0.104696	0.153601	0.120014	0.182091	0.14481	-0.141632	-0.124563	-0.149424	0.27442	0.272074	0.203962	0.0416489	-0.00990295	0.0482864	0.00284958	-0.00284767	-0.0890045	0.194637	0.207678	0.226717	-0.59968	-0.542271	-0.534662	-0.517498	-0.452271	-0.45717	-0.462534	-0.526356	-0.45286										329.239	6.81708	[M-H]-	329.2387@6.8170834
32,35-anhydrobacteriohopaneterol	0.282068	0.264931	0.278944	0.198412	0.13871	0.21294	-0.00018692	0.041193	0.0553284	0.22196	0.234907	0.171207	0.0399818	0.11655	0.0987721	0.33466	0.223478	0.221111	-0.209898	-0.175039	-0.243338	-0.429255	-0.434235	-0.437801	-0.452745	-0.405705	-0.394716	-0.00522614	-0.00608063	-0.0267582	-0.0689411	0.00018692	-0.0216637	-0.0652714	-0.0688801	-0.0910149										528.456	9.41497	[M-H]-	528.4555@9.414972
N-Acetyl-DL-serine	2.08676	2.04805	1.99483	2.23665	2.17312	2.1884	1.80701	1.77755	1.79117	-1.71584	-1.74623	-1.73118	-1.67515	-1.47853	-1.59903	-1.92058	-1.86089	-1.88943	1.91635	1.90728	1.93142	1.3954	1.44906	1.43775	0.72773	0.688013	0.762091	-0.789694	-0.808163	-0.758938	-1.1492	-1.14477	-1.11588	-0.76527	-0.688013	-0.729589										193.056	4.42664	[M-H]-	193.0564@4.426638
9,11-methane-epoxy PGF1?	0.103121	0.0997448	0.119196	0.493217	0.514448	0.490345	0.473	0.470736	0.490978	-0.0415802	-0.0134277	-0.0298138	-0.018219	-0.0574017	0.0317745	-0.18704	-0.128164	-0.139675	0.464968	0.432285	0.422352	-0.0878792	-0.137737	-0.0774269	-0.514147	-0.557808	-0.572254	-0.0119801	-0.0187054	-0.0586453	0.466888	0.463005	0.48118	-0.0122795	0.011982	0.0148506										352.26	9.32292	[M-H]-	352.2597@9.322918
Notoginsenoside T2	-0.106436	-0.0698433	-0.0999031	-0.0632515	-0.0853081	0.0343971	-0.0637646	-0.0559006	-0.0256042	-0.105627	-0.0858669	-0.266012	0.0432529	0.0564976	-0.260183	-0.00230217	-0.712259	-0.04673	-0.408422	-0.105276	0.0402679	0.00230026	0.0219746	0.0858059	0.10376	0.0676231	0.0717239	0.200405	0.144262	0.100655	0.103415	0.0896454	-0.00359535	0.221132	0.238016	0.211523										726.454	7.89214	[M-H]-	726.4539@7.892139
PS(17:1(9Z)/22:2(13Z,16Z))	0.557625	0.549936	0.561041	0.609684	0.6112	0.631607	-0.0794563	-0.0817051	-0.137577	1.39341	1.31467	1.3517	1.18218	1.20757	1.21523	1.30698	1.33141	1.31426	0.162952	0.0794563	0.207426	-17.7548	-17.7548	-17.7548	-17.7548	-17.7548	-17.7548	-1.02167	-1.04306	-1.1152	-0.724913	-0.655712	-0.711254	-1.00896	-1.02572	-1.00301										827.569	8.95003	[M-H]-	827.5686@8.950029
4-Dodecylbenzenesulfonic acid	-0.0766983	-0.0709248	-0.0304565	-0.295403	-0.316027	-0.276499	0.889269	0.862503	0.906885	-0.37928	-0.378563	-0.329592	0.665644	0.663914	0.67358	-0.584206	-0.473104	-0.480534	0.000127792	-0.0750008	-0.000127792	0.0993805	0.0590839	0.0615921	1.53228	1.5379	1.50799	-0.309372	-0.204908	-0.194721	-0.0427284	0.0400543	0.0837307	0.120916	0.0697365	0.0821896										326.192	8.39322	[M-H]-	326.1917@8.393223
Eicosatrienoic acid	2.61761	2.63318	2.64719	1.87488	1.85015	1.91426	1.70252	1.68212	1.69691	0.423059	0.497177	0.458088	1.13071	1.12249	1.12616	1.11845	1.15186	1.13779	-0.42423	-0.423058	-0.460579	-0.863398	-0.947674	-0.924138	-1.37248	-1.41266	-1.39533	-2.59926	-2.70708	-2.73702	-1.99396	-1.9951	-2.0714	-2.33862	-2.48729	-2.2585										306.256	8.8727	[M-H]-	306.2561@8.872695
C19 H48 N13 O2 S2	0.110823	0.0921326	0.0678978	0.0775147	0.0600739	0.0700779	0.044754	0.0295658	0.0400848	0.0431976	0.0656414	0.0517426	0.0429459	0.0142651	0.00184822	0.0297184	0.0328789	0.0273056	-0.0189247	-0.00547791	-0.0298653	-0.00184631	-0.0370769	-0.0273895	-0.0364532	-0.0142326	-0.0301209	-0.0314884	-0.056963	-0.0232372	-0.0538025	-0.034338	-0.0307064	-0.0318832	-0.0341263	-0.0332203										554.35	8.19831	[M+Cl]+ [M-H]-	554.3504@8.198306
9(E),11(E)-Conjugated Linoleic Acid	0.281328	0.280851	0.273954	0.80732	0.886532	0.843353	0.282431	0.273464	0.315632	-0.17655	-0.2514	-0.200758	0.106888	0.106518	0.161181	-0.163208	-0.150867	-0.127523	0.260435	0.2169	0.249657	-0.133305	-0.142124	-0.0840816	-0.154329	-0.0849934	-0.0995693	0.0132217	-0.0598431	0.00292206	-0.00454521	-0.00292206	0.102608	-0.366949	-0.29373	-0.264847										280.241	8.75425	[M-H]-	280.2407@8.7542515
22-iso-teinemine	0.148157	0.170679	0.156231	0.125385	0.145527	0.161253	0.124363	0.12075	0.104494	0.075367	0.0944328	0.0464115	0.107437	0.0593014	0.0467339	0.0648747	0.0838699	0.102978	-0.0464115	-0.0533485	-0.0892277	-0.0956745	-0.11813	-0.113943	-0.162693	-0.15844	-0.189564	-0.136452	-0.13558	-0.105972	-0.123871	-0.123522	-0.0891476	-0.127441	-0.139334	-0.119986										415.348	8.49405	[M-H]-	415.3484@8.494055
PS(17:0/22:1(11Z))	2.11911	2.18156	2.26665	2.02408	1.83753	2.07202	0.781776	0.858347	0.858254	0.986881	1.10105	1.02891	1.14214	1.02581	0.961453	1.20773	1.21174	1.27127	-0.815566	-0.812318	-0.781776	-16.5036	-16.5036	-16.5036	-16.5036	-16.5036	-16.5036	-16.5036	-16.5036	-16.5036	-16.5036	-16.5036	-16.5036	-16.5036	-16.5036	-16.5036										831.6	9.12125	[M-H]-	831.5995@9.121253
PS(17:1(9Z)/22:2(13Z,16Z))	0.776327	0.783306	0.816868	0.630297	0.694588	0.63896	-0.221357	-0.123396	-0.147371	0.846449	0.888552	0.855349	0.664713	0.64163	0.648296	0.68313	0.741707	0.687559	-0.766415	-0.733053	-0.601688	-18.0159	-18.0159	-18.0159	-18.0159	-18.0159	-18.0159	-0.00876427	-0.0972424	-0.150043	0.00208855	0.0270748	0.0245953	-0.131065	-0.00208664	-0.116358										873.572	9.10856	[M-H]-	873.5715@9.108555
PS(13:0/22:1(11Z))	2.26517	2.28439	2.28761	2.21911	2.1804	2.24896	1.65126	1.64904	1.63747	0.799284	0.829042	0.822958	1.12869	1.12239	1.11842	1.15743	1.15248	1.17126	-0.799286	-0.837169	-0.877646	-2.36595	-2.38648	-2.34955	-16.7827	-16.7827	-16.7827	-1.68889	-1.69228	-1.80737	-1.59653	-1.65513	-1.81604	-1.82395	-1.76966	-1.66711										775.537	8.88724	[M-H]-	775.5371@8.887241
Pradimicin B	-0.100733	-0.0797787	-0.0680771	-0.0816956	-0.114439	-0.0495892	-0.0676022	-0.0604343	-0.0449581	-0.00430107	-0.00233841	-0.0224381	-0.0205383	-0.0466328	-0.0135059	0.0334129	0.0421257	0.0380497	0.0261288	-0.0220051	0.00527573	0.0179462	0.0158024	0.0164604	0.0436001	0.0300083	0.0376549	0.00234032	-0.0144711	-0.03022	0.00863266	0.0240898	0.041626	0.0481281	0.0144405	0.0416279										708.218	7.56758	[M-H]-	708.2185@7.5675845
5-hydroperoxy-7-[3,5-epidioxy-2-(2-octenyl)-cyclopentyl]-6-heptenoic acid	-0.00347137	-0.00612831	0.030529	-0.249773	-0.228804	0.0429707	1.7463	1.83842	1.7608	-0.289497	-0.273283	-0.433098	-0.124617	0.496666	0.000394821	-0.359585	-0.515991	0.167038	0.0914078	0.0324726	0.190462	0.207804	0.210472	0.147341	0.220905	0.246309	0.128481	-0.650172	-0.000394821	-0.647213	-0.201006	0.0452938	-0.132271	-0.396477	-0.514763	-0.707662										354.207	8.07464	[2M+HCOO]+ [M-H]-	354.2074@8.074639
C21 H23 N4 O8 S	0.175825	-0.0691318	-0.0227547	0.0102253	0.041193	0.150274	-0.0792084	0.0535202	-0.0608025	0.109015	0.025465	-0.155708	0.0284595	0.0571365	-0.165909	0.126316	0.00553513	0.145714	-0.0695362	0.0202656	0.0532684	-0.0723839	-0.190638	0.0297852	0.102755	-0.260536	-0.0267086	-0.166632	-0.043541	0.0664253	-0.00553322	-0.588055	-0.101995	-0.175079	0.027317	-0.0891628										491.123	6.49128	[M-H]-	491.1231@6.4912777
C35 H51 N2 O S3	0.533005	0.557396	0.545462	0.50281	0.509872	0.554655	0.295916	0.272213	0.26215	0.357409	0.355934	0.352026	0.302958	0.284899	0.295326	0.420294	0.437002	0.445883	-0.26215	-0.328955	-0.308578	-1.22014	-1.31049	-1.24895	-1.49864	-1.46234	-1.52062	-0.510675	-0.524803	-0.51223	-0.291737	-0.339895	-0.31073	-0.536837	-0.528446	-0.510151										611.317	8.94872	[M-H]-	611.3165@8.948721
Triamcinolone	0.00388527	-0.00388718	-0.0216331	-0.347141	-0.389069	-0.362501	0.738937	0.737038	0.719458	-0.40435	-0.427361	-0.415924	0.705145	0.698555	0.746906	-0.545555	-0.51634	-0.518574	0.225042	0.200893	0.238972	0.328094	0.353189	0.314592	1.56647	1.55225	1.55094	-0.104107	-0.130796	-0.116413	-0.0279903	0.0823021	0.0926209	-0.0882206	-0.0868626	-0.0777454										394.179	8.64022	[M-H]-	394.1794@8.640223
C34 H51 N2 S2	-0.182934	-0.126612	-0.149256	-0.159718	-0.223415	-0.20611	-0.110916	-0.113216	-0.00256157	0.217976	0.334333	0.322351	-0.0843201	0.00256157	0.0492115	0.620663	0.616226	0.568451	0.284914	0.186468	0.251587	0.223402	0.187246	0.134993	0.198889	0.177273	0.202007	-0.291935	-0.293982	-0.306883	0.00652885	-0.0416222	-0.0174332	-0.11738	-0.214945	-0.126631										551.35	7.23792	[M+HCOO]+ [M-H]-	551.3501@7.2379174
2-Naphthalenesulfonic acid	0.00804901	0.024868	-0.1035	-0.998005	-0.998828	-0.870705	0.840916	0.856039	0.859785	0.264969	0.283644	0.281771	0.0276165	-0.00804901	-0.0515985	-0.304271	-0.38165	-0.434479	1.02076	1.0624	1.03066	1.26415	1.24987	1.26843	2.37731	2.3903	2.35665	-1.1332	-1.1488	-1.08407	-0.438326	-0.555284	-0.468931	-0.207418	-0.22172	-0.228695										208.02	3.57489	[M-H]-	208.0197@3.574889
C24 H45 N4 S	0.0254784	-0.000236511	-0.00807762	0.0483246	-0.000452042	0.0141029	-0.0379753	-0.037468	0.0149174	-0.00832558	0.0529556	-0.0230885	-0.0451088	-0.026125	-0.0167866	0.0295181	0.034174	0.00161362	-0.0198555	0.000234604	-0.0328445	0.0183182	-0.0124989	-0.0274734	-0.0668392	-0.0303555	-0.0637894	-0.0483704	0.0251293	0.0165653	0.0344486	0.0774956	0.00372696	0.0659733	0.0676498	0.146296										421.336	8.23925	[M-H]-	421.3355@8.239249
Myristic acid	-0.00745964	0.0498276	0.0056057	0.0272064	0.0592423	-0.00560379	0.394581	0.37421	0.412212	-0.0644093	-0.12759	-0.0346718	0.0322895	-0.119568	-0.031147	-0.104322	-0.07864	-0.126398	0.0968952	0.0291519	0.0982208	0.220081	0.242855	0.198101	0.239017	0.340288	0.104872	-0.116665	-0.0589943	-0.0904884	0.0208035	-0.0853844	-0.19931	-0.361408	-0.0457592	-0.0366974										228.209	8.58636	[M-H]-	228.2092@8.586361
Phenolsulfonphthalein	0.994635	0.904539	0.905437	0.994055	0.899116	0.911663	0.233206	0.216993	0.258808	-0.509221	-0.526551	-0.600678	-0.513997	-0.543999	-0.613302	-0.737433	-0.672167	-0.717841	1.82665	1.84791	1.82281	1.61669	1.66515	1.67163	1.31096	1.29534	1.32248	-0.81741	-0.867658	-0.802319	-0.216993	-0.297495	-0.26096	-0.437908	-0.361404	-0.442389										354.056	5.02806	[M-H]-	354.0563@5.0280557
Adenosine	0.441671	0.459435	0.512409	0.753748	0.763571	0.793449	0.425993	0.433371	0.460323	0.936787	0.905922	0.899822	1.11331	1.08532	1.11148	0.209307	0.145298	0.166044	-0.293837	-0.255562	-0.279289	-0.1453	-0.219358	-0.188036	-1.60862	-1.569	-1.53345	-2.54774	-2.42534	-2.56456	-1.50039	-1.5215	-1.52797	-1.82819	-1.77052	-1.81288										267.097	1.97775	[M+Cl]+ [M+HCOO]+ [M-H]-	267.0971@1.9777497
C12 H6 N3 O15	0.318615	0.273933	0.300352	0.264023	0.223944	0.233622	0.136652	0.216108	0.199245	0.172943	0.124458	0.0995007	0.121168	0.151703	0.184898	-0.020031	-0.0441227	-0.0298138	0.0289383	0.0567322	-0.0718803	-0.0499439	0.0090847	-0.0324993	-0.0396461	-0.0224228	-0.0090847	-0.0798035	-0.116631	-0.2507	-0.178724	-0.234079	-0.230352	-0.23237	-0.175032	-0.21381										431.98	7.26919	[M-H]-	431.9797@7.2691946
HMMF	1.79874	1.85182	1.87928	1.95737	1.84645	1.90763	1.03147	0.879591	0.87845	0.219336	0.143303	0.168104	0.439795	0.388723	0.383009	0.694464	0.693586	0.720602	-0.18173	-0.143303	-0.243664	-0.27985	-0.263853	-0.245283	-1.23	-1.35511	-1.35141	-3.21119	-16.6737	-16.6737	-16.6737	-3.31765	-3.17223	-3.28985	-3.0037	-3.06036										89.0481	0.724818	[M-H]-	89.0481@0.7248182
PI(P-20:0/20:3(8Z,11Z,14Z))	0.180367	0.192867	0.20377	0.187944	0.188408	0.20994	0.242838	0.166082	0.145117	0.0891018	0.155481	0.145576	0.246307	0.217056	0.151899	0.182791	0.262564	0.272102	-0.0891037	-0.165144	-0.18895	-0.394958	-0.518549	-0.50355	-0.525063	-0.518139	-0.529348	-0.38122	-0.365276	-0.345123	-0.253744	-0.297703	-0.266916	-0.270433	-0.320829	-0.307953										900.609	8.80511	[M+HCOO]+ [M-H]-	900.6092@8.805111
C33 H65 N16 O4	1.50133	1.53179	1.54466	1.15721	1.08987	1.10729	-0.860469	-0.906159	-0.898258	1.14614	1.15571	1.16715	0.388338	0.343286	0.347612	1.70023	1.67863	1.72057	-1.91191	-2.31371	-2.25171	-16.5944	-16.5944	-16.5944	-16.5944	-9.89397	-9.66367	-0.0932732	-0.0764942	-0.0809441	0.051712	0.104959	0.105934	-0.106037	-0.114677	-0.051712										749.537	9.01769	[M-H]-	749.537@9.017687
C33 H68 N O S4	-0.625624	-0.0800324	0.256277	-0.182014	0.256174	0.0168362	-0.0168343	-0.395107	-0.141817	-0.383669	-0.204695	-0.388056	0.179651	0.138857	0.268324	-0.187889	-0.339914	-0.353376	-0.287535	-0.477846	0.313223	-0.225214	0.240536	-0.0965328	0.0874405	0.271204	-0.324286	0.218056	0.20738	0.337299	0.0654011	0.271797	-17.9736	0.352947	0.365402	0.428495										622.423	7.74045	[M+Cl]+ [M-H]-	622.4233@7.7404456
C26 H53 N O S	0.0278854	0.0453606	0.0599499	0.0502472	0.0338287	0.0636234	0.0158043	0.0174561	0.00488472	0.0311089	0.0287132	0.00601959	0.0234318	0.0486984	0.00161743	0.0146561	0.0629501	0.0684071	-0.00169182	-0.030117	-0.0560741	-0.0133629	-0.0441151	-0.0548744	-0.0590916	-0.0644989	-0.0681381	-0.053421	-0.0415611	-0.034586	-0.0395279	-0.0371609	-0.0260487	-0.0328369	-0.0154419	-0.00161743										427.385	8.51644	[M-H]-	427.3849@8.516445
C44 H68 N9 S3	0.0957184	0.185389	-0.269449	-1.15933	0.173149	0.126085	-0.483345	-0.364042	-0.511744	0.103651	0.0482941	0.0814762	0.113459	0.0957851	-0.204771	0.138359	0.132517	-0.512371	0.0674801	-0.501551	0.0659676	0.0829658	-1.06771	-0.223766	-0.612728	-0.720577	0.00147438	-0.0502987	-0.0567513	-0.0259876	0.00819969	0.0176334	-0.00147247	-0.431232	-0.0267582	0.0197144										818.478	8.63275	[M-H]-	818.478@8.6327505
Heminordihydroguaiaretic acid	0.0683765	-0.000513077	0.0993996	0.0764179	0.104294	0.0823326	0.320427	0.377796	0.328323	-0.0897045	-0.0061512	-0.0860996	0.00675201	0.00841331	-0.0847244	-0.0586662	-0.0581646	-0.0039978	-0.0537567	0.000511169	0.115036	0.0793362	0.078186	0.120127	0.194134	0.160051	0.138731	-0.119036	-0.166088	-0.209782	-0.0257797	-0.139782	-0.0434055	-0.182011	-0.148758	-0.0918369										316.165	6.33056	[2M+HCOO]+ [2M-H]- [M+Cl]+ [M+HCOO]+ [M-H]-	316.1651@6.3305554
(Z)-5-Hexadecenoic acid	0.347816	0.358421	0.369659	0.296055	0.301048	0.318037	0.837454	0.766645	0.804432	-0.660994	-0.632658	-0.649691	0.182489	0.199169	0.1922	-0.297071	-0.260317	-0.257986	-0.148931	-0.222609	-0.134686	0.494373	0.497744	0.516995	0.15341	0.185867	0.134687	-0.405249	-0.349054	-0.36858	-0.672804	-0.653963	-0.638094	-0.711071	-0.754705	-0.755506										254.225	8.66053	[M-H]-	254.2249@8.660527
Piperonyl sulfoxide	-0.290382	-0.369247	-0.227982	0.300472	0.270615	0.257103	0.493567	0.523769	0.489416	-0.336702	-0.262653	-0.34514	-0.186897	-0.110157	-0.197582	-0.450813	-0.379747	-0.519379	0.606871	0.582609	0.598822	0.241207	0.203947	0.129429	-0.0857487	-0.058176	-0.174246	0.0028038	0.0663319	-0.0248184	0.47217	0.575615	0.586794	-0.0255032	-0.0028038	0.0174828										384.197	9.32414	[M-H]-	384.1972@9.324139
C40 H78 N26 S	0.827507	0.833683	0.841194	0.782106	0.738018	0.785677	0.237272	0.215452	0.244539	0.614515	0.6318	0.615538	0.461323	0.458355	0.439688	0.76226	0.75396	0.733494	-0.378544	-0.406279	-0.412502	-1.2766	-1.34639	-1.36549	-1.43666	-1.49872	-1.50269	-0.332941	-0.294849	-0.331097	-0.232904	-0.215454	-0.252155	-0.320488	-0.323923	-0.263109										954.662	8.98344	[M-2H]-2 [M-H]-	954.6623@8.983444
C36 H47 N7 O3	0.053791	0.0655327	0.0527229	0.0376549	0.0410824	0.0600777	0.0302734	0.0360165	0.0315342	0.0271587	0.0455399	0.0027504	0.0402374	0.00691223	0.000982285	0.0173607	0.0187912	0.0114861	-0.00258064	-0.0220203	-0.0523815	-0.000982285	-0.0328522	-0.0396404	-0.0345573	-0.0332432	-0.048336	-0.0670109	-0.0762615	-0.0592022	-0.0670547	-0.0673447	-0.0705414	-0.0471535	-0.0695305	-0.0195503										625.376	8.2012	[M+Cl]+ [M-H]-	625.3762@8.201195
C47 H75 N9 O11	0.331009	0.427408	0.542042	0.350578	0.320099	0.315996	-0.189192	-0.282785	-0.160507	0.613504	0.671228	0.672749	0.418652	0.467976	0.467199	0.449226	0.496281	0.524652	-0.64271	-0.766075	-0.673382	-17.5724	-17.5724	-17.5724	-17.5724	-17.5724	-17.5724	-0.0688725	-0.00300598	-0.0241222	-0.0561485	0.0300369	0.0387745	-0.0308208	0.00300407	-0.0959911										941.559	9.11239	[M-H]-	941.5588@9.11239
Glycobismine A	-0.0111198	0.0524883	0.0334778	-0.044136	-0.0216389	0.0188427	0.0465126	0.0234718	0.0296211	0.0760937	0.0163651	-0.011694	-0.0439072	-0.0603619	-0.0196152	0.0244236	0.01231	0.0405483	0.0541611	0.0424194	0.0220566	0.0352764	-0.0449715	0.036129	0.0111198	0.0241756	-0.024765	-0.251904	-0.29166	-0.2624	-0.177519	-0.172062	-0.182463	-0.160898	-0.215364	-0.176956										648.252	6.84056	[M-H]-	648.2524@6.840555
PE(P-18:1(9Z)/20:4(6E,8Z,11Z,14Z)(5OH[S]))	2.92109	2.89543	2.8617	2.58925	2.57092	2.59529	0.729231	0.676343	0.66993	2.30809	2.33037	2.35767	1.73763	1.72939	1.78422	2.67804	2.74041	2.74617	-15.2902	-15.2902	-15.2902	-15.2902	-15.2902	-15.2902	-15.2902	-15.2902	-15.2902	-15.2902	-15.2902	-15.2902	-15.2902	-15.2902	-15.2902	-15.2902	-15.2902	-0.66993										765.532	8.96041	[M-H]-	765.5318@8.960415
C32 H43 O3	0.216005	0.104881	0.153593	0.280909	0.137653	0.206846	-0.0903625	0.139229	0.0763779	0.0337143	-0.161316	-0.00909424	0.111811	0.0255222	0.00742531	0.048687	-0.0832882	-0.194099	-0.00742722	0.0209732	-0.0358143	-0.0216331	0.0332088	-0.159168	-0.096756	-0.189934	-0.243011	-0.0939674	0.0659351	-0.0134449	-0.215143	0.105371	-0.0284634	-0.114225	-0.0617619	0.0439873										475.321	6.59403	[M+Cl]+ [M+HCOO]+ [M-H]-	475.3211@6.5940275
C42 H85 N O3 S	0.194931	0.201357	0.229212	0.57242	0.528259	0.542107	0.448614	0.437893	0.503237	0.00364113	0.0161877	0.0197716	-0.00363922	-0.0837326	-0.0299816	-0.113743	-0.0424252	-0.0410862	0.350409	0.312035	0.310987	-0.37344	-0.417988	-0.410522	-0.92136	-0.973747	-0.970617	-0.137182	-0.134949	-0.157412	0.367306	0.398144	0.378853	-0.101574	-0.107662	-0.0843086										683.626	9.32311	[M-H]-	683.6259@9.323112
Epomuricenin B	0.179277	0.1598	0.152998	0.149776	0.111269	0.130659	-0.11404	-0.0892792	-0.0858803	0.0984516	0.132572	0.178419	-0.0109196	-0.00508118	0.00775528	0.130867	0.144547	0.179457	-0.211014	-0.225033	-0.231937	0.0247746	0.00656891	-0.0136242	0.0112171	0.00508118	0.0205212	-0.13763	-0.113379	-0.0978813	-0.128237	-0.171984	-0.144283	-0.104446	-0.107031	-0.167078										530.47	9.19658	[M-H]-	530.4703@9.196583
C52 H58 Cl N O5	0.250917	0.210014	-0.00440598	0.00828171	0.0396099	0.206745	-17.7037	0.0490074	-17.7037	-0.0721684	-17.7037	-0.0096283	-17.7037	0.250076	0.191563	-17.7037	-17.7037	0.215868	0.0901451	-17.7037	-0.000608444	-17.7037	-0.0568466	0.00242996	0.08535	-0.30278	-0.111542	0.0863056	-17.7037	-0.0725231	0.000608444	0.0512276	0.114408	-0.0742588	0.0184803	0.101774										811.401	8.64433	[M-H]-	811.4012@8.644334
8-Methyl-5-propyloctahydroindolizin-8-ol	0.0590343	0.0316315	0.0693569	-0.298655	-0.260174	-0.312019	0.258303	0.255081	0.255108	-0.296223	-0.275919	-0.254938	0.104557	0.0612984	0.0827808	-0.295706	-0.310841	-0.354038	0.157196	0.165432	0.154383	0.0861626	0.172314	0.156693	0.508545	0.56259	0.561831	-0.233772	-0.201632	-0.240356	-0.13447	-0.0316296	-0.058773	-0.305256	-0.225714	-0.238739										243.184	5.51883	[M-H]-	243.1836@5.5188336
Lauryl hydrogen sulfate Esi-7.0217223	0.0979099	0.0581436	0.0756855	0.0987778	0.105745	0.0991898	0.0417233	0.0781708	0.0923004	0.0204163	0.0420303	0.0224342	0.114599	0.107771	0.0505314	-0.0940762	-0.0900135	-0.0563221	-0.0306892	-0.00869751	-0.00153542	-0.0502396	-0.00928879	-0.000730514	-0.0881615	-0.123137	-0.154066	0.0062561	-0.0791225	-0.0109024	-0.0286922	0.000732422	0.00435257	-0.0237389	-0.0133743	-0.00144958										266.155	7.02172	[M-H]-	266.1554@7.0217223
15(S)-15-methyl PGF2? ethyl amide	-0.0883923	-0.155094	-0.0494919	-0.752378	-0.768393	-0.70358	0.205271	0.183966	0.177797	0.306232	0.352564	0.348501	-0.818464	-0.748866	-0.716467	1.27194	1.21859	1.25201	0.299929	0.362356	0.403437	0.0494919	0.0594482	0.113077	1.66532	1.67728	1.6598	-3.07315	-3.3666	-3.22673	-1.52166	-1.42839	-1.48835	-1.83165	-1.91342	-1.8629										395.303	6.80719	[M-H]-	395.3035@6.8071947
PE(O-16:0/20:5(5Z,8Z,11Z,14Z,17Z))	0.613211	0.633158	0.615206	0.185076	0.175472	0.200836	-1.86384	-1.84638	-1.82076	0.986767	0.932764	0.93906	-0.253284	-0.338364	-0.314041	1.4298	1.42175	1.42693	-2.38858	-2.38082	-2.23472	-7.71258	-6.55791	-8.46747	-6.97562	-7.84623	-9.20276	0.0264568	0.020874	-0.0440178	0.248089	0.233921	0.232332	-0.0136127	-0.0749435	0.0136147										723.521	8.99372	[M-H]-	723.5211@8.993722
PS(19:0/22:4(7Z,10Z,13Z,16Z))	1.02385	1.03091	0.992668	1.09665	1.0977	1.09417	0.334494	0.312828	0.426556	1.25694	1.25094	1.27415	1.2015	1.18753	1.15407	1.34418	1.33312	1.28575	-0.414803	-0.344522	-0.312826	-16.708	-16.708	-16.708	-16.708	-16.708	-16.708	-0.962027	-0.995757	-16.708	-0.866895	-0.922539	-0.932999	-16.708	-16.708	-1.11564										853.584	8.97058	[M-H]-	853.584@8.970584
C33 H36 N3 Esi-9.22311	0.0825195	0.189516	0.227648	-0.136246	-0.124321	0.123505	-0.291269	-0.244181	-0.126812	0.41913	0.324177	0.251289	-0.0718231	-0.000562668	0.000560761	0.505503	0.67388	0.724356	-0.582676	-0.548649	-0.418262	-1.82949	-2.04086	-2.57393	-2.99802	-2.70654	-2.53475	-0.0364456	0.183458	0.175402	0.113008	0.169798	0.0146866	0.0239277	0.0504875	-0.0811195										474.291	9.22311	[M-H]-	474.2905@9.22311
C30 H14 N3 O28 S	0.345583	0.0261497	0.223372	0.000648499	0.159878	0.199928	0.135923	0.0936966	0.147203	0.179737	0.123589	0.0442238	0.02631	0.00969124	0.0037384	0.00242805	0.0921593	-0.0371227	-0.111849	-0.057972	-0.064024	-0.140408	-0.315195	-0.355494	-0.131937	0.0396461	-0.000648499	-0.16522	-0.0459042	-0.190109	-0.160511	-0.25491	-0.146242	-0.117466	-0.0729561	-0.136082										895.949	8.2305	[M-H]-	895.9488@8.2305
Hydroxyprogesterone acetate	0.177038	0.187544	0.158239	0.173822	0.0750065	0.0947247	-0.00364304	-0.0139389	0.0594349	0.339291	0.38945	0.369482	0.495604	0.427912	0.515909	0.45126	0.452385	0.366882	0.00482559	0.00364304	-0.00889397	-0.131704	-0.155439	-0.0893307	-0.476862	-0.449818	-0.403666	-0.467526	-0.381061	-0.441033	-0.381278	-0.363756	-0.220093	-0.258766	-0.367889	-0.465247										372.228	8.66411	[2M-H]- [M-H]-	372.2283@8.664111
PS(17:0/22:2(13Z,16Z))	2.02844	2.04227	2.08057	1.84407	1.84982	1.81032	0.940941	0.845484	0.979115	1.10683	1.2639	1.27753	1.16908	1.07117	1.17783	1.38392	1.34013	1.40719	-16.0622	-16.0622	-16.0622	-16.0622	-16.0622	-16.0622	-16.0622	-16.0622	-16.0622	-16.0622	-16.0622	-0.985795	-16.0622	-0.845485	-16.0622	-16.0622	-0.999262	-16.0622										829.583	9.02905	[M-H]-	829.583@9.029055
(3R,8E)-3-Hydroxy-5,8-megastigmadien-7-one	0.0874462	0.0265007	0.00206375	0.100618	0.115952	0.132545	0.364157	0.386913	0.419144	0.00753784	-0.0186291	-0.00332451	-0.00206184	-0.0712967	-0.0310669	-0.0780258	-0.0534039	-0.0645237	-0.00855637	0.0242577	-0.0141964	0.153007	0.183445	0.194349	0.180244	0.147768	0.212263	-0.217428	-0.192606	-0.227703	-0.0569668	-0.0672741	0.010191	-0.276667	-0.242592	-0.332855										208.146	6.32964	[M+HCOO]+ [M-H]-	208.1461@6.329639
C34 H49 N O3	0.0276489	0.0403538	0.0393124	0.0401688	0.0575104	0.0493507	0.0287075	0.0544662	0.0358295	0.0117168	0.0345211	0.0213928	0.0502815	0.0109386	0.00579643	0.0161839	0.0207005	0.0378704	-0.00579453	-0.0365448	-0.0630798	-0.0569325	-0.0604744	-0.0667572	-0.0690632	-0.0698853	-0.0668564	-0.0613327	-0.0477581	-0.0267048	-0.047575	-0.0580978	-0.0226078	-0.04702	-0.0659885	-0.0212059										519.374	8.51306	[M-H]-	519.3741@8.513057
9-Fluoro-16alpha-hydroxyandrost-4-ene-3,11,17-trione	0.0467987	0.103392	0.0262928	-0.289492	-0.27017	-0.300669	0.826599	0.768185	0.79804	-0.336664	-0.318682	-0.39848	0.656382	0.726679	0.690575	-0.45194	-0.444492	-0.464006	0.181158	0.120752	0.137939	0.266621	0.278257	0.217937	1.38376	1.36564	1.36271	-0.260616	-0.200418	-0.223436	-0.155933	-0.0557079	-0.0262947	-0.160273	-0.225189	-0.154224										380.163	8.36197	[M-H]-	380.1633@8.361973
C45 H76 N4 O9	0.607485	0.652554	0.65605	0.555315	0.521837	0.622797	-0.00777817	-0.0228786	-0.0643043	0.70734	0.677795	0.67071	0.0719166	0.0498524	0.00777626	0.908216	0.880569	0.833994	-0.580872	-0.606567	-0.561714	-3.42318	-3.6181	-3.5274	-17.1052	-17.1052	-17.1052	-0.276215	-0.283285	-0.251142	0.118933	0.129045	0.0948067	-0.191521	-0.167372	-0.143246										816.561	8.88161	[M-H]-	816.5613@8.881606
PS(19:1(9Z)/22:2(13Z,16Z))	1.46379	1.4887	1.501	1.36502	1.38535	1.40586	0.376175	0.334593	0.408718	1.65832	1.67329	1.66051	1.21983	1.15542	1.14095	1.7136	1.71986	1.73856	-0.438185	-0.366056	-0.375203	-16.362	-5.52913	-5.73905	-6.50249	-6.69314	-7.66854	-0.4235	-0.423363	-0.427687	-0.334591	-0.366852	-0.421709	-0.49291	-0.408757	-0.412903										855.599	9.0598	[M-H]-	855.5994@9.059799
C31 H10 N6 O30	0.314606	0.187828	0.283422	0.176756	0.105423	0.140358	0.0644321	0.141291	0.129431	0.198544	0.28055	0.0844002	0.0370369	-0.000495911	-0.00293732	0.000495911	0.00302506	-0.00258827	-0.0497875	-0.0175781	0.0536289	-0.0597935	-0.0984898	-0.135843	0.0395565	0.0734329	-0.074789	-0.150682	-0.167667	-0.139029	-0.11647	-0.0969906	-0.123987	-0.168556	-0.123371	-0.185444										945.945	8.34886	[M-H]-	945.9451@8.348859
C14 H6 N6 O12 S	0.246132	0.294762	0.258848	-0.0252419	0.180637	0.0793629	-0.0186157	0.129559	0.176407	0.137014	0.147894	-0.0370026	-0.00395203	0.0898132	0.116474	0.127466	-0.0377903	0.0633221	0.0367069	0.118784	-0.211014	-0.0469437	-0.000389099	-0.0385704	0.0333519	0.000389099	-0.0259991	-0.104183	-0.0961227	-0.229347	-0.0869789	-0.090498	-0.0652218	0.0399437	-0.0599194	-0.0426235										481.976	7.58222	[M-H]-	481.9765@7.582224
C40 H81 N O3 S	-0.871326	-0.811417	-0.901001	-0.522795	-0.496803	-0.493732	-0.160645	-0.126539	-0.0195808	-0.758698	-0.703983	-0.812778	-0.549311	-0.643801	-0.617764	-0.865421	-0.892773	-17.3365	0.257719	0.269722	0.342384	0.34325	0.351589	0.31646	0.086895	0.131615	0.0671864	0.254595	0.233702	0.196615	0.432693	0.507402	0.509228	0.0195827	0.0331154	0.0981922										655.593	8.96475	[M-H]-	655.5934@8.964748
(Z,Z)-2-Methyl-5-(8,11,14-pentadecatrienyl)-1,3-benzenediol	1.52989	1.49655	1.37343	1.15621	1.25074	1.18004	-15.9066	0.855179	0.801439	1.33789	1.40944	1.29622	1.35163	1.34095	1.45175	1.81198	1.89766	1.7581	0.71007	-15.9066	-15.9066	-15.9066	-15.9066	-15.9066	-15.9066	-15.9066	-0.710069	-15.9066	-15.9066	-15.9066	-15.9066	-15.9066	-15.9066	-15.9066	-15.9066	-15.9066										328.241	8.68576	[M-H]-	328.2406@8.685765
3,4-Dihydrospheroidenone	-0.0849609	-0.079155	-0.0974846	-0.0840931	-0.0696716	-0.0445271	-0.0217247	-0.0757122	-0.0477848	-0.0108242	-0.0416069	-0.0109768	-0.0211906	-0.0329437	0.00834465	0.0107365	-0.00834274	0.0330696	-0.0195103	-0.0111904	0.0106716	0.026083	-0.0175591	0.0346775	0.0281582	0.0236607	0.0221615	0.0357914	0.0440903	0.0350094	0.00893211	0.0483761	0.0698566	0.0563431	0.0227737	0.0779495										630.465	7.86264	[M-H]-	630.4648@7.8626385
GW 409544	-0.115696	-0.119705	-0.100191	0.101698	0.0990963	0.103844	0.230383	0.131308	0.238403	-0.184715	-0.186703	-0.094368	-0.0144119	-0.040575	-0.00452614	-0.178997	-0.165344	-0.27578	0.315432	0.319103	0.275658	0.171236	0.107029	0.190289	-0.111921	-0.130966	-0.160675	-0.0098896	0.0166225	-0.0540237	0.248539	0.279127	0.243525	0.00452423	-0.0191746	0.0268726										556.222	9.32645	[M-H]-	556.2219@9.326446
Phe Arg Val	0.16757	0.12574	0.152981	0.469019	0.463829	0.513777	0.477942	0.458504	0.486803	-0.00690269	0.0069046	0.0253773	-0.0721703	-0.0277195	0.040556	-0.12314	-0.0789967	-0.0619087	0.352474	0.367578	0.338968	-0.147257	-0.203342	-0.159828	-0.608673	-0.49757	-0.646683	-0.130062	-0.143261	-0.0761261	0.379053	0.402075	0.391834	-0.0585117	-0.0409489	-0.0439529										420.247	9.32397	[M-H]-	420.2468@9.323974
PG(13:0/0:0)	-0.0284386	-0.0192013	-0.0403423	0.277651	0.244883	0.176888	0.325735	0.310356	0.318869	-0.0207348	-0.0396729	0.0169277	0.0376358	-0.00429344	-0.0554466	-0.271503	-0.098032	-0.149893	0.317396	0.326757	0.284397	-0.00490189	0.0213833	-0.00377464	-0.249424	-0.235888	-0.296686	-0.000368118	0.0184631	-0.0385189	0.232605	0.268999	0.23386	-0.0127068	0.000368118	0.0442963										488.235	9.322	[M-H]-	488.2347@9.322
32,35-anhydrobacteriohopaneterol	0.396736	0.447882	0.473532	0.262793	0.331882	0.381844	0.0397148	0.0545521	-0.0375481	0.34059	0.47385	0.422148	0.197903	0.0845795	0.145788	0.461166	0.372332	0.447361	-0.385626	-0.53479	-0.323317	-1.03687	-1.05158	-1.10014	-1.12249	-1.09324	-1.07252	-0.0575523	-0.0710526	-0.0771904	-0.131565	-0.10397	-0.16139	0.0100174	-0.0100193	-0.0121441										528.455	9.25086	[M-H]-	528.4553@9.250861
Sodium Tetradecyl Sulfate	0.164865	0.0615616	0.0847015	-0.5285	-0.279497	-0.219839	1.08007	0.981094	1.02823	-0.420214	-0.453499	-0.331677	-0.123053	-0.00169945	-0.0771217	-0.226212	-0.251738	-0.225903	1.05747	1.08108	1.06439	1.16037	1.0949	1.15499	0.517927	0.603792	0.476116	-0.216068	-0.272013	-0.236135	-0.0470028	-0.0324612	0.101362	0.00170136	0.162287	-0.0234108										294.187	8.73186	[M-H]-	294.187@8.731861
6''-O-p-Coumaroyltrifolin	0.043314	0.0271759	-0.077013	0.98097	0.930151	0.950918	0.810286	0.834909	0.804194	0.185341	0.265984	0.2108	0.184851	0.153074	0.133263	0.217318	0.139931	0.148579	-0.0440655	0.0196915	-0.0196915	-0.162952	-0.16465	-0.178457	-0.875411	-0.878393	-0.835087	-0.474977	-0.497086	-0.487236	-0.254831	-0.233908	-0.266005	-0.403404	-0.425394	-0.438206										594.138	6.91155	[M-H]-	594.1376@6.911555
C16 H8 N2 O19	0.233612	0.421465	0.173086	0.132566	0.243313	0.151863	0.119223	0.0731525	0.208622	0.229874	0.0590458	-0.0227642	-0.00540924	0.00540733	0.124008	0.0232525	-0.113924	0.0330791	-0.0844707	0.0752888	-0.194374	-0.173058	-0.0664139	0.0441818	0.0598869	-0.135284	-0.0483551	-0.026123	-0.136587	-0.162292	-0.0526543	-0.238247	-0.216022	-0.0252743	-0.193941	-0.225498										531.973	7.84697	[M-H]-	531.973@7.846972
Adenine	0.486441	0.485912	0.453934	0.669683	0.688681	0.704304	0.478371	0.557854	0.472437	0.972233	1.00042	1.00899	1.30142	1.28752	1.29625	0.296089	0.30986	0.239157	-0.259857	-0.298046	-0.326748	-0.289669	-0.273287	-0.239155	-1.57977	-1.50556	-1.55194	-2.2557	-2.3955	-2.44172	-1.74764	-1.72285	-1.63567	-1.90964	-1.84701	-1.88367										135.055	1.97592	[M-H]-	135.0546@1.9759165
Lisuride	0.124431	0.121326	0.084321	-0.130366	-0.176891	-0.141654	1.71022	1.73848	1.74743	-0.300288	-0.201336	-0.330385	0.00578308	-0.00833034	0.0279922	-0.326902	-0.399235	-0.385544	0.208942	0.17744	0.265108	0.204572	0.217529	0.237041	0.310167	0.324831	0.305389	-0.530386	-0.477956	-0.48116	-0.0722446	0.0114269	-0.00578213	-0.422687	-0.451032	-0.483521										398.234	8.04706	[M-H]-	398.234@8.047056
PE(16:0/17:0)[U]	2.09016	2.08455	2.08116	1.90636	1.92492	1.93624	1.10547	1.08619	1.10405	1.02643	0.901364	0.97902	0.710031	0.690442	0.67542	1.33759	1.37407	1.36793	-1.1043	-1.16843	-1.04412	-15.7019	-15.7019	-15.7019	-15.7019	-8.86905	-15.7019	-0.67542	-0.783593	-0.681962	-0.739047	-0.690148	-0.764202	-0.793222	-0.720777	-0.748839										751.539	8.95791	[M-H]-	751.5392@8.957909
PS(12:0/21:0)	1.97164	1.99455	1.97915	2.00665	1.92897	1.98941	1.59393	1.54044	1.53395	0.583846	0.618297	0.624578	0.958306	1.01996	0.980887	0.836022	0.795959	0.804419	-0.583846	-0.716545	-0.80297	-1.71176	-1.75702	-1.80963	-15.7455	-15.7455	-15.7455	-1.68872	-1.68138	-1.65625	-1.64577	-1.58259	-1.68534	-1.60598	-1.6916	-1.66155										749.522	8.84352	[M-H]-	749.5224@8.843515
C35 H37 N12 S	0.0647373	-0.0468636	0.0158005	0.171709	0.149502	0.119741	0.466412	0.422777	0.472109	-0.085453	0.0790195	0.0363178	-0.0280094	0.00429726	-0.00429916	-0.171711	-0.245241	-0.108673	0.00814247	-0.0613365	-0.0880318	0.145805	0.214935	0.194031	0.223103	0.177322	0.31769	-0.385885	-0.36828	-0.524868	-0.0691853	-0.0269508	-0.046093	-0.376495	-0.365227	-0.357464										657.298	6.32725	[M-H]-	657.2984@6.32725
PS(19:0/22:4(7Z,10Z,13Z,16Z))	1.60818	1.64666	1.68664	1.54493	1.56918	1.53889	0.767233	0.743053	0.75256	0.749533	0.744225	0.717997	0.814203	0.807362	0.79917	0.854961	0.845446	0.851162	-1.07181	-1.10388	-1.04998	-8.27866	-7.65883	-7.5351	-16.0468	-9.31893	-9.30538	-0.764701	-0.717998	-0.788392	-0.791081	-0.779988	-0.855827	-0.825715	-0.75874	-0.782076										899.587	9.11945	[M-H]-	899.5869@9.119445
PS(15:1(9Z)/22:2(13Z,16Z))	0.99659	0.875025	0.970293	0.974512	0.794249	1.06146	0.637558	0.616642	0.631346	0.448061	0.562775	0.484776	0.773397	0.623154	0.766893	0.507444	0.470709	0.632675	-0.448059	-0.731054	-0.491035	-16.7829	-16.7829	-16.7829	-16.7829	-16.7829	-16.7829	-0.740494	-0.783472	-0.818287	-0.658277	-0.741755	-0.68261	-16.7829	-0.777254	-0.746834										845.54	8.96828	[M-H]-	845.5402@8.968277
Terminaline	-0.206085	-0.180456	-0.199147	-0.578418	-0.611247	-0.580452	-0.234871	-0.15439	-0.10127	0.742155	0.799513	0.819571	-0.161775	-0.152095	-0.167159	1.68907	1.67998	1.68114	0.6635	0.667673	0.663586	0.486811	0.46599	0.457777	0.471853	0.432154	0.440178	-1.46126	-1.43461	-1.45509	0.116611	0.101269	0.134892	-1.08327	-0.990323	-0.94738										423.335	7.22928	[M-H]-	423.3351@7.2292776
C16 H26 N9 O3	-0.35461	-0.571068	-0.463055	-0.266686	-0.258924	-0.226431	0.152266	0.10759	-4.3869e-05	-0.423328	-0.538458	-0.565136	-0.338528	-0.267664	-0.328987	-0.606329	-0.713438	-0.657253	0.342901	0.309793	0.157076	0.563406	0.395519	0.518543	0.620607	0.598925	0.45892	-0.0175629	0.242935	0.0599403	0.24299	0.317699	0.223593	4.57764e-05	-0.060894	0.0868492										392.216	8.96569	[M-H]-	392.2155@8.965693
C20 H10 N2 O17 S	0.194361	0.439032	0.251307	-0.088234	0.195225	0.0479431	0.0769806	0.141619	0.200504	0.309761	0.137413	-0.0142097	0.0876675	0.0495281	0.0513077	0.0213852	-0.0283718	0.0142117	-0.032465	0.118622	-0.144444	-0.0840511	-0.112331	0.101398	0.0677471	-0.238695	-0.311214	-0.0734024	-0.060133	-0.146383	-0.0365334	-0.1707	-0.235878	-0.031929	-0.0955124	-0.139545										581.97	8.0765	[M-H]-	581.9697@8.076501
C21 H6 N5 O19	0.225515	0.589214	0.180302	0.0655804	0.135687	0.0166626	0.0318508	0.168945	0.207853	0.387535	-0.0176201	0.0215244	-0.0249786	-0.0757046	-0.0649109	0.0264454	-0.0013752	0.0192451	-0.0128689	0.255302	-0.080719	-0.0443668	0.00137711	0.251244	0.206015	-0.122766	-0.0457535	-0.1374	-0.0155849	0.00382233	-0.0599899	-0.0561161	-0.110191	-0.0631237	-0.18384	-0.225023										631.966	8.27253	[M-H]-	631.9665@8.27253
Thioacetamide	2.01853	2.01596	1.98454	2.19919	2.18533	2.15612	1.73254	1.71738	1.75306	-15.427	-15.427	-15.427	-15.427	-15.427	-15.427	-15.427	-15.427	-15.427	1.91869	1.89493	1.94692	1.38787	1.52779	1.51005	0.665407	0.741987	0.715708	-15.427	-15.427	-15.427	-15.427	-15.427	-15.427	-0.665406	-15.427	-15.427										75.0147	4.42647	[M-H]-	75.0147@4.4264717
PS(15:0/22:2(13Z,16Z))	17.6066	17.6535	17.577	17.543	17.462	17.5518	17.0455	17.0138	17.0279	16.0474	16.0673	0	16.3676	16.4053	16.3649	16.4071	16.4012	16.3543	0	0	0	0	0	0	0	0	0	0	0	0	0	0	0	0	0	0										801.552	8.90889	[M-H]-	801.5521@8.908888
Penicillin G	2.18262	2.12276	2.1185	2.27406	2.20626	2.22553	1.83602	1.82348	1.81941	-1.4604	-1.43722	-1.45906	-1.33429	-1.21473	-14.9937	-1.43818	-1.47988	-1.46747	1.88168	1.87064	1.82134	1.3595	1.33626	1.34353	0.689099	0.65128	0.637759	-0.726872	-0.751971	-0.833779	-1.01163	-1.06087	-1.06669	-0.637759	-0.655551	-0.778197										334.099	4.42714	[M-H]-	334.0992@4.427142
Tetrahydrocorticosterone	0.3839	0.402256	0.436651	0.261545	0.218555	0.268765	0.0184555	0.0293064	0.0232048	-0.0752277	-0.0850563	0.0221405	0.107178	0.127665	0.140759	0.025341	-0.00156593	0.0489521	-0.223431	-0.18553	-0.089674	-0.0244694	-0.0532608	0.00156593	0.017952	0.00417137	-0.0506687	-0.0575485	-0.173912	-0.187809	-0.142637	-0.157845	-0.163815	-0.329908	-0.426683	-0.394783										350.244	8.98614	[M-H]-	350.2439@8.986138
C13 H18 N O3	0.073391	0.00593758	-0.00250244	0.0181999	0.0239487	0.00601578	0.0787602	0.0959549	0.00250244	0.0316887	0.0579624	0.0512199	0.0439281	0.0365524	0.0360413	-0.0207424	-0.0215206	0.00683212	-0.0659123	-0.0168037	-0.0607643	-0.139357	0.0034771	-0.0300961	-0.0539322	-0.0591087	-0.00701714	-0.0222206	-0.0797615	-0.0251808	-0.0306473	0.0606556	0.020771	-0.0611095	-0.0426064	-0.0299549										236.129	6.06286	[M-H]-	236.1291@6.0628614
PS(17:0/22:4(7Z,10Z,13Z,16Z))	0.586588	0.608959	0.622328	0.731655	0.672615	0.764923	0.18506	0.135822	0.167196	1.05611	1.06067	1.04358	1.08774	1.09649	1.09181	1.05346	1.01576	0.993906	-0.172142	-0.135822	-0.20995	-2.1778	-2.30914	-2.39785	-16.4826	-16.4826	-16.4826	-1.5044	-1.6099	-1.53175	-1.27389	-1.29492	-1.19906	-1.45308	-1.45597	-1.44903										825.553	8.8713	[M-H]-	825.5527@8.871304
Isoacteoside	-0.218918	-0.186859	-0.278456	0.0436897	0.171288	0.015625	0.161095	0.119253	0.224918	-0.0389671	-0.0936432	-0.0307789	-0.062191	0.112507	-0.0572567	-0.217199	-0.308632	-0.276482	0.189629	0.259495	0.256052	0.242264	0.126003	0.163622	-0.015625	-0.163351	-0.0349884	-0.0250759	0.0170727	-0.0536613	0.231398	0.0780792	0.0397644	-0.0318756	0.036581	-0.0773392										624.209	9.33111	[M-H]-	624.2091@9.331112
C37 H77 N9 O12	0.35762	0.442762	0.433636	0.38513	0.319578	0.434689	-0.0311279	-0.0733776	-0.0117321	0.592752	0.588858	0.512102	0.0319557	0.00937843	0.0417671	0.753626	0.677963	0.686928	-0.606155	-0.562261	-0.576413	-16.3258	-16.3258	-16.3258	-7.22775	-16.3258	-16.3258	-0.105652	-0.144554	-0.161564	0.2111	0.193882	0.160028	-0.0897884	-0.0674763	-0.00937843										838.542	8.87981	[M+HCOO]+ [M-H]-	838.5421@8.879806
C51 H81 N3 O6 S2	0.190733	0.180552	0.203329	0.20505	0.218166	0.242474	-0.121101	-0.147558	-0.145718	1.01992	1.00563	1.03369	0.939856	0.895477	0.868435	0.913052	0.917099	0.879501	0.135132	0.121103	0.136562	-3.74379	-3.93223	-3.90307	-8.25116	-16.301	-16.301	-1.0079	-1.02427	-1.0581	-0.672764	-0.712998	-0.719722	-0.932913	-0.965445	-0.898564										895.556	8.94817	[M+HCOO]+ [M-H]-	895.5558@8.948167
6-Methoxykaempferol 3,7-bis(3-acetylrhamnoside)	-0.108122	-0.329704	-0.182833	-0.0305824	-0.062973	-0.165985	0.223864	0.0378628	0.195604	-0.149054	-0.13862	-0.0910282	0.00306702	-0.142971	-0.103323	-0.260771	-0.232988	-0.210117	0.282127	0.355577	0.241428	0.264118	0.232056	0.235922	-0.00306511	0.059412	0.0301514	-0.0583744	0.0890083	-0.109915	0.110956	0.256723	0.0692444	-0.00656319	0.0083313	0.0283756										692.197	9.33286	[M-H]-	692.1965@9.332862
Valyl-Leucine	-0.533762	-0.460434	-0.620665	-0.232172	-0.226416	-0.275845	0.226566	0.127066	0.188345	0.220642	0.19593	0.177996	0.458647	0.498039	0.438023	0.487137	0.51963	0.455889	-0.412157	-0.370798	-0.394764	0.504547	0.459919	0.432301	0.305729	0.244873	0.280806	-0.940928	-1.00728	-0.981506	-0.143274	-0.239637	-0.127064	-1.13067	-1.019	-0.994986										230.163	2.32578	[M-H]-	230.1633@2.3257778
C30 H14 N3 O28 S	0.192698	0.664717	0.195074	0.114462	0.0641117	0.0745277	0.087347	0.0999832	0.152828	0.671186	0.104467	0.0480442	-0.00318336	0.00458336	-0.00457382	-0.0390148	-0.0238743	-0.00911522	-0.0571709	0.290768	-0.155024	-1.17665	-1.25108	-0.755395	-0.798183	-1.34712	-1.31171	0.00318336	0.0550995	0.0626984	0.0142078	-0.0412769	-0.0717335	-0.0243855	-0.0610619	-0.0407143										895.948	9.06111	[M-H]-	895.9484@9.061111
C16 H30 N7 O13	-2.10592	-2.08477	-2.02586	-1.74452	-1.6924	-1.69696	-0.47087	-0.449242	-0.414464	-1.34783	-1.39156	-1.38364	-1.1242	-1.13543	-1.03266	-1.63633	-1.69839	-1.75369	0.481085	0.454924	0.520918	1.16063	1.17295	1.22422	1.13811	1.10158	1.15688	0.519241	0.48274	0.466349	0.468889	0.495573	0.498554	0.428759	0.414465	0.512562										528.191	8.96672	[M-H]-	528.1905@8.966721
1,2,3,4-Tetrahydro-1-[1-hydroxy-3-(4-hydroxyphenyl)-2-propenyl]-6,7-dimethoxy-2-naphthalenol	-0.495109	-0.590621	-0.463678	-0.30897	-0.446637	-0.263056	-0.623049	-0.541619	-0.3831	-0.686739	-0.694873	-0.677358	-0.729698	-0.636422	-0.738568	-0.588407	-0.644102	-0.611877	0.278148	0.263057	0.285529	2.11712	2.18237	2.1425	2.20404	2.21589	2.23076	0.70896	0.679688	0.616732	0.67269	0.804495	0.841127	0.351955	0.386547	0.441798										356.166	8.96569	[M-H]-	356.166@8.965694
PS(17:0/22:4(7Z,10Z,13Z,16Z))	9.17507	9.21112	9.22304	9.15322	9.12852	9.20468	8.76144	8.67761	8.84534	8.3658	8.22227	8.23056	8.47685	8.54757	8.50362	8.453	8.3146	8.18488	-8.18488	-8.18488	-8.18488	-8.18488	-8.18488	-8.18488	-8.18488	-8.18488	-8.18488	-8.18488	-8.18488	-8.18488	-8.18488	-8.18488	-8.18488	-8.18488	-8.18488	-8.18488										871.556	8.99616	[M-H]-	871.5558@8.996165
Gln Gln Trp	-1.33368	-1.34908	-1.32569	-1.11982	-1.10515	-1.0222	-0.261246	-0.212645	-0.22332	-0.945802	-0.946224	-0.946406	-0.76854	-0.792677	-0.770838	-1.20677	-1.17803	-1.23279	0.287619	0.322157	0.323822	0.660177	0.668797	0.705847	0.572752	0.606529	0.538351	0.292946	0.26656	0.227465	0.283041	0.293533	0.275038	0.231365	0.212645	0.264683										460.203	8.96669	[M-H]-	460.2028@8.966694
4-O-Demethyl-13-dihydroadriamycinone	-0.0853767	-0.124854	-0.178679	0.556255	0.651966	0.642645	0.971325	1.00759	1.00762	0.13866	0.0867147	0.0604649	0.0578728	0.106886	0.202222	0.0154095	-0.0410481	-0.13404	-0.138833	-0.00243282	0.00243378	0.148759	0.209554	0.228292	0.488356	-15.5693	-15.5693	-15.5693	-15.5693	-15.5693	-0.2278	-0.179621	-0.039279	-15.5693	-15.5693	-15.5693										402.094	5.45469	[M-H]-	402.0942@5.4546947
C27 H40 N2 O21 S	-0.191282	-0.314787	-0.156197	-0.0284901	-0.0179596	-0.0245228	0.1866	0.208107	0.269711	-0.174292	-0.112242	-0.148853	-0.0459976	-0.0982037	-0.0417423	-0.167776	-0.315516	-0.054121	0.370272	0.341269	0.334188	0.404654	0.34421	0.257378	0.0769024	0.0278149	0.0751934	-0.0326099	-0.071661	-0.0405636	0.249815	0.285637	0.129633	0.0179615	0.159895	0.0834846										760.184	9.34339	[M-H]-	760.1839@9.343389
N-Succinyl-L-diaminopimelic acid	9.1202	9.10749	9.04799	9.24584	9.24682	9.23093	8.80675	8.79216	8.80521	-7.75736	-7.75736	-7.75736	-7.75736	-7.75736	-7.75736	-7.75736	-7.75736	-7.75736	8.93185	8.9048	8.98353	8.50897	8.56316	8.53838	7.77372	7.7601	7.75736	-7.75736	-7.75736	-7.75736	-7.75736	-7.75736	-7.75736	-7.75736	-7.75736	-7.75736										290.11	4.42828	[M-H]-	290.1095@4.4282775
PE-Cer(d16:1(4E)/19:0)	1.61946	1.63819	1.59882	1.57933	1.61555	1.64395	1.231	1.22752	1.22653	0.540318	0.483404	0.407129	0.396647	0.386528	0.406579	0.978754	0.880156	0.877722	-0.421246	-0.395711	-0.386528	-1.46865	-1.6574	-1.50534	-15.5324	-15.5324	-15.5324	-1.21815	-1.34882	-1.45431	-1.10212	-1.12412	-1.12737	-1.41856	-1.52028	-1.30921										720.543	8.75036	[M-H]-	720.5431@8.750364
C16 H18 N9 O3	-0.0549679	-0.0338345	-0.0216351	-0.0498924	0.106915	0.108448	0.307463	0.278593	0.317846	-0.00719833	-0.0104771	-0.147076	-0.0661316	-0.131729	-0.11974	-0.0829697	-0.0381432	0.00719833	0.108448	0.0452499	0.143721	0.196047	0.145649	0.0511303	0.281881	0.161482	0.115629	-0.166742	-0.0251904	-0.0383301	0.0372257	0.0228443	0.0430813	-0.0639954	-0.100809	-0.224617										384.153	6.33175	[2M-H]- [M+HCOO]+ [M-H]-	384.1528@6.331751
(11Z)-8,18-propano-retinal	0.22546	0.210885	0.179214	1.29763	1.32971	1.33217	-0.126856	-0.0928783	-0.194243	-0.40682	-0.348584	-0.432349	1.51591	1.56738	1.56627	0.083931	0.113703	0.0491352	0.960501	0.985893	0.954189	-0.418223	-0.452191	-0.424612	1.34776	1.31178	1.29954	-0.86883	-0.903031	-0.882426	-0.0780354	-0.105579	-0.0491362	-1.77974	-1.9635	-1.79773										324.242	5.62647	[M+Cl]+ [M+HCOO]+ [M-H]-	324.2418@5.6264725
C27 H8 N7 O26	0.260429	0.844809	0.268423	0.208035	0.147167	0.213152	0.121689	0.162739	0.123043	0.649336	0.0628242	0.0226879	0.0669308	0.00087738	0.0627174	0.065094	0.0273151	-0.000879288	-0.198816	0.218445	-0.315585	-0.622485	-0.709016	-0.162815	-0.157846	-0.730647	-0.781635	-0.412841	-0.505201	-0.387546	-0.343121	-0.411821	-0.356596	-0.44534	-0.436514	-0.503002										845.952	8.81408	[M-H]-	845.9516@8.814083
C34 H51 N2 S2	-0.168644	-0.0376225	-0.0443592	-0.68156	-0.661051	-0.562083	0.066906	0.0376205	0.133839	0.282131	0.330961	0.329731	-0.402155	-0.285845	-0.327028	0.721926	0.685104	0.676054	0.289078	0.260136	0.281162	0.16083	0.109354	0.161882	0.827021	0.805243	0.866024	-16.1674	-16.1674	-16.1674	-16.1674	-16.1674	-16.1674	-16.1674	-16.1674	-16.1674										551.35	6.80995	[M+Cl]+ [M-H]-	551.3504@6.8099456
C21 H14 N O24 S	0.189196	0.489973	0.115433	0.0337219	0.0530815	0.0792789	0.10483	0.150055	0.0894947	0.472315	0.0790634	0.0283203	-0.0321121	0.0563946	-0.00879478	-0.0993748	-0.0378571	0.0359745	0.00241089	0.238686	-0.0525856	-0.173803	-0.0848122	0.224133	0.183161	-0.097168	-0.115635	-0.107143	-0.108046	-0.112913	-0.00241089	-0.0736275	-0.191389	-0.0477562	-0.171715	-0.138414										695.962	8.27245	[M-H]-	695.9621@8.272446
3-Acetylthiophene	0.234419	0.269417	0.20196	-0.122971	-0.0949898	-0.12281	0.145739	0.152369	0.12653	0.336035	0.367863	0.322178	0.0506687	0.0682068	0.0543175	-0.0506668	-0.0551167	-0.0836239	0.0677986	0.0577126	0.145895	-0.238361	-0.265579	-0.266203	0.110136	0.15449	0.116858	-0.421846	-0.351948	-0.408968	-0.129875	-0.14554	-0.163149	-0.42592	-0.383379	-0.442551										172.02	2.04511	[M-H]-	172.0198@2.0451112
Docosatrienoic Acid	2.86903	2.8664	2.90971	2.08613	2.11549	2.09847	1.93623	1.95166	1.86757	0.359025	0.297031	0.345968	0.960036	1.00473	0.961527	0.992689	0.99349	0.989015	-0.459067	-0.438741	-0.29703	-0.817303	-0.89703	-0.936816	-0.812525	-0.78806	-0.753862	-13.9111	-13.9111	-13.9111	-13.9111	-13.9111	-13.9111	-13.9111	-13.9111	-13.9111										334.288	9.12926	[M-H]-	334.2875@9.129259
Zidovudine monophosphate	1.54769	1.60636	1.66164	1.41466	1.3637	1.39327	1.59845	1.60047	1.54657	0.965359	1.03922	0.869442	1.03835	0.983398	0.961866	0.46843	0.392856	0.467808	-0.400471	-0.406244	-0.442763	-0.392855	-0.407077	-0.417019	-0.781281	-0.788801	-0.812471	-15.4131	-15.4131	-15.4131	-15.4131	-15.4131	-15.4131	-15.4131	-2.94172	-3.06912										347.063	0.742355	[M-H]-	347.0635@0.74235487
C20 H10 N2 O23	0.152199	0.423704	0.165377	-0.00241661	0.156475	0.0395699	0.133419	0.189497	0.124813	0.392481	0.162384	-0.0720825	-0.0751362	0.0846233	0.00241661	-0.0183239	-0.0752506	0.0365143	-0.00980186	0.152035	-0.068676	-0.0822201	-0.134005	0.029995	0.136801	-0.0117645	-0.136421	-0.0435944	-0.0434284	-0.1518	0.0205174	-0.114336	-0.286377	0.0233936	-0.220406	-0.188889										645.966	8.07367	[M-H]-	645.9656@8.073668
PS(13:0/22:2(13Z,16Z))	2.74913	2.78229	2.79491	2.62808	2.63988	2.70651	2.2717	2.23547	2.30122	0.76216	0.738004	0.718365	1.18692	1.14791	1.14947	1.27296	1.15841	1.20804	-0.809817	-0.718365	-0.741868	-1.71563	-1.79745	-1.77649	-14.2845	-14.2845	-14.2845	-14.2845	-14.2845	-14.2845	-1.81235	-14.2845	-1.79344	-14.2845	-14.2845	-14.2845										773.521	8.80277	[M-H]-	773.5213@8.802771
C16 H6 N3 O16	0.138073	0.153063	0.149282	0.0779266	0.0885601	0.109873	0.0469685	0.0725861	0.12944	0.0387764	0.0258808	-0.0161552	-0.0619316	0.112541	0.035099	0.00707054	-0.0888748	-0.0261097	0.0398903	-0.000968933	-0.0734119	0.000967026	0.00671959	0.0198708	-0.0561161	-0.106146	-0.104715	-0.162683	-0.143209	-0.163805	-0.186663	-0.295252	-0.157059	-0.145037	-0.351475	-0.280052										495.976	7.26803	[M-H]-	495.9757@7.2680273
C13 H28 O4 S	0.533881	0.577186	0.58804	-0.716023	-0.590449	-0.705331	0.451717	0.41211	0.47814	0.119571	0.0219297	0.048213	-0.38752	-0.440606	-0.431269	-0.257169	-0.11852	-0.165597	0.362801	0.224445	0.270767	0.462554	0.358765	0.503697	-0.0219297	-0.0300808	-0.0835504	1.20233	1.23993	1.24339	-1.11294	-1.02162	-1.04055	-0.561643	-0.688723	-0.666401										280.171	8.37069	[M-H]-	280.1712@8.370694
C20 H8 N3 O14 S	0.179949	0.189375	0.160837	0.0398579	0.0630703	-0.0244446	-0.103685	-0.00944328	0.0402241	0.112307	0.0357857	-0.0547256	-0.0195045	0.10338	0.149191	0.0472584	-0.055624	0.0343189	0.027607	0.106964	-0.157822	-0.121679	-0.0174694	0.00985718	0.075491	0.00307846	-0.0815868	-0.0747604	-0.0706558	-0.251724	-0.00609207	-0.0484447	-0.00307846	0.0444889	-0.110598	-0.0543861										545.972	7.58247	[M-H]-	545.9725@7.582472
3'',6''-Di-O-p-coumaroyltrifolin	0.4161	0.432037	0.363617	1.03485	1.01456	1.05041	1.06867	1.03386	1.02247	0.354477	0.349464	0.361719	0.140227	0.144016	0.129187	-0.108876	-0.110676	-0.0953846	0.0953846	0.202053	0.157001	-0.864636	-1.08473	-0.890565	-1.27088	-1.38209	-1.31906	-0.414	-0.40791	-0.421414	-0.592957	-0.587336	-0.568462	-1.17161	-1.201	-1.19239										786.18	7.73081	[M-H]-	786.1802@7.7308064
PE(P-16:0/20:4(6E,8Z,11Z,14Z)(5OH[S]))	16.4621	16.466	16.4621	16.2017	16.1907	16.2739	0	0	0	16.4435	16.4793	16.4795	15.8584	15.8422	15.8698	16.4732	16.4522	16.531	0	0	0	0	0	0	0	0	0	0	0	0	0	0	0	0	0	0										739.516	8.94367	[M-H]-	739.516@8.943668
Chrysoeriol 7-[feruloyl-(-2)-glucuronyl-(1-2)-glucuronide]	-0.161425	-0.326744	-0.25909	-0.158638	-0.172436	-0.0723743	0.234463	-0.453773	-0.650545	-0.0399723	-0.15661	-0.17683	-0.020586	0.122051	0.0674744	-0.348263	-0.233013	-0.213448	0.318424	-0.430815	-0.399929	0.381767	0.343426	0.451883	0.265741	0.231873	0.21681	0.0888119	0.020586	0.0456829	0.132893	0.151728	-0.601393	0.11977	0.128893	0.133175										828.171	9.34525	[M-H]-	828.1708@9.345251
C21 H4 N6 O16	0.216448	0.393814	0.17547	0.000453949	0.227545	0.0845318	0.00341225	0.047224	0.136179	0.25736	0.125122	-0.042654	0.00356674	0.0797119	0.057003	-0.000452042	-0.00934792	0.0664482	-0.0994473	0.132832	-0.113285	-0.114304	-0.168869	0.0167122	0.0718117	-0.176033	-0.0618343	-0.117113	-0.163942	-0.173929	-0.00777245	-0.180269	-0.309523	-0.0370312	-0.112513	-0.155109										595.969	7.84622	[M-H]-	595.969@7.846222
Embelin	-0.0532494	0.0439339	0.0224876	-0.113337	-0.140053	-0.0589085	0.147659	0.0502415	0.0804596	-0.0528736	0.0351696	0.051218	-0.171551	-0.119923	-0.100271	0.0733547	0.0834999	0.0391674	-0.00101662	0.00101662	0.0315933	0.00708961	0.0688343	0.0507297	0.142094	0.176844	0.176216	-0.431149	-0.390852	-0.468647	-0.293024	-0.24136	-0.335155	-0.373028	-0.32328	-0.332808										294.183	6.79942	[M-H]-	294.183@6.7994165
Pentadecylic acid	0.0822105	0.142014	0.0898266	0.153847	0.150589	0.132353	0.639755	-0.438681	-0.380644	-0.325914	-0.204136	-0.312674	0.0567875	0.15937	0.143549	-0.0180206	-0.0115223	-0.0559807	0.0364208	0.0115242	0.122429	0.354092	0.344839	0.413048	-1.08309	0.0881386	0.123299	-0.112295	-0.225971	-0.178968	-0.289358	-0.189211	-0.205278	-0.422291	-0.417738	-0.354782										242.225	8.78825	[M-H]-	242.2252@8.78825
Botrydial	0.0544682	0.0541992	0.0138531	0.104061	0.0990257	0.161379	0.401854	0.410042	0.354153	0.0447044	0.130119	0.0810432	-0.0303593	-0.0178909	-0.0379715	-0.167072	-0.13121	-0.137963	-0.132099	-0.0138531	-0.137094	0.0792065	0.0813885	0.0996227	0.26886	0.232868	0.287006	-0.185269	-0.258019	-0.171179	-0.103062	-0.0604935	-0.113353	-0.378724	-0.195116	-0.282441										310.178	6.48308	[M-H]-	310.1784@6.4830837
Margaric acid	-0.187359	-0.203239	-0.220152	-0.0720692	0.00644493	-0.0816479	0.478641	0.546364	0.533764	-0.134207	-0.055563	-0.122522	0.026701	-0.00644684	0.0303841	-0.0955792	-0.0584698	-0.0443153	0.424026	0.410345	0.427954	0.190771	0.183866	0.221045	-0.187597	-0.186207	-0.139027	0.0613995	0.0309639	0.114515	0.199818	0.225996	0.244678	-0.0461712	-0.0108585	-0.0975418										270.256	9.15081	[M-H]-	270.2563@9.150806
C49 H67 N6 S	0.122864	-0.0277929	0.0337238	0.144033	0.144342	0.00401783	0.442595	0.557648	0.499142	-0.0261507	-0.0601559	0.0271006	0.152657	-0.167258	-0.00401783	-0.0420713	-0.170295	-0.15806	-0.0470343	0.0641975	-0.0422344	0.166576	0.226274	0.125177	0.330872	0.244858	0.314154	-0.171112	-0.421272	-0.269896	-0.0843277	-0.0245113	0.0922337	-0.393547	-0.361203	-0.265851										771.514	6.33036	[M-H]-	771.5145@6.3303614
GlcCer(d18:0/18:0)	0.258076	0.260372	0.273939	0.558397	0.575268	0.569527	0.282063	0.321737	0.335484	0.00642586	0.061121	-0.0232315	-0.150673	-0.167413	-0.13712	-0.0261116	0.0054512	0.00472641	0.109365	0.00613594	-0.00472832	-0.74824	-0.843821	-0.813861	-1.42524	-1.42188	-1.4111	-0.351676	-0.363415	-0.39587	0.17915	0.195972	0.178635	-0.346663	-0.292944	-0.301925										775.618	9.32383	[M-H]-	775.6182@9.323833
cis-9,10-Epoxystearic acid	-0.0488319	-0.0450363	0.00584984	-0.0725155	0.0125713	0.0382404	0.139971	0.203144	0.25588	-0.0493469	-0.0165558	-0.0235786	-0.02845	8.01086e-05	0.0189133	-0.0755844	-0.00498581	-0.0264797	-8.01086e-05	0.0467625	0.0516663	0.0500183	0.0181637	0.0422192	0.00594711	0.0911217	0.0835419	-0.0649147	-0.0592995	-0.0428295	-0.00388718	0.0157776	0.144291	-0.150656	-0.0898609	-0.0567493										298.251	8.19525	[M-H]-	298.2506@8.19525
C25 H16 O28 S	0.214018	0.77328	0.243106	0.110743	-0.0155096	0.0215883	0.159801	0.181763	0.157906	0.600009	0.0308285	-0.0334721	0.106198	0.00685787	-0.00685787	-0.00716877	0.00901127	0.0258741	0.00857639	0.433949	-0.155371	-0.177213	-0.263399	0.30535	0.407643	-0.112096	-0.211968	-0.117736	-0.175378	-0.0683508	-0.191716	-0.186689	-0.109395	-0.184432	-0.192953	-0.153362										795.955	8.62209	[M-H]-	795.9552@8.622085
Methyl N-methylanthranilate	0.651063	0.657584	0.604268	0.27645	0.333037	0.204833	0.111226	0.136113	0.210338	-0.383001	-0.433461	-0.451743	-0.180922	-0.183256	-0.111226	-0.407014	-0.401476	-0.373986	0.691558	0.68345	0.624694	0.607911	0.587874	0.600125	0.724067	0.764525	0.739974	-0.831378	-0.882282	-0.846138	-0.678903	-0.412294	-0.427883	-0.52609	-0.531158	-0.526423										165.079	1.09722	[M-H]-	165.0793@1.0972222
Gemfibrozil	-0.0106163	0.0193291	0.0916195	0.0651321	0.018837	-0.0968857	0.00580215	-0.000368118	0.0220184	-0.0164509	0.000370026	-0.0464764	0.00408936	0.019598	-0.0180912	0.00487328	0.000997543	0.0524025	-0.166891	-0.0288773	-0.0566254	0.00845337	0.0234737	0.108202	-0.166908	-0.0523567	-0.1187	0.00727081	-0.033289	-0.0260792	-0.0581131	-0.052042	0.0489292	-0.0430317	0.0211964	-0.212387										250.157	7.997	[M-H]-	250.1569@7.9969993
14,15-LTC4	-0.11867	0.00251579	0.0588837	0.0082016	0.143785	-0.00454712	0.368572	0.24103	0.301056	-0.0414619	-0.071413	-0.0166225	-0.113262	-0.191625	-0.0686855	0.028019	0.0343647	-0.0887108	-0.137337	-0.0025177	0.00349426	0.0674782	0.240372	0.195328	0.231218	0.180351	0.253868	-0.109704	-0.186425	-0.325819	-0.0781555	0.0849037	0.0336246	-0.234832	-0.279471	-0.376624										671.314	6.33219	[M-H]-	671.314@6.332194
Leucyl-Isoleucine	-0.826464	-0.800682	-0.961111	-0.298097	-0.251868	-0.367268	-0.0599604	-0.0315113	-0.089529	0.176704	0.234203	0.175697	0.37879	0.311529	0.345451	0.0540676	0.0315113	0.108498	-0.439574	-0.45699	-0.359801	0.676844	0.725203	0.710436	0.918459	0.908041	0.979002	-0.321804	-0.361726	-0.359663	0.0998116	0.101229	0.102226	-0.601969	-0.572434	-0.572465										244.179	3.13711	[M-H]-	244.1791@3.1371112
C34 H68 N2 O2	0.542892	0.533768	0.525354	0.327814	0.206411	0.318487	-1.09506	-1.11898	-0.987209	-0.184118	-0.155306	-0.151544	-0.760163	-0.755177	-0.755615	0.361292	0.294708	0.394802	-1.6869	-1.59945	-1.50575	-3.5705	-3.58422	-3.68662	-16.0215	-16.0215	-16.0215	0.23592	0.263464	0.280689	0.172499	0.155949	0.151545	0.477665	0.691936	0.573793										536.529	9.04182	[M+HCOO]+ [M-H]-	536.5285@9.041819
PS(19:1(9Z)/22:4(7Z,10Z,13Z,16Z))	0.838671	0.848431	0.878336	0.954298	0.921333	0.994335	0.330381	0.314334	0.310626	1.03534	1.06584	1.06544	1.13508	1.14982	1.09026	1.0845	1.07995	1.04676	-0.353895	-0.310625	-0.407748	-15.6837	-15.6837	-15.6837	-15.6837	-15.6837	-7.00777	-1.27686	-1.30245	-1.22046	-1.24234	-1.21893	-1.26825	-1.32508	-1.41175	-1.36349										851.569	8.91625	[M-H]-	851.5686@8.916249
JWH145	0.164213	-0.00384331	0.23633	0.249256	0.257503	0.16588	-0.082777	0.167807	0.138601	-0.0106964	0.208004	0.00108147	0.15555	-0.00108147	0.0217438	-0.00336838	0.0892353	-0.0284882	0.0914364	-0.0181694	-0.13591	-0.541471	-0.537487	-0.553104	-0.688524	-0.436638	-0.481298	-0.219549	0.145199	-0.16766	0.0413227	0.123631	0.0510712	-0.0451851	-0.0835781	0.18251										413.2	9.3262	[M-H]-	413.2@9.326196
3,3'-Thiobispropanoic acid	-0.233528	0.439151	0.503258	-0.280128	-0.181423	0.00233459	-0.301574	0.486337	0.575724	-0.260966	-0.0347862	0.342603	-0.00678921	-0.0349426	0.051878	-0.0990915	0.0658045	-0.0340805	-0.237041	-0.00233555	0.287909	-0.218931	-0.354079	-0.0616179	0.262863	0.248597	0.536413	-0.207661	0.0816984	0.369606	-0.0387516	0.139341	0.688129	-0.0658998	0.660256	0.76095										224.035	5.98597	[M-H]-	224.035@5.9859734
ergosteryl palmitoleate	0.122057	0.0142441	0.0507889	0.128782	0.0562458	0.0549698	0.0230103	0.0731201	0.0418243	0.10005	0.104296	-0.0240707	0.00138092	0.0650177	0.00487328	0.0563679	0.0971336	0.0170841	-0.0167427	-0.00645638	-0.0561142	-0.0525436	-0.11166	-0.178488	-0.18647	-0.0689278	-0.0391273	-0.0508766	-0.00138092	-0.0388851	-0.130924	-0.0722561	-0.112511	0.00680542	-0.0488014	-0.0148621										678.56	9.51153	[M-H]-	678.5597@9.511527
cis-Gondoic acid	0.894781	0.87126	0.974697	0.88039	0.782614	0.853231	0.45956	0.449476	0.464417	0.138824	0.163076	0.128168	0.425124	0.395815	0.326781	0.130299	0.265676	0.144244	-0.212015	-0.128169	-0.347222	-0.498906	-0.575379	-0.603748	-0.642303	-0.689745	-0.733958	-0.91024	-0.959192	-1.01422	-0.819498	-0.721871	-0.793264	-1.23271	-1.15632	-1.24011										310.287	9.31781	[M-H]-	310.2873@9.317806
PI(22:2(13Z,16Z)/18:1(9Z))	-0.619231	-0.71463	-0.635097	0.386453	0.419272	0.347371	0.22679	0.206508	0.213727	0.208982	0.181668	0.231029	-0.0343542	-0.00841236	-0.0818281	0.579934	0.520055	0.461823	0.472222	0.481759	0.467389	-1.2848	-1.25425	-15.8753	-15.8753	-15.8753	-15.8753	-0.414585	-0.512427	-0.444843	0.00841236	0.0248299	0.0206728	-0.223184	-0.232262	-0.269214										916.607	8.63514	[M-H]-	916.6075@8.635138
Phytanic Acid	-0.001647	-0.0955763	-0.0285511	0.32608	0.315792	0.347143	0.286764	0.320995	0.401001	-0.0389347	-0.16957	-0.109842	-0.0645971	-0.0968876	-0.106427	-0.22807	-0.240875	-0.237287	0.24753	0.306751	0.336357	-0.223469	-0.299541	-0.26834	-0.67645	-0.649827	-0.740619	0.158101	0.125916	0.148013	0.456928	0.511108	0.493538	0.0584736	0.00164795	0.00737953										312.303	9.70583	[M-H]-	312.3035@9.7058325
Clupanodonic acid	0.498756	0.460745	0.473511	0.146555	0.174057	0.18615	-0.0959015	-0.12267	-0.107169	0.386288	0.425001	0.390982	0.602238	0.58065	0.63442	0.696861	0.696455	0.691704	0.162308	0.147743	0.0959015	-0.256599	-0.341769	-0.364162	-1.24443	-1.27331	-1.26336	-1.32374	-1.24663	-1.36451	-0.756279	-0.683802	-0.786634	-0.907626	-1.02287	-0.880313										330.254	8.75797	[2M-H]- [M-H]-	330.2543@8.757972
<none>	0.0273819	0.536261	0.659409	-0.486034	-0.450926	-0.238747	-0.152876	0.726894	0.807308	-0.0402775	-0.028964	0.583806	-0.167819	-0.170744	-0.190816	0.0548372	0.408952	0.36986	-0.087018	0.106494	0.405406	-0.27523	-0.303396	-0.0273819	0.64179	0.662813	0.878817	-0.422022	-0.35412	0.0457134	-0.237831	-0.178729	0.331638	-0.547542	0.507688	0.54739										372.074	6.79039	[M-H]-	372.0736@6.7903886
C24 H12 N O27	0.223751	0.758567	0.206682	0.125029	0.165169	0.08004	0.130559	0.111906	0.117736	0.5649	0.0270901	0.0033083	0.0109329	-0.0499315	0.0412006	-0.122269	-0.0524149	-0.0033083	0.0597467	0.404844	-0.125284	-0.190507	-0.100138	0.322128	0.37595	-0.0393124	-0.170956	-0.112273	-0.214668	-0.101585	-0.0969925	-0.153316	-0.117537	-0.167235	-0.106083	-0.064683										745.959	8.45	[M-H]-	745.9591@8.449999
11(E),14(E)-Eicosadienoic acid	1.49304	1.48026	1.49036	0.93902	0.896722	0.888278	0.910988	0.900954	0.920421	0.0832958	-0.0520296	0.0584888	0.619279	0.579572	0.637096	0.457377	0.393336	0.383506	-0.0926218	-0.0372267	0.0372267	-0.59186	-0.653921	-0.727338	-0.791432	-0.590026	-0.721824	-1.67888	-1.79024	-1.81817	-1.31735	-1.18046	-1.24402	-1.66437	-1.81035	-1.58057										308.272	9.05894	[M-H]-	308.272@9.058945
C36 H64 N11 O9	0.00110054	0.0340385	0.0147533	0.57819	0.520081	0.475962	0.665279	0.643518	0.638174	-0.0426016	-0.0450115	-0.133588	-0.0188274	-0.0725765	-0.0355635	-0.434544	-0.269402	-0.300708	0.667776	0.635077	0.585505	0.0211649	-0.028223	-0.00957584	-0.54183	-0.582076	-0.573862	-0.0512123	-0.03016	-0.114043	0.546257	0.607592	0.516506	0.0129004	-0.00109959	0.0809851										794.488	9.32414	[M-H]-	794.4881@9.32414
16:0 Cholesteryl ester	0.000394821	0.031662	-0.0971413	0.0568104	0.0457611	-0.014904	-0.0383148	-0.0583	-0.175951	-0.0271587	0.0039978	-0.0786152	-0.00306892	-0.0414143	-0.00947189	-0.0397205	-0.0933228	-0.00940514	0.00690269	0.126564	0.0355091	0.106949	0.0268517	0.0722179	-0.0103188	-0.011446	-0.035984	-0.0295792	0.0206604	0.06707	0.0192947	0.107882	0.0507641	0.0661411	0.121529	-0.000394821										624.581	8.46928	[M+Cl]+ [M+HCOO]+ [M-H]-	624.5809@8.469277
PG(22:2(13Z,16Z)/0:0)	0.105387	0.00371838	0.0724201	0.208045	0.227454	0.235216	0.687862	0.721546	0.701687	0.0292149	-0.0388117	-0.0152903	-0.21899	-0.20649	-0.122212	-0.0754919	-0.169084	-0.091733	0.0676661	-0.0352116	0.0294046	0.288596	0.308596	0.289835	0.426554	0.450008	0.458328	-0.282307	-0.361336	-0.317744	-0.0327387	-0.0303698	-0.00371933	-0.354197	-0.335145	-0.513752										610.349	6.33031	[M-H]-	610.3492@6.330305
Mannosyl-1beta-phosphomycoketide C30	0.0733938	0.0676155	0.128488	0.727089	0.613321	0.624393	0.759888	0.72209	0.739323	-0.0891447	-0.00576878	0.00576782	-0.0709486	-0.09828	-0.044652	-0.335196	-0.254965	-0.340816	0.72522	0.661827	0.629568	0.00875568	-0.114906	-0.108155	-0.627418	-0.670325	-0.753674	-0.0671043	-0.0586958	-0.157895	0.623692	0.693602	0.623438	-0.0144501	-0.0368967	0.0465355										726.501	9.32492	[M-H]-	726.5008@9.324917
3,4-Dihydroxy-3,4-dihydro-9-fluorenone	-0.266126	-0.100424	-0.0153933	-0.0984573	-0.0603323	-0.160145	0.191562	0.0207777	-0.0967779	0.160089	-0.0301046	0.164258	0.00455856	-0.0284128	0.215028	0.174403	-0.0214834	-0.00290966	0.0356951	0.101489	-0.137689	0.0610304	0.00135994	0.015975	-0.0365315	0.0403013	-0.0897951	0.0971766	-0.174544	-0.153243	-0.165665	0.0215826	-0.00135994	0.0877409	0.00431633	0.00878429										214.063	5.51303	[M-H]-	214.0631@5.513028
Lauric acid	0.0458736	0.00114441	-0.0230293	0.110486	0.13638	0.163483	0.73193	0.78705	0.743006	-0.195103	-0.100708	-0.188197	-0.00114346	-0.0632744	0.019577	-0.0692291	0.00385189	-0.072525	-0.0554752	-0.0431967	-0.0124407	0.547547	0.4264	0.524167	0.66486	0.605925	0.547995	-0.0657692	-0.176956	-0.0297546	-0.026721	0.110304	0.0814009	-0.294024	-0.285713	-0.293784										200.178	8.07836	[M-H]-	200.1778@8.0783615
10-Deoxymethynolide	0.0703774	0.154006	0.0379152	0.0989027	0.159186	0.132468	0.40854	0.379758	0.398093	-0.0300417	-0.0118666	-0.0175257	0.0130186	-0.0777826	-0.000888824	-0.0325127	-0.0361013	0.00605774	0.0389481	0.0417547	0.0705185	0.164171	0.162055	0.198722	-0.00390339	0.000888824	-0.00432396	-0.276115	-0.166299	-0.171709	-0.189606	-0.161047	-0.081171	-0.191774	-0.231777	-0.169181										296.197	8.5875	[M-H]-	296.1968@8.587501
C37 H72 N3 O19	-0.0806551	-0.0688009	-0.0557337	0.401269	0.410209	0.325475	0.546048	0.461259	0.536906	-0.165717	-0.0845032	-0.0795708	-0.0372992	-0.0317154	0.00461674	-0.374117	-0.318305	-0.340401	0.612565	0.603353	0.524142	0.109323	0.0731144	0.131459	-0.357048	-0.375143	-0.478877	-0.0682793	-0.00461674	-0.0959225	0.464025	0.55601	0.48721	0.0701866	-0.0632172	0.0350304										862.476	9.32606	[M-H]-	862.4756@9.326055
Rhamnetin 3'-glucuronide-3,5,4'-trisulfate	0.150473	0.61693	0.1514	0.10076	0.0851402	0.0641098	0.0923634	0.152148	0.109109	0.537069	0.0809336	0.0794544	0.0621367	-0.00618553	0.00618458	-0.109378	-0.0524378	0.0114079	-0.0230484	0.353562	-0.192741	-0.268465	-0.248537	0.215037	0.300008	-0.187999	-0.29952	-0.179537	-0.170004	-0.0610504	-0.105366	-0.161871	-0.106618	-0.185311	-0.178446	-0.185803										731.96	8.62039	[M-H]-	731.96@8.62039
DG(15:1(9Z)/17:2(9Z,12Z)/0:0)[iso2]	-0.0320473	0.0436382	0.0751533	0.0238495	-0.0641136	-0.0078907	-0.157725	-0.109112	-0.0429058	0.0895729	0.0592403	0.07658	0.0148754	-0.10486	0.00306702	0.124786	0.140068	0.138577	-0.162605	-0.137593	-0.108032	-0.953643	-0.933028	-0.940739	-1.12817	-1.16719	-1.28094	0.0173702	0.0517025	-0.00306511	0.0882931	0.0317898	0.0248356	0.0754204	-0.00378609	0.0490513										608.466	9.01781	[M-H]-	608.4656@9.017807
N-Acetyl-L-phenylalanyl-L-diiodotyrosine	0.20816	0.618382	0.178075	0.130154	0.105242	0.117819	0.072012	0.113811	0.159012	0.444603	0.0968685	0.00866032	0.0432501	-0.0221806	-0.000881195	0.000880241	-0.0713482	0.00790214	-0.0753012	0.306859	-0.101448	-0.138604	-0.159135	0.209379	0.283467	-0.184993	-0.184559	-0.136312	-0.13925	-0.147614	-0.122796	-0.114988	-0.144238	-0.153444	-0.0907822	-0.175582										681.962	8.44931	[M-H]-	681.9622@8.449305
PS(22:6(4Z,7Z,10Z,13Z,16Z,19Z)/19:1(9Z))	0	15.6269	0	15.6781	15.7504	15.9108	15.402	0	0	16.2139	16.2676	16.2796	0	16.3602	16.3671	16.1388	16.2217	16.1004	0	0	0	0	0	0	0	0	0	0	0	0	0	0	0	0	0	0										893.541	8.86797	[M-H]-	893.5407@8.86797
p-Menth-1-en-9-ol acetate	-0.104167	-0.169256	-0.0860567	0.0928192	0.0673533	0.0562878	0.340619	0.388244	0.405177	-0.0567522	-0.0884972	-0.0539618	-0.040987	0.00867844	-0.00918484	-0.0333843	0.0325689	-0.0760641	0.0562553	0.145896	0.0174313	0.229186	0.197907	0.123824	0.395715	0.348265	0.409764	-0.109568	-0.112817	-0.163736	-0.0538273	-0.0110416	0.00139141	-0.0828657	-0.00139046	-0.125644										196.146	6.24297	[M-2H]-2 [M-H]-	196.1461@6.2429724
Arachidonic acid ethyl ester	0.711367	0.70945	0.665514	0.0548248	0.0886774	0.0842857	-0.104837	-0.0867491	-0.0548258	0.091095	0.0935097	0.177814	0.611672	0.659825	0.596783	0.446106	0.458388	0.342489	0.39278	0.331732	0.441287	-0.102936	-0.232456	-0.115163	-0.986797	-0.840967	-0.881945	-1.37826	-1.37096	-1.35761	-0.666703	-0.620726	-0.672074	-0.931999	-0.946958	-0.971187										332.272	8.92991	[M-H]-	332.2721@8.929915
3,3'-Thiobispropanoic acid	0.0740261	1.05336	1.04817	-0.28793	-0.240812	-0.184207	-0.0776777	0.935407	1.11295	-0.263062	-0.00973415	0.67744	-0.0728216	0.00396252	0.171762	0.143628	0.493533	0.426202	-0.243299	-0.00396347	0.666576	-0.939019	-0.792282	-0.515169	-1.17486	-1.0764	-0.552881	-0.0876141	0.247984	0.884309	-0.0987453	0.372293	1.07545	-0.381875	0.979927	1.04417										224.035	7.71733	[M-H]-	224.0351@7.7173333
Dihydroisolysergic acid II	-0.0406027	-0.0748253	0.000169754	-0.0390968	-0.0303879	-0.034481	0.112348	0.177521	0.147205	0.00108528	0.027503	0.0160627	0.00885296	0.00262547	-0.00517654	-0.0150537	-0.00911999	-0.0140514	0.076602	0.0868597	0.0716324	0.178262	0.185342	0.170542	0.0755358	-0.0222101	0.0112429	-0.072072	-0.131466	-0.0691891	-0.0735588	-0.0808163	-0.0863323	-0.000169754	0.0329084	-0.0209885										270.139	7.26453	[M-H]-	270.1385@7.2645273
3,3'-Thiobispropanoic acid	0	0.688	0.835514	-0.446761	-0.619086	-0.195127	-0.344935	0.559205	0.775276	-0.134181	0.151921	0.884157	-0.171262	-0.0389977	-0.00393486	0.192794	0.483702	0.47899	-0.10224	0.0847406	0.428003	-0.3539	-0.537497	-0.260953	-0.26512	-0.12289	0.298304	-0.293289	-0.0942192	0.40672	0	0.321234	0.83797	-0.378163	0.93246	0.9618										224.035	7.24075	[M-H]-	224.0352@7.240751
Cibulins	-0.0549421	0.673349	0.684433	-0.706357	-0.391089	-0.212696	-0.124442	0.592221	0.737465	-0.110682	-0.17423	0.362458	-0.150508	-0.193776	-0.15236	0.114838	0.248549	0.174932	-0.244367	0.0549421	0.523635	-0.334362	-0.425701	-0.158461	0.326444	0.401298	0.64355	-0.388204	-0.115513	0.391707	-0.164587	0.225613	0.579927	-0.32002	0.664174	0.656753										92.0292	6.83989	[M-H]-	92.0292@6.839889
C36 H73 N O3 S	0.0587072	0.0500011	-0.039587	0.210958	0.182486	0.141088	0.656518	0.728566	0.780641	-0.0777006	-0.0209608	-0.109558	0.0675888	0.00866413	-0.00866318	-0.0510006	-0.0745649	-0.137025	-0.0228119	-0.0396681	-0.0148983	0.494739	0.472192	0.454824	0.574038	0.494542	0.511329	-0.126641	-0.140866	-0.167649	-0.0113373	0.0827179	0.0134249	-0.276587	-0.296367	-0.290002										599.531	8.08236	[M-H]-	599.5313@8.082363
Abietic acid	0.238544	0.242174	0.2447	0.135424	0.127914	0.113055	-0.092988	-0.144853	-0.0614815	0.400243	0.324825	0.397179	0.497495	0.515255	0.444183	0.612703	0.558112	0.600227	0.0772085	0.0614815	0.16783	-0.144688	-0.156864	-0.263964	-0.869032	-0.863487	-0.837328	-0.975	-1.07502	-0.983158	-0.477472	-0.516737	-0.431228	-0.741355	-0.771082	-0.740438										302.225	8.4785	[M-H]-	302.2247@8.478498
3-Nonyl-1H-pyrazole	-0.00505829	0.0412331	-0.0645838	0.00182915	0.00759315	-0.0163012	-0.0537186	0.0185804	0.0403786	-0.0512886	0.0650396	0.0336027	0.0930643	-0.0101709	0.054719	0.024457	0.0480804	0.0462379	-0.0126047	-0.0403337	-0.00182915	-0.0439138	0.0638504	-0.10506	-0.0485983	-0.0520477	0.0160494	-0.0452347	-0.0720654	-0.0311441	0.00182915	0.0128965	0.0771618	-0.0466709	0.00307179	-0.0514784										254.2	5.36842	[M-H]-	254.1995@5.3684173
C36 H79 N24 O7 S	0	0	0	0	0	0	0	0	0	0	0	0	0	0	0	0	0	0	0	0	0	21.5647	21.5574	21.5843	21.6248	21.6235	21.585	20.8174	20.8345	20.7806	20.7105	20.7093	20.6913	20.7905	20.7943	20.8082										991.628	9.02169	[M-H]-	991.6282@9.021693
Pilocereine	0	0	0	0	0	0	18.9706	19.3532	19.1317	0	0	0	0	0	0	0	0	0	19.532	19.5585	19.5232	19.4226	19.4205	19.3951	18.1441	18.1369	0	0	0	0	0	0	0	0	0	0										743.487	8.04086	[M-H]-	743.4873@8.040862
Secoeremopetasitolide A	0	0	0	0	0	0	0	0	0	0	0	0	0	0	0	0	0	0	19.259	19.2462	19.2609	17.21	17.212	17.2125	0	0	0	0	0	0	0	0	0	0	0	0										366.171	7.10172	[M-H]-	366.1714@7.101721
C28 H39 N2 O S	-7.36611	-7.36611	-7.36611	-7.36611	-7.36611	-7.36611	-7.36611	-7.36611	8.71911	7.36611	8.85204	8.83892	-7.36611	-7.36611	8.66499	9.37825	9.25936	9.44766	8.82911	9.01411	9.21938	9.09294	9.1113	9.20017	8.90334	8.93204	9.82111	-7.36611	-7.36611	-7.36611	-7.36611	-7.36611	9.68313	-7.36611	-7.36611	-7.36611										451.279	7.22425	[M+Cl]+ [M-H]-	451.2791@7.2242527
PS(17:0/20:4(5Z,8Z,11Z,14Z))	17.3878	17.56	17.5128	17.4889	0	0	16.9668	16.9449	16.9603	16.2518	0	0	0	0	16.4802	16.5905	0	0	0	0	0	0	0	0	0	0	0	0	0	0	0	0	0	0	0	0										843.524	8.89742	[M-H]-	843.5243@8.897418
PG(19:0/22:4(7Z,10Z,13Z,16Z))	-17.7581	-17.7581	-17.7581	-17.7581	-17.7581	-17.7581	-0.151398	-0.177208	-0.206369	-0.0131569	0.013155	-17.7581	-17.7581	-17.7581	-0.0659695	-0.154749	-17.7581	-17.7581	0.788776	0.784895	0.703865	1.4081	1.3787	1.36973	1.44274	1.46263	1.43401	0.891907	0.865742	0.870068	0.836353	0.836515	0.829359	0.878033	-17.7581	0.873987										886.594	8.81264	[M-H]-	886.5943@8.81264
Thermozeaxanthin-13	0	0	0	0	0	0	0	0	0	0	0	0	0	0	0	0	0	0	0	0	0	21.4354	21.3239	21.364	21.277	21.2785	21.2577	0	0	0	0	0	0	0	0	0										926.662	8.9685	[M+HCOO]+ [M-H]-	926.6622@8.968501
PG(18:1(9Z)/22:0)	0	0	0	0	0	0	0	0	0	0	0	0	0	0	0	0	0	0	0	0	0	19.2916	19.2505	0	0	19.1989	19.1493	0	0	0	0	0	0	0	0	0										832.622	8.66225	[M+HCOO]+ [M-H]-	832.6222@8.6622505
C46 H84 N12 S2	0	0	0	0	0	0	0	0	0	0	0	0	0	0	0	0	0	0	0	0	0	0	0	0	18.4785	0	18.451	0	0	0	0	0	0	0	0	0										868.637	8.6995	[M-H]-	868.6372@8.6995
<none>	0	0	0	0	0	0	0	0	0	0	0	0	0	0	0	0	0	0	0	0	0	0	0	0	0	0	9.14466	0	0	0	0	0	0	0	0	0										838.543	9.136		838.5433@9.136
<none>	0	0	0	0	0	0	0	0	0	0	0	0	0	0	0	0	0	0	0	0	0	0	0	0	0	0	0	19.5021	19.4838	0	0	0	0	0	0	0										161.85	0.744	[M-H]-	161.8495@0.74399996
<none>	0	0	0	0	0	0	0	0	0	0	0	0	0	0	0	0	0	0	0	0	0	0	0	0	7.26679	0	0	0	0	0	0	0	0	0	0	0										851.568	9.086		851.5684@9.086
[truncated: 2 more columns]
